# Supplementary material for: Myocardial B cells have specific gene expression and predicted interactions in Dilated Cardiomyopathy and Arrhythmogenic Right Ventricular Cardiomyopathy
Source: bioRxiv. 2024 Jan 16:2023.09.21.558902. Preprint. [Version 2] doi: 10.1101/2023.09.21.558902 (PMC10827058; doi:10.1101/2023.09.21.558902)
Supplement: Supplement 2 — Supplementary Table 2. DESeq statistical analysis of plasma cells derived from DCM patients versus controls. [file media-2.xlsx]

## Sheet: Plasma B cells DESeq stats DCM
	baseMean	log2FoldChange	lfcSE	stat	pvalue	padj
MT-CO1	7.09725	3.99705	0.316449	12.6309	1.42583e-36	1.99473e-33
CARMIL1	3.50321	-3.78378	0.318961	-11.8628	1.84603e-32	1.2913e-29
TPM1	1.03882	3.1459	0.299659	10.4983	8.79706e-26	4.10236e-23
MT-CO2	6.10885	3.41932	0.33995	10.0583	8.44467e-24	2.95352e-21
IGKC	79.7311	-5.00929	0.499147	-10.0357	1.06206e-23	2.97165e-21
GMDS-DT	1.59951	-2.86398	0.316195	-9.05764	1.33299e-19	3.10809e-17
MYH7	0.678157	3.32147	0.426198	7.79325	6.53076e-15	1.30522e-12
TENT5C	1.87097	-2.50523	0.329693	-7.59869	2.99145e-14	5.2313e-12
ACTC1	0.759726	2.40103	0.334144	7.18563	6.69001e-13	1.03993e-10
IGKV1-5	96.3225	-17.2928	2.48162	-6.96838	3.20614e-12	4.48539e-10
HSP90B1	4.99927	2.45766	0.353942	6.94368	3.82009e-12	4.85353e-10
MZB1	5.47896	1.74918	0.252351	6.93153	4.16314e-12	4.85353e-10
DDX17	1.75077	1.5269	0.229706	6.64719	2.98751e-11	3.21502e-09
CD38	1.90309	2.02549	0.336804	6.01385	1.81168e-09	1.81038e-07
ANKRD36C	0.628858	1.97015	0.333439	5.90857	3.45089e-09	3.21853e-07
ANKRD36B	0.541354	2.10338	0.368873	5.70218	1.18283e-08	1.03423e-06
CRYAB	0.527259	2.39993	0.425108	5.64546	1.64742e-08	1.35573e-06
ELL2	3.03309	1.35306	0.241284	5.60774	2.04987e-08	1.5932e-06
MT-CO3	2.74733	1.68664	0.301897	5.58683	2.31256e-08	1.65117e-06
MB	0.597691	1.97569	0.353859	5.58326	2.3605e-08	1.65117e-06
RRBP1	1.86937	1.64379	0.298944	5.49867	3.82676e-08	2.48728e-06
PIM2	1.66661	1.73085	0.314998	5.49481	3.91138e-08	2.48728e-06
SON	1.29759	1.45847	0.267055	5.46132	4.72601e-08	2.87464e-06
OGT	2.06669	1.15106	0.21107	5.45348	4.93943e-08	2.87928e-06
IFNG-AS1	4.84094	1.39174	0.260992	5.33248	9.68785e-08	5.42132e-06
CHST15	1.5603	1.48686	0.282959	5.2547	1.48269e-07	7.97803e-06
TTN	1.10967	1.81	0.345282	5.24211	1.58754e-07	8.22583e-06
ACADVL	0.610427	1.78389	0.345016	5.17046	2.33517e-07	1.16675e-05
IGHG1	15.9942	2.41763	0.474988	5.08987	3.58309e-07	1.72853e-05
DES	0.453132	2.36551	0.465516	5.08149	3.74483e-07	1.74634e-05
USP48	2.07596	1.23414	0.252334	4.89089	1.00379e-06	4.53001e-05
HNRNPA2B1	1.41301	1.43439	0.294413	4.87203	1.10456e-06	4.829e-05
RNF213	1.52764	1.74097	0.359641	4.84087	1.29275e-06	5.48046e-05
HLA-C	1.92873	1.62519	0.338057	4.80745	1.52869e-06	6.29009e-05
ITPR2	1.54608	1.51994	0.317557	4.78636	1.69837e-06	6.78862e-05
MCL1	0.69017	1.71691	0.363404	4.72451	2.30672e-06	8.881e-05
VOPP1	3.31748	1.26351	0.267645	4.72083	2.3488e-06	8.881e-05
BTG2	1.63321	1.55518	0.331777	4.68742	2.7667e-06	0.000101858
ENSG00000249988	0.658126	-1.89313	0.405088	-4.67338	2.96283e-06	0.000106282
RBM39	1.48079	1.04111	0.229375	4.5389	5.65492e-06	0.000197781
MAP3K1	0.911624	1.48673	0.32975	4.50864	6.52443e-06	0.000221582
GAS6	0.604086	1.41051	0.313132	4.50452	6.65222e-06	0.000221582
LINC00513	0.590105	-1.79614	0.402129	-4.46658	7.94786e-06	0.000258583
ANKRD36	0.652664	1.45349	0.327203	4.44218	8.90536e-06	0.000282591
SETBP1	0.934701	1.8027	0.406218	4.43776	9.08979e-06	0.000282591
MYL3	0.3551	2.23716	0.504435	4.43498	9.20788e-06	NA
MUC20-OT1	0.668401	-1.54074	0.348546	-4.42047	9.84875e-06	0.000299531
NGLY1	0.768319	1.34653	0.307818	4.37445	1.21739e-05	0.000362367
TCF25	1.68271	1.16388	0.268626	4.33272	1.47277e-05	0.000429251
LARGE1	0.808355	-1.7233	0.402214	-4.28452	1.8313e-05	0.000522855
DENND1B	1.02849	1.20625	0.287059	4.20209	2.64465e-05	0.000732957
FCRL5	2.23712	1.05736	0.251767	4.19976	2.67197e-05	0.000732957
ATXN1	3.95435	0.923589	0.222104	4.15836	3.20535e-05	0.000862362
CYTOR	0.810864	-1.91128	0.460746	-4.14822	3.3507e-05	0.000884459
SEL1L3	3.77769	1.04291	0.251844	4.1411	3.45642e-05	0.000895468
ZBTB20	3.8402	0.940321	0.229059	4.10514	4.04068e-05	0.00101115
ARHGAP15	1.5939	1.32798	0.323522	4.10475	4.04747e-05	0.00101115
ACTA1	0.375878	2.0212	0.496003	4.07498	4.60181e-05	0.00112946
IGLL5	3.99614	1.48051	0.364165	4.06548	4.79343e-05	0.00115621
ERBIN	0.815153	-1.44272	0.355623	-4.05688	4.97321e-05	0.00117924
FUT8	3.1704	1.28745	0.31816	4.04655	5.19781e-05	0.00121196
SRBD1	0.678819	1.42137	0.35307	4.02575	5.67946e-05	0.00130255
CDK14	2.64171	0.956797	0.240575	3.97712	6.97547e-05	0.00157398
PDCD4	0.709681	1.33694	0.336988	3.96733	7.26831e-05	0.00161403
GRB2	0.945941	1.1948	0.303532	3.93632	8.27405e-05	0.00180866
CDK17	0.925873	1.19865	0.30532	3.9259	8.64065e-05	0.00185973
FBXW7	5.33305	0.806269	0.206923	3.89647	9.76052e-05	0.0020444
TNNC1	0.417992	1.80069	0.462223	3.89572	9.79089e-05	0.0020444
FNDC3A	3.9023	0.747579	0.193923	3.85503	0.000115715	0.00238067
TPP2	0.588808	1.44976	0.377122	3.84428	0.000120905	0.00245139
UBE2J1	1.21328	1.13212	0.29629	3.821	0.000132912	0.00259394
HLA-B	1.17154	1.24596	0.326099	3.82081	0.000133015	0.00259394
TUT4	0.634508	-1.37547	0.360078	-3.81991	0.000133498	0.00259394
COX5B	0.337696	1.73417	0.45525	3.80927	0.000139376	NA
IGKV4-1	1.20413	4.19344	1.10174	3.80621	0.000141111	0.0027043
EIF1	1.34639	1.23655	0.325506	3.79886	0.000145363	0.00274814
OGA	0.622326	-1.36356	0.360829	-3.77897	0.000157476	0.00293744
LINC02362	0.637341	-1.51767	0.404073	-3.75594	0.000172692	0.00317889
CDK5RAP3	0.59027	1.26572	0.337314	3.75236	0.000175175	0.00318272
CYTIP	0.843632	1.26589	0.341839	3.70316	0.000212927	0.00378315
RAPGEF2	1.11903	1.06952	0.288879	3.70233	0.000213631	0.00378315
TCAP	0.410124	1.52301	0.412112	3.69561	0.000219356	0.00379774
PPP2R5C	0.930107	1.1012	0.298023	3.695	0.000219884	0.00379774
RUNX1	1.05885	1.93284	0.523815	3.68993	0.000224313	0.003827
GALNT2	1.16216	1.13425	0.308357	3.67837	0.000234729	0.00395645
EPC1	0.811527	0.987492	0.269915	3.65852	0.000253673	0.00422486
MED13L	4.1079	0.923878	0.25311	3.6501	0.000262142	0.00431455
MBTPS1	0.593975	1.13319	0.3118	3.63435	0.000278684	0.0045298
GLS	1.35593	1.02531	0.282488	3.62957	0.000283891	0.0045298
UBE2D3	0.641125	1.1303	0.311494	3.62863	0.000284934	0.0045298
PRDM1	1.43834	1.19878	0.335337	3.57485	0.000350425	0.00550836
LINGO1	0.667141	-1.37497	0.38528	-3.56876	0.000358674	0.00557539
UBXN4	0.842118	1.07411	0.302805	3.5472	0.000389344	0.00598563
STK17B	0.747002	1.27403	0.359937	3.5396	0.000400739	0.00609384
NDUFAF6	2.21784	-0.998416	0.282438	-3.535	0.000407776	0.00613419
MT-CYB	2.84368	1.23234	0.351478	3.50615	0.000454632	0.00676629
PCMTD1	0.819233	1.03181	0.294845	3.4995	0.000466133	0.00680248
PLPP5	0.513417	1.29841	0.371068	3.49912	0.000466789	0.00680248
NPIPB5	0.375426	1.46746	0.420723	3.48796	0.000486725	0.00689976
KDM4C	0.883015	-1.13652	0.325888	-3.48746	0.000487623	0.00689976
HNRNPDL	0.754638	1.0745	0.308134	3.48712	0.00048826	0.00689976
GMDS	2.27075	0.838396	0.240811	3.48156	0.000498505	0.00697409
GOLGB1	0.849427	1.02503	0.296587	3.45607	0.000548111	0.00759214
ERN1	2.16709	0.970453	0.281498	3.44746	0.000565876	0.00771203
RHBDD1	0.811444	1.01769	0.295278	3.44655	0.00056779	0.00771203
ANKRD1	0.262105	2.09447	0.607758	3.44622	0.000568485	NA
INPP4A	1.17443	1.08504	0.315677	3.43718	0.000587803	0.00789052
SPCS2	1.55028	0.901703	0.262492	3.43516	0.000592212	0.00789052
KMT2C	1.49905	0.9438	0.275292	3.42836	0.00060723	0.00801429
COPA	0.619188	1.20748	0.353491	3.41587	0.000635782	0.00831271
SND1	2.14569	0.801067	0.235711	3.39852	0.000677525	0.00877645
CREBZF	0.406617	1.20203	0.356924	3.36774	0.000757869	0.00971095
SCAF11	0.521288	1.1531	0.342606	3.36568	0.000763549	0.00971095
MYO1D	2.72859	0.848345	0.252282	3.36269	0.000771873	0.00972839
RPLP1	7.4366	1.38545	0.414492	3.34253	0.00083017	0.0103697
ATRX	1.0472	0.999103	0.300483	3.32499	0.000884207	0.010787
DERL3	2.22391	1.17135	0.352358	3.32432	0.000886331	0.010787
MEF2C	2.62793	0.845601	0.254377	3.32421	0.000886709	0.010787
STK4	1.15342	0.958329	0.288527	3.32145	0.00089551	0.0108002
TMEM156	1.33482	1.15705	0.350693	3.29932	0.000969209	0.0115844
PPP1R10	0.413688	1.36839	0.415296	3.29496	0.00098434	0.0115844
GOLGA3	0.539065	1.18492	0.359649	3.29467	0.000985374	0.0115844
ZFP36	1.90354	1.55612	0.472708	3.29192	0.000995056	0.0116007
UBR5	1.04281	1.05845	0.32418	3.265	0.00109464	0.0125717
TOP1	0.756524	1.19518	0.366107	3.26457	0.00109632	0.0125717
ARID1B	2.02374	0.939587	0.288365	3.25832	0.00112072	0.0125992
COBLL1	1.07634	0.983293	0.301834	3.25772	0.00112311	0.0125992
MT-ND1	1.12999	1.45397	0.446405	3.25706	0.00112573	0.0125992
PHIP	0.73102	1.14966	0.355688	3.23222	0.00122834	0.0136385
ATM	1.52749	0.831619	0.257706	3.227	0.00125094	0.0137801
ASCC3	1.10504	1.05152	0.326207	3.22347	0.00126647	0.0138422
IGHV3-23	0.674391	5.2427	1.6358	3.20497	0.00135076	0.014649
RHOA	0.506368	1.32534	0.41582	3.18729	0.00143614	0.0154551
VPS37B	0.728714	1.21368	0.382396	3.17387	0.0015042	0.0159605
KMT2A	0.53225	1.10795	0.349122	3.17354	0.00150592	0.0159605
RB1	1.25458	1.09244	0.344762	3.16869	0.00153128	0.0160034
SRRM2	1.28111	0.922377	0.291118	3.16839	0.00153285	0.0160034
MYL12A	0.4138	1.48834	0.470197	3.16535	0.00154895	0.0160517
FTX	2.05942	0.752316	0.237859	3.16287	0.00156224	0.0160704
VPS13B	1.17692	0.955407	0.30248	3.15858	0.00158539	0.0161895
GOLGA4	1.23862	0.831599	0.263772	3.15272	0.00161756	0.0163211
CYTH1	0.95453	1.03102	0.327101	3.15199	0.00162161	0.0163211
EXOC4	2.15825	0.764828	0.242815	3.14984	0.00163359	0.0163242
ESR1	1.42012	0.922687	0.293231	3.14662	0.00165172	0.0163883
ATP2A3	0.669774	1.1027	0.351441	3.13765	0.00170307	0.0167788
PRRC2C	0.719185	1.01162	0.322987	3.13208	0.00173573	0.0168685
RBM33	0.813823	1.06229	0.339312	3.13072	0.00174379	0.0168685
MAN1A2	0.967542	1.09119	0.348629	3.12995	0.00174834	0.0168685
SMCHD1	3.09661	0.890056	0.284774	3.12549	0.00177511	0.0170094
TSHZ2	0.593272	1.4573	0.467352	3.11822	0.00181947	0.017316
USP15	0.817691	0.914239	0.293447	3.11552	0.00183621	0.0173571
KLF12	0.671768	1.19009	0.383776	3.10102	0.00192858	0.0181031
BLNK	0.943122	0.959906	0.309772	3.09875	0.0019434	0.0181031
MBNL1	1.67617	0.765446	0.247146	3.09715	0.00195394	0.0181031
HUWE1	0.463183	1.12	0.362768	3.08736	0.00201941	0.0185865
ZHX2	0.928317	1.00208	0.325447	3.07909	0.00207637	0.0189859
ELMO1	1.63705	0.888782	0.28983	3.06657	0.00216533	0.0195985
R3HDM1	0.610499	1.12246	0.366131	3.06573	0.00217138	0.0195985
SEC61A1	0.562742	1.06604	0.34817	3.06184	0.00219981	0.0197278
SERF2	0.767004	1.17651	0.384763	3.05776	0.00223	0.0198711
SLC17A9	0.453854	1.09157	0.357569	3.05276	0.00226746	0.0200771
ENSG00000266049	0.509743	-1.27614	0.418577	-3.04876	0.00229789	0.0202186
RASA2	0.944287	0.972097	0.319048	3.04687	0.00231239	0.0202189
PDIA4	0.936285	1.33961	0.440154	3.04351	0.00233837	0.0203191
SNRNP70	0.857039	0.923671	0.304046	3.03793	0.0023821	0.0205713
CPEB4	2.37224	0.876663	0.288872	3.03478	0.00240711	0.0206598
TXNDC11	2.54692	0.94102	0.310609	3.0296	0.0024488	0.0208895
CSNK1E	0.339055	2.30148	0.761061	3.02404	0.00249422	NA
AHNAK	1.01729	1.51943	0.506375	3.00061	0.00269441	0.0228454
PTMA	0.886249	1.18252	0.394358	2.9986	0.00271223	0.0228579
MKLN1	0.690234	0.933536	0.311756	2.99444	0.0027495	0.0230333
EHMT1	1.35086	0.963718	0.323321	2.98069	0.00287604	0.023858
IFNAR2	0.428212	2.63855	0.886186	2.97743	0.00290679	0.023858
LINC02384	0.557612	-1.19904	0.402786	-2.97686	0.00291219	0.023858
ZNF407	0.558809	1.17959	0.396372	2.97597	0.00292065	0.023858
C11orf80	1.22521	0.945199	0.317751	2.97465	0.00293322	0.023858
CLASP1	0.80932	0.942211	0.316988	2.97239	0.00295494	0.0238957
MYCBP2	1.3538	0.843972	0.285048	2.9608	0.00306836	0.0243742
RBBP4	0.441474	1.12936	0.381489	2.9604	0.00307238	0.0243742
NSD3	0.498521	-1.05794	0.357405	-2.96004	0.00307594	0.0243742
CFAP54	0.828475	1.17358	0.396579	2.95926	0.00308379	0.0243742
CHD2	0.829653	1.01894	0.34501	2.95335	0.00314348	0.0244919
ARGLU1	0.946455	0.822523	0.278554	2.95284	0.00314869	0.0244919
IGLV2-11	17.5016	12.6085	4.27073	2.95231	0.00315402	0.0244919
MT-ND4L	2.84474	1.95592	0.662825	2.95088	0.00316871	0.0244919
ADAM19	1.18797	1.14851	0.391168	2.9361	0.00332363	0.0255481
BACH1	1.2453	0.854822	0.292038	2.92709	0.00342149	0.0261566
SETX	0.444484	1.08788	0.372069	2.92387	0.00345709	0.0262852
IRF4	1.56188	1.4643	0.501544	2.91958	0.00350503	0.0265056
TBC1D5	1.06669	0.91208	0.313249	2.91168	0.00359495	0.0270395
LMAN1	0.857893	0.957667	0.330652	2.8963	0.00377591	0.0282406
TRANK1	0.488692	1.19533	0.413134	2.89332	0.00381196	0.0282406
TRAPPC9	1.05373	0.860026	0.297273	2.89305	0.0038152	0.0282406
CKM	0.288745	1.60773	0.556535	2.88881	0.00386697	NA
XRN1	1.49797	0.759807	0.2635	2.88351	0.00393267	0.0289569
IGHA2	0.741301	4.0226	1.39692	2.87962	0.00398154	0.0290214
DLEU2	0.729459	1.00484	0.34896	2.87951	0.00398293	0.0290214
PPP2R2A	0.423808	1.11876	0.389157	2.87484	0.00404237	0.0292099
CSNK1A1	0.642489	0.952611	0.331435	2.8742	0.00405055	0.0292099
DUSP22	0.365177	1.2292	0.428814	2.8665	0.00415037	NA
SP140	0.58552	1.2491	0.435783	2.86632	0.00415269	0.0296806
RHEX	0.476273	-1.36052	0.474726	-2.8659	0.00415825	0.0296806
IFI16	0.394639	1.16884	0.408756	2.85951	0.00424296	0.0301315
CDK6	0.58219	1.16021	0.406251	2.85589	0.00429165	0.0303234
RASGRP3	0.571299	1.19276	0.419252	2.84497	0.00444157	0.0312249
RBM25	0.805548	0.928082	0.32659	2.84173	0.00448688	0.0313033
ZNF518A	0.404345	1.35148	0.47571	2.84098	0.00449748	0.0313033
TMEM39A	0.571901	0.963931	0.340104	2.83422	0.00459376	0.0318152
RALGPS2	2.20819	0.689584	0.243654	2.83018	0.00465211	0.0320606
CASP10	0.696922	0.889223	0.314495	2.82746	0.00469192	0.0321764
RUBCN	0.482556	1.20688	0.42881	2.81448	0.00488561	0.0333413
AKAP17A	0.423273	1.08558	0.386986	2.80521	0.00502841	0.0340526
RFX3	0.417845	1.15762	0.412765	2.80456	0.00503851	0.0340526
HP1BP3	0.592819	0.944458	0.337065	2.802	0.00507861	0.0341361
ATF6	0.380578	1.18119	0.421754	2.80067	0.00509968	0.0341361
MT-ND5	1.88339	2.05399	0.736559	2.78863	0.0052932	0.0352628
MEF2A	1.26507	0.710055	0.255362	2.78058	0.00542617	0.0359773
SLC44A1	1.05113	0.824369	0.296981	2.77583	0.00550611	0.0362283
EIF2AK4	0.913577	0.87047	0.313654	2.77526	0.00551582	0.0362283
RNF10	0.407808	1.22299	0.442973	2.76088	0.00576455	0.0375903
NUTM2A-AS1	0.353274	1.14511	0.41498	2.75942	0.00579039	NA
CCDC91	0.675073	0.971013	0.351912	2.75925	0.00579349	0.0375903
SENP7	0.398345	1.03654	0.375741	2.75867	0.00580379	0.0375903
HERC1	0.786536	0.934111	0.339607	2.75056	0.00594931	0.0381277
SMYD3	1.69963	0.781155	0.284102	2.74956	0.00596748	0.0381277
GTF2I	0.822779	0.862188	0.313666	2.74874	0.00598241	0.0381277
ATP9B	0.670426	0.921249	0.335242	2.74801	0.00599578	0.0381277
PLCG2	2.35671	0.723741	0.263515	2.74649	0.00602362	0.0381314
MDFIC	0.706375	0.868696	0.317058	2.73986	0.00614655	0.0387343
PDE4DIP	0.979194	0.954639	0.348962	2.73565	0.00622564	0.0390541
ECPAS	0.494412	-1.0109	0.369724	-2.7342	0.00625313	0.0390541
CCNL1	0.715184	0.912751	0.33457	2.72813	0.00636943	0.0396037
RERE	1.07653	0.837951	0.308437	2.71676	0.00659239	0.0408087
DOCK2	1.14638	0.813019	0.300824	2.70264	0.0068792	0.0423965
PRPF4B	0.642169	0.875905	0.326304	2.68433	0.00726762	0.0444978
SLC10A7	0.472861	1.14182	0.425702	2.6822	0.00731401	0.0444978
USP3	0.897848	0.772728	0.288103	2.68213	0.00731558	0.0444978
CANX	0.573526	1.00173	0.37482	2.67257	0.00752734	0.0454115
IQSEC1	0.722627	0.995923	0.372668	2.67242	0.00753071	0.0454115
CALR	0.680089	1.14025	0.426956	2.67066	0.00757032	0.0454544
DENND5B	2.62575	0.65937	0.247323	2.66603	0.00767536	0.0456937
YWHAZ	0.43027	1.12017	0.420166	2.66602	0.00767549	0.0456937
CUX1	1.15379	0.796476	0.29967	2.65784	0.00786421	0.0466188
ARF1	0.398897	1.12849	0.425703	2.65088	0.00802814	0.0473898
TBCK	0.467229	1.0467	0.396987	2.63661	0.00837387	0.0492229
CHST11	1.9498	0.818589	0.311323	2.62939	0.00855378	0.0500701
KMT2E	1.07181	0.721269	0.275592	2.61716	0.00886637	0.0516836
HIPK2	1.90581	0.768197	0.293775	2.61491	0.00892499	0.0518094
DOCK8	1.48644	0.718886	0.275242	2.61184	0.00900577	0.0518535
GALK2	0.609294	0.884238	0.338555	2.6118	0.00900671	0.0518535
MT-ND3	2.7428	1.02387	0.393049	2.60495	0.00918887	0.0526853
FNBP1	0.854089	0.897417	0.344846	2.60237	0.00925821	0.0528663
ATXN10	0.511008	0.996329	0.383317	2.59923	0.00934325	0.0531171
MYO5A	0.590858	0.938048	0.361089	2.59783	0.00938154	0.0531171
NCOA3	3.44711	0.665871	0.256443	2.59657	0.00941604	0.0531171
RABGAP1L	2.88771	0.571903	0.220384	2.59503	0.0094584	0.0531418
BTAF1	0.719586	0.885038	0.341895	2.58863	0.00963592	0.0539167
CFLAR	1.95689	0.63968	0.247294	2.58672	0.00968953	0.0539167
KLHL5	0.563319	1.02174	0.395117	2.58592	0.00971195	0.0539167
CDKAL1	1.21656	0.734813	0.285368	2.57497	0.0100249	0.0552629
FBH1	0.602824	-0.978585	0.380081	-2.57467	0.0100334	0.0552629
CNOT4	0.489096	0.912191	0.35496	2.56984	0.0101745	0.0557234
TTC3	1.01258	0.707052	0.275216	2.56909	0.0101967	0.0557234
GSN	0.541926	1.23926	0.482733	2.56717	0.0102532	0.0558139
NCOR1	0.727997	0.785292	0.306239	2.56431	0.0103381	0.056058
THEMIS2	0.277323	1.34113	0.523262	2.56302	0.0103765	NA
CLINT1	1.07324	0.753831	0.294212	2.5622	0.0104011	0.0561818
SEC63	0.687185	0.845419	0.330207	2.56027	0.0104592	0.0562787
ZMYND8	0.597161	0.856029	0.334631	2.55813	0.0105237	0.0564087
PTPN2	0.949848	0.788682	0.308602	2.55566	0.0105987	0.0565941
ATF4	0.414266	0.996822	0.390751	2.55104	0.0107403	0.0571316
ZCCHC7	1.44792	0.77338	0.303431	2.54878	0.0108101	0.0572853
HMGB1	0.942403	0.850323	0.333808	2.54734	0.0108548	0.0573052
ENTPD4	0.35946	1.16168	0.456723	2.54351	0.0109745	NA
TBL1XR1	0.949615	0.777919	0.306011	2.54213	0.011018	0.057752
ZNF638	0.918393	0.82202	0.323375	2.542	0.011022	0.057752
MACF1	0.830186	0.860903	0.33957	2.53527	0.011236	0.0586536
ANKRD12	1.62496	0.664659	0.262376	2.53323	0.0113017	0.058667
GOLGA8B	0.382741	1.04183	0.41137	2.53259	0.0113224	0.058667
PHF20L1	0.320144	1.09744	0.43401	2.5286	0.0114519	NA
ZRANB2	0.96009	0.744926	0.29469	2.52783	0.0114771	0.0590794
SPTBN1	0.463739	1.07697	0.426505	2.52511	0.0115662	0.0590794
UBE3A	0.580701	0.879581	0.348358	2.52494	0.0115719	0.0590794
EIF4A2	0.493167	1.02848	0.407388	2.52457	0.011584	0.0590794
KDM5D	0.437888	1.14286	0.453049	2.52261	0.0116489	0.0590794
TRRAP	0.449559	0.983464	0.389891	2.52241	0.0116554	0.0590794
ERLEC1	0.508852	1.02748	0.408539	2.515	0.0119032	0.0599283
XRRA1	0.644864	0.852566	0.339014	2.51484	0.0119085	0.0599283
PGM3	0.407473	0.944501	0.375895	2.51267	0.011982	0.0600816
TRAM2	0.843677	0.728709	0.290217	2.51091	0.012042	0.0601671
CCPG1	0.714214	0.89953	0.35953	2.50196	0.0123507	0.0614382
KLF13	0.65251	0.944991	0.377845	2.501	0.0123842	0.0614382
WDR33	0.517386	0.850565	0.34058	2.4974	0.0125107	0.0618463
LUC7L	0.416433	0.973811	0.391399	2.48802	0.0128455	0.0632776
CD74	2.91977	1.27852	0.51503	2.48242	0.0130493	0.0638868
RANBP2	0.384916	1.06825	0.430381	2.48212	0.0130605	0.0638868
CEP128	2.08647	0.995011	0.402045	2.47488	0.0133283	0.0649694
PSPC1	0.437653	0.943249	0.38165	2.47151	0.0134546	0.0653574
PVT1	0.6212	1.02572	0.415252	2.47012	0.0135067	0.0653837
AAK1	0.437858	1.11955	0.453808	2.46702	0.0136242	0.0657248
MIA3	0.250869	1.12779	0.458114	2.4618	0.013824	NA
TBC1D22A	1.49524	0.703355	0.285933	2.45985	0.0138993	0.0668218
FNBP4	0.965962	0.800699	0.326727	2.45067	0.0142592	0.068317
USO1	0.877024	0.696692	0.284595	2.44801	0.0143646	0.0685872
USP9X	0.337173	0.995452	0.406831	2.44685	0.0144112	NA
NSD1	0.918287	0.782146	0.319918	2.44483	0.0144919	0.0688854
IQCB1	0.805048	0.83182	0.340352	2.444	0.0145255	0.0688854
SMG1	0.626022	0.825907	0.339491	2.43278	0.0149835	0.0708173
NCOA2	0.992029	0.739846	0.305243	2.42379	0.0153594	0.0723494
SLC25A4	0.370846	1.21315	0.500626	2.42327	0.0153814	NA
ST6GAL1	5.64953	0.549842	0.227068	2.42149	0.0154571	0.0725653
WSB1	0.536979	0.868423	0.359003	2.41899	0.0155637	0.0728216
HLA-E	0.806327	1.11858	0.463209	2.41484	0.0157423	0.0734114
ACTB	1.24629	1.22553	0.509166	2.40693	0.0160872	0.0747706
RPLP0	1.36239	1.05853	0.440154	2.4049	0.0161767	0.0749378
METTL15	0.531993	0.916853	0.381906	2.40073	0.0163623	0.0755473
DENND4A	0.789966	0.744544	0.310785	2.39569	0.0165891	0.0763426
GAPDH	0.718209	1.06908	0.446784	2.39283	0.0167188	0.0766873
P4HB	0.700021	0.895783	0.375118	2.388	0.0169401	0.0772158
IGHGP	2.34234	-1.23098	0.515785	-2.38662	0.0170041	0.0772158
COPG1	0.41511	0.99011	0.415237	2.38444	0.017105	0.0772158
PPIB	0.620517	1.053	0.441839	2.38322	0.0171619	0.0772158
PTPN1	1.25207	0.682133	0.286269	2.38284	0.0171799	0.0772158
FUS	0.423636	0.86849	0.364489	2.38276	0.0171835	0.0772158
ZNF215	0.56689	0.829449	0.34822	2.38197	0.0172204	0.0772158
ARIH1	0.609917	0.731015	0.307543	2.37695	0.0174563	0.0780235
R3HDM2	0.373786	1.04407	0.439393	2.37616	0.0174939	NA
PDS5B	0.527442	0.842521	0.354709	2.37525	0.0175372	0.0781353
MON2	1.54775	0.6339	0.268272	2.3629	0.0181325	0.0804729
POU2F2	0.54348	0.887518	0.375749	2.362	0.0181769	0.0804729
ACAP1	0.327662	1.04819	0.444162	2.35993	0.0182783	NA
SLC30A7	0.520263	0.978435	0.417332	2.3445	0.0190526	0.0839175
DENND3	0.429885	0.960526	0.40977	2.34406	0.0190749	0.0839175
EIF3A	0.645215	0.851523	0.363606	2.34188	0.0191867	0.0841447
IGLV8-61	43.9079	9.97329	4.27072	2.33527	0.0195292	0.0853792
MYL2	0.890552	0.790749	0.340447	2.32268	0.0201963	0.0880208
PDE4D	1.25441	0.857549	0.369604	2.32018	0.0203311	0.0883331
RNPC3	0.357662	0.958168	0.412987	2.32009	0.0203359	NA
LRCH1	0.389701	0.997102	0.430468	2.31632	0.0205407	0.0889674
PPP6R3	0.896125	0.683264	0.296358	2.30554	0.0211364	0.0912649
HIVEP1	0.543801	0.997582	0.433893	2.29915	0.0214967	0.0925351
ZNF292	0.735183	0.70519	0.307182	2.29568	0.0216942	0.0927245
HM13	1.99909	0.70793	0.308436	2.29523	0.0217202	0.0927245
SRSF11	0.727299	0.737358	0.321305	2.29489	0.0217396	0.0927245
FNDC3B	7.83747	0.436048	0.190453	2.28953	0.0220487	0.0937572
MORF4L2	0.385323	0.840922	0.367692	2.28703	0.0221943	0.0940906
RBM26	0.63738	0.779239	0.341024	2.28499	0.0223132	0.0943085
PPP4R3B	0.312221	1.00114	0.438224	2.28453	0.0223404	NA
MT-ATP6	1.60639	0.916329	0.401316	2.28331	0.0224122	0.0944416
ZNF532	0.286422	1.163	0.509459	2.28282	0.0224412	NA
ACIN1	0.325561	1.11954	0.491237	2.27902	0.0226661	NA
SLC25A3	0.76686	1.08972	0.479065	2.27469	0.0229245	0.0961679
ARID2	0.55639	0.822482	0.361672	2.27411	0.0229593	0.0961679
LENG8	0.606878	0.806061	0.355563	2.267	0.0233904	0.097681
EIF5B	0.650331	0.837728	0.370394	2.26172	0.0237145	0.0987397
BAZ2B	0.625744	0.760747	0.336692	2.25947	0.0238539	0.0989897
RSRP1	1.53082	0.603026	0.267006	2.25848	0.023916	0.0989897
TTC17	0.837685	0.726802	0.322056	2.25675	0.0240235	0.0991411
SEC24D	1.62284	0.593718	0.263397	2.25408	0.0241909	0.0995385
SYTL1	0.324593	1.02296	0.454075	2.25284	0.0242691	NA
SGMS1	0.48792	0.953737	0.423652	2.25123	0.0243711	0.0997408
IGLV3-21	5.82884	6.99318	3.10664	2.25105	0.0243827	0.0997408
ODF3B	0.27381	1.19031	0.52995	2.24607	0.0246994	NA
TMEM263	0.325377	0.904157	0.402768	2.24486	0.0247774	NA
TBC1D9	0.845951	0.800773	0.356848	2.24402	0.0248314	0.10128
DYM	0.660761	0.72294	0.322396	2.24239	0.024936	0.101411
IKZF1	0.762706	0.756654	0.337719	2.24048	0.0250595	0.101618
TMEM117	0.603895	0.769027	0.343613	2.23806	0.0252168	0.101658
EXOC6B	0.407544	0.901406	0.402911	2.23723	0.0252712	0.101658
FTH1	1.64768	0.895456	0.400296	2.23699	0.0252873	0.101658
ADAM28	0.60403	0.779937	0.349437	2.23198	0.0256163	0.102685
DHX9	0.253761	1.24648	0.558686	2.2311	0.0256746	NA
SIK3	1.41277	0.606363	0.272447	2.22562	0.0260395	0.104084
MEF2D	0.393387	0.85072	0.382889	2.22185	0.0262938	0.104678
CAMK1D	1.15734	0.806465	0.363215	2.22035	0.0263948	0.104678
PDIA5	0.442454	0.885872	0.399025	2.22009	0.0264126	0.104678
FGFR1OP2	0.398228	0.896896	0.404398	2.21786	0.0265646	0.104983
CD44	0.368313	1.1515	0.519431	2.21684	0.0266341	NA
ANKRD17	1.00656	0.65045	0.29347	2.21641	0.0266633	0.105033
PTPN4	0.368607	0.900879	0.406615	2.21556	0.0267218	NA
NBAS	0.644104	0.717237	0.32374	2.21547	0.0267275	0.105033
POU2AF1	2.23825	0.603786	0.272805	2.21325	0.0268804	0.105186
NEAT1	9.28908	0.479835	0.216853	2.21272	0.0269168	0.105186
SELENOS	0.547207	-0.788909	0.356877	-2.21059	0.027064	0.105467
ST8SIA4	0.450819	1.0001	0.45314	2.20705	0.0273103	0.106131
AKAP9	1.59248	0.522602	0.237111	2.20404	0.0275213	0.106447
TANK	0.463396	1.00704	0.456973	2.20372	0.0275439	0.106447
TXNDC15	0.55273	0.88731	0.403691	2.19799	0.0279497	0.107434
IGLC3	3.05578	-1.98408	0.902695	-2.19795	0.0279527	0.107434
RALGAPB	0.345382	1.00277	0.457882	2.19002	0.0285225	NA
TCF4	0.63587	0.905502	0.413923	2.18761	0.0286982	0.109997
UAP1	0.325404	1.10529	0.505396	2.18698	0.0287442	NA
TENT2	0.391332	-0.939552	0.430146	-2.18426	0.0289431	0.110383
UTRN	0.980359	0.686506	0.314324	2.18407	0.0289569	0.110383
QTRT1	0.34135	1.00258	0.459746	2.18072	0.0292041	NA
RNF19A	0.475784	0.79019	0.36259	2.17929	0.02931	0.111426
FAM120B	0.372379	0.93002	0.426858	2.17876	0.0293496	NA
FRYL	0.693071	0.735752	0.337877	2.17757	0.0294379	0.111609
SRRM1	0.271163	1.07178	0.492793	2.17491	0.0296368	NA
CNOT1	0.435964	0.880543	0.405883	2.16945	0.0300487	0.113617
CAB39	0.480839	0.756866	0.349191	2.16748	0.030198	0.113873
LARP4B	0.578001	0.807711	0.374027	2.1595	0.0308115	0.115874
HTT	0.275123	1.05267	0.488192	2.15626	0.0310637	NA
SCLT1	0.472019	0.99015	0.459957	2.1527	0.031342	0.117338
PABPC1	0.807885	0.746105	0.346644	2.15237	0.0313685	0.117338
ITGA4	0.650163	0.944381	0.439389	2.14931	0.03161	0.117788
UVRAG	0.632619	0.967253	0.450154	2.14871	0.031657	0.117788
HSPB1	0.255913	1.6111	0.751004	2.14526	0.0319319	NA
LMBR1	0.340011	1.03884	0.48426	2.14522	0.0319353	NA
ITM2B	0.494734	1.0578	0.493188	2.14483	0.0319667	0.118624
MFF	0.286772	0.920542	0.429389	2.14384	0.0320454	NA
SEC14L1	1.86295	0.513245	0.23979	2.1404	0.0323227	0.119628
TTC7A	0.576431	0.915749	0.428363	2.13779	0.0325338	0.119975
HLCS	0.375754	1.09802	0.513875	2.13674	0.0326188	0.119975
RSRC2	0.288498	0.918817	0.430033	2.13662	0.0326287	NA
TP53INP1	1.54206	0.625855	0.292994	2.13607	0.0326737	0.119975
ADAR	0.40269	0.853569	0.400379	2.1319	0.0330148	0.12091
SCFD2	0.894221	0.736045	0.345554	2.13004	0.033168	0.121154
SRSF3	0.383554	0.927563	0.436351	2.12573	0.0335258	0.121863
TPT1	2.73219	0.873775	0.411072	2.1256	0.0335364	0.121863
MAPKAP1	0.451252	0.855939	0.402927	2.1243	0.0336451	0.121942
NMRK1	0.26933	0.984074	0.464026	2.12073	0.0339445	NA
SEC61B	0.643469	0.738925	0.348819	2.11836	0.0341446	0.123432
NDUFV1	0.252007	1.09697	0.51809	2.11733	0.0342315	NA
LNPEP	0.355316	0.884806	0.418655	2.11345	0.0345624	NA
VTI1A	1.17306	0.663794	0.314251	2.11231	0.0346601	0.124841
LINC01484	0.301603	0.997423	0.472283	2.11192	0.0346934	NA
ASH1L	1.25482	0.617033	0.292198	2.11169	0.0347127	0.124841
ENSG00000273319	0.252076	1.14405	0.542793	2.1077	0.0350566	NA
NLK	0.719493	0.722889	0.343066	2.10714	0.0351052	0.125674
PPP3CA	0.652559	0.73923	0.350857	2.10693	0.035124	0.125674
SEMA4D	0.41976	0.913122	0.4339	2.10445	0.035339	0.126121
STAT1	0.204428	1.36685	0.649524	2.10439	0.0353443	NA
JUNB	2.53085	1.21796	0.5805	2.09812	0.0358948	0.127778
SLC7A5	0.486	1.08084	0.515585	2.09635	0.0360516	0.12801
SP140L	0.414575	0.860714	0.411256	2.09289	0.0363588	0.128775
MERTK	1.00157	-0.718994	0.344169	-2.08907	0.0367012	0.129659
NOP58	0.544501	0.788727	0.377841	2.08746	0.0368466	0.129845
TAF4B	0.356708	0.99427	0.477414	2.08262	0.0372863	NA
PHF3	0.511055	0.721223	0.346465	2.08166	0.0373733	0.130639
CIRBP	0.945966	0.733007	0.352264	2.08084	0.0374484	0.130639
ETV6	1.99511	0.517713	0.248806	2.08079	0.0374531	0.130639
TNKS	0.493476	0.75562	0.363195	2.08048	0.0374813	0.130639
EAF2	1.0694	0.740823	0.35619	2.07985	0.037539	0.130639
NSF	0.729268	0.644614	0.310194	2.0781	0.0377003	0.130875
UGGT2	0.546778	0.774266	0.3731	2.07522	0.0379657	0.13147
MAN1A1	2.78057	0.6731	0.324705	2.07296	0.0381762	0.131821
TXNIP	3.22261	-0.69674	0.336322	-2.07164	0.0382986	0.131821
TTBK2	0.318705	0.995258	0.480469	2.07143	0.0383186	NA
BBX	0.651894	0.73751	0.356097	2.0711	0.0383498	0.131821
IGLC2	10.9103	-1.41787	0.685413	-2.06864	0.0385797	0.132287
INTS10	0.362685	0.926917	0.448544	2.0665	0.0387812	NA
VPS13C	0.812662	0.631239	0.305538	2.06599	0.0388291	0.132817
SOS1	1.11804	0.606735	0.294797	2.05815	0.039576	0.135041
ENSG00000283415	0.334753	-1.09428	0.531734	-2.05794	0.0395958	NA
CCDC69	0.29812	0.920434	0.447629	2.05624	0.0397592	NA
ADAM10	0.516558	0.898769	0.437119	2.05612	0.0397709	0.135376
BCLAF1	0.522196	0.718438	0.349669	2.05462	0.0399153	0.135538
CPNE5	0.582443	0.722416	0.351968	2.05251	0.0401205	0.135905
ANKRD28	3.5883	0.576033	0.28092	2.05052	0.0403139	0.13623
STX12	0.314566	1.11116	0.542204	2.04934	0.0404285	NA
TYMP	1.09297	0.956796	0.469013	2.04002	0.0413482	0.139388
VPS13A	0.447672	0.879071	0.431365	2.03788	0.0415616	0.139771
PAM	0.326783	0.92876	0.455975	2.03687	0.0416634	NA
ZNF280D	0.186701	1.35101	0.663451	2.03634	0.0417165	NA
B2M	7.616	0.673671	0.331138	2.03441	0.0419101	0.140398
TRPC4AP	0.589045	0.673091	0.331018	2.03339	0.0420127	0.140398
CADM1	0.528207	0.971671	0.478213	2.03188	0.0421657	0.140398
FLI1	0.904778	0.674313	0.331955	2.03134	0.0422207	0.140398
LCORL	0.655276	0.665916	0.327868	2.03105	0.0422499	0.140398
SIPA1L1	0.522081	0.961616	0.473838	2.02942	0.0424155	0.140615
ENOX2	0.316957	0.95516	0.470706	2.02921	0.0424372	NA
ANAPC5	0.539093	0.671337	0.331053	2.02788	0.0425723	0.140618
CSPP1	0.395284	0.798314	0.393931	2.02653	0.0427105	0.140618
THRAP3	0.501024	0.686657	0.338846	2.02645	0.0427183	0.140618
KMT5B	0.232747	0.999794	0.493413	2.02628	0.042736	NA
JARID2	0.910898	0.704245	0.347814	2.02478	0.0428904	0.140854
ERC1	2.05166	0.603488	0.298711	2.02031	0.0433516	0.141542
TAX1BP1	0.482206	0.698337	0.345723	2.01993	0.0433903	0.141542
ANGPTL1	0.319416	-0.860437	0.425982	-2.01989	0.0433947	NA
EXT1	1.02363	0.702641	0.347876	2.01981	0.0434036	0.141542
MBD5	0.671106	0.722133	0.358279	2.01556	0.0438462	0.142653
ABI1	0.530936	0.726881	0.360964	2.01372	0.0440386	0.142946
MARK3	0.839073	0.617325	0.307313	2.00878	0.0445599	0.144304
POU2F1	0.609218	0.856049	0.42672	2.00612	0.0448439	0.144656
RIC1	1.21988	0.601077	0.299666	2.00582	0.0448755	0.144656
CRTC3	0.400812	0.906857	0.452766	2.00293	0.0451851	0.14532
SPAG4	0.260078	1.12052	0.560506	1.99911	0.0455959	NA
COP1	0.361443	-0.876446	0.438561	-1.99846	0.0456668	NA
TM9SF2	0.467587	0.83193	0.416522	1.99732	0.0457899	0.146927
CLTC	0.516139	0.706707	0.354135	1.99559	0.045979	0.147196
COG6	0.282558	0.842814	0.422964	1.99264	0.0463014	NA
PATJ	0.370061	-0.835191	0.419178	-1.99245	0.0463217	NA
ATF7IP	0.617497	0.751387	0.377535	1.99024	0.046564	0.148296
DGKD	0.506762	0.788213	0.39619	1.98948	0.0466478	0.148296
DNM2	0.78816	0.68757	0.345715	1.98884	0.0467191	0.148296
ZNF644	0.643099	0.708245	0.356202	1.98833	0.0467756	0.148296
SRP72	0.406525	0.836242	0.420723	1.98763	0.0468527	0.148296
EPB41	0.595062	0.686563	0.346011	1.98422	0.0472311	0.148858
ASXL2	0.591072	0.682925	0.344197	1.98411	0.0472431	0.148858
WIPF1	0.632483	0.742572	0.374593	1.98234	0.0474411	0.149146
REEP5	0.480156	0.832689	0.420318	1.98109	0.0475808	0.14925
CUL5	0.347858	0.874159	0.441564	1.97969	0.0477386	NA
CDK12	0.303362	0.876825	0.444215	1.97388	0.0483957	NA
LPXN	0.290903	1.04094	0.527384	1.97379	0.0484057	NA
TMEM135	0.316115	1.04252	0.528338	1.9732	0.0484732	NA
SPATS2	2.17544	0.499841	0.253315	1.9732	0.0484732	0.151452
MAGI3	0.376475	0.908215	0.46033	1.97297	0.0484994	0.151452
TOR3A	0.361739	1.12009	0.569418	1.96708	0.0491736	NA
PRKN	0.328813	-1.14112	0.58122	-1.96332	0.0496089	NA
PARP4	0.391844	0.796885	0.405936	1.96308	0.0496371	0.15466
ACADM	0.277232	0.966177	0.492502	1.96177	0.049789	NA
SLC35E2B	0.273953	0.883407	0.450393	1.96142	0.0498305	NA
SAT1	1.41577	0.848112	0.43278	1.95968	0.050033	0.155547
PPP6R2	0.773553	0.675676	0.34548	1.95576	0.0504931	0.156629
IFNAR1	0.398302	0.774151	0.396435	1.95278	0.0508458	0.157374
TMEM184B	0.394332	0.88482	0.453842	1.94962	0.0512216	0.158056
PAFAH1B1	0.814898	0.592293	0.303891	1.94903	0.0512921	0.158056
DMXL1	0.433821	0.76239	0.391508	1.94732	0.0514969	0.158339
SLMAP	0.568294	0.722513	0.371275	1.94603	0.0516511	0.158465
ALDOA	0.26991	1.71645	0.88396	1.94177	0.0521645	NA
SMARCA2	0.545263	0.783604	0.403628	1.9414	0.0522097	0.159592
PDE4B	0.957108	0.671313	0.345842	1.9411	0.0522467	0.159592
ACSS1	0.577855	0.66122	0.341085	1.93858	0.0525528	0.160177
DCC	2.82867	1.0596	0.547176	1.93649	0.0528079	0.160283
SPCS3	0.640529	0.750978	0.387875	1.93613	0.0528513	0.160283
EML4	0.4832	0.764709	0.3951	1.93548	0.0529313	0.160283
ASXL1	0.675726	0.629434	0.325707	1.93252	0.0532956	0.160421
RPL8	1.5156	0.788807	0.408181	1.93249	0.0532985	0.160421
ARMCX3	0.255923	0.918139	0.475223	1.93202	0.0533572	NA
ELF1	1.11079	0.599019	0.310053	1.93199	0.0533608	0.160421
VPS13D	0.385505	0.783167	0.405495	1.93139	0.0534353	0.160421
GPR89B	0.248202	1.07765	0.558136	1.9308	0.0535083	NA
UFM1	0.317089	0.784158	0.406156	1.93068	0.0535225	NA
SQSTM1	0.909597	0.705032	0.3654	1.92948	0.0536711	0.160712
SENP6	0.560516	0.630496	0.326894	1.92875	0.0537622	0.160712
MED13	0.702611	0.631142	0.327674	1.92613	0.0540887	0.161343
RIPK1	0.310647	0.914042	0.474815	1.92505	0.0542231	NA
PAPOLA	0.461261	0.756585	0.393348	1.92345	0.0544235	0.161511
VIM	1.90224	0.830893	0.432107	1.92289	0.0544944	0.161511
AFF1	1.72618	0.481332	0.25037	1.92248	0.0545449	0.161511
GOLPH3	0.558059	0.68056	0.354091	1.92199	0.0546066	0.161511
BTN3A2	0.280054	1.09851	0.571877	1.92088	0.0547471	NA
EIF4G3	0.532809	0.720684	0.376596	1.91368	0.0556613	0.164283
TMSB10	0.749044	0.91624	0.479113	1.91237	0.0558291	0.164431
STAG1	1.9317	0.466899	0.244331	1.91093	0.0560139	0.164579
ENSG00000283782	0.382905	-0.795627	0.416637	-1.90964	0.0561793	0.164579
ACYP2	0.686503	0.751847	0.393886	1.90879	0.0562886	0.164579
ANKRD44	2.47246	0.467789	0.245131	1.90832	0.0563498	0.164579
SRSF5	0.599536	0.628132	0.329426	1.90675	0.0565528	0.164828
PHF1	0.251728	1.10357	0.578984	1.90604	0.0566445	NA
VAV1	0.383017	0.872579	0.458035	1.90505	0.0567738	0.165128
RAB27A	0.249721	1.03962	0.547755	1.89797	0.0577004	NA
COX4I1	0.388647	1.1231	0.592507	1.8955	0.0580263	0.168421
NR3C1	0.448737	0.734305	0.388081	1.89215	0.0584716	0.169362
MLXIP	0.49017	0.690601	0.365793	1.88796	0.0590317	0.17062
EIF2AK3	1.52561	0.520215	0.275698	1.8869	0.0591733	0.17062
ARID5B	1.10068	0.629652	0.333825	1.88617	0.0592717	0.17062
MYO18A	0.21569	1.25402	0.665127	1.88539	0.0593778	NA
DENND1A	0.722243	0.705885	0.375245	1.88113	0.0599537	0.172228
RICTOR	0.552223	0.614382	0.327298	1.87713	0.0605	0.173442
IDH2	0.347397	0.81624	0.435135	1.87583	0.0606786	NA
TBCEL	0.160827	1.99183	1.06211	1.87535	0.0607448	NA
NBEA	0.853952	0.717062	0.382903	1.8727	0.0611101	0.174832
CMPK1	0.235004	1.14175	0.610615	1.86984	0.061506	NA
UBR2	1.27583	0.549529	0.294046	1.86885	0.0616432	0.175997
FABP3	0.15721	1.68803	0.906224	1.86271	0.0625028	NA
HECTD1	0.717325	0.601607	0.323714	1.85845	0.0631051	0.179805
WNK1	0.421149	0.717298	0.386191	1.85736	0.0632594	0.179878
TUT7	0.402743	-0.801172	0.432346	-1.85308	0.0638708	0.181248
RABAC1	0.432218	1.07849	0.582773	1.85062	0.0642239	0.181881
CLK1	0.401983	0.671483	0.363163	1.84898	0.0644602	0.182181
MAML2	0.842168	0.721352	0.390348	1.84797	0.0646063	0.182226
RPS8	2.14017	0.806167	0.436607	1.84644	0.0648286	0.182342
PPP1R12A	0.421496	0.724381	0.392429	1.84589	0.064908	0.182342
UIMC1	0.302354	0.879977	0.477406	1.84325	0.0652932	NA
TRAM1	0.60524	0.624971	0.339238	1.84228	0.0654347	0.183453
AP3B1	0.78392	0.600247	0.326905	1.83615	0.0663351	0.185606
HSP90AB1	0.381055	1.01598	0.554502	1.83223	0.0669171	0.186669
WDR20	0.461369	0.721599	0.393931	1.83179	0.0669822	0.186669
MCC	0.291863	0.993887	0.544442	1.82551	0.0679237	NA
TPR	0.415063	0.755402	0.414092	1.82424	0.0681164	0.189453
PPA2	0.250138	0.904346	0.495939	1.8235	0.0682271	NA
FARP2	0.38269	0.733109	0.402303	1.82228	0.0684123	0.189898
BANP	0.245523	1.08424	0.595881	1.81956	0.0688266	NA
HSPA5	0.781421	0.876043	0.481489	1.81945	0.0688433	0.190389
GRK5	0.513574	0.830604	0.456544	1.81933	0.0688613	0.190389
ALG13	0.343559	0.74287	0.408727	1.81752	0.0691371	NA
ZNF91	0.267744	0.896274	0.493329	1.81679	0.0692496	NA
CUL1	0.440374	0.715925	0.394399	1.81523	0.0694881	0.191743
MIER1	0.249845	0.836257	0.461105	1.81359	0.0697401	NA
FOXJ3	0.454144	0.696078	0.383869	1.81332	0.069782	0.192175
MTA3	0.307337	0.904893	0.500088	1.80947	0.0703782	NA
TLK1	1.02315	0.558513	0.30869	1.8093	0.070404	0.193507
EIF5	0.607948	0.671834	0.371696	1.80748	0.0706873	0.193905
ISG20	1.20027	0.661033	0.365979	1.80621	0.0708861	0.193944
N4BP2L2	1.47704	0.436542	0.241839	1.80509	0.0710598	0.193944
CCDC32	0.540695	-0.746745	0.413772	-1.80473	0.0711175	0.193944
SAFB2	0.279029	0.842759	0.4678	1.80154	0.0716186	NA
HECTD4	0.771254	0.673177	0.373721	1.80128	0.0716588	0.19504
FOCAD	0.453269	0.746506	0.415226	1.79783	0.0722036	0.196141
SUN1	0.397612	0.776498	0.432247	1.79642	0.0724276	0.196369
NCOR2	0.380099	0.841198	0.469115	1.79316	0.0729477	0.197396
MAPKAPK2	0.338573	0.740103	0.413086	1.79164	0.0731901	NA
HDAC9	0.955196	0.603438	0.337347	1.78877	0.0736511	0.198659
LAX1	0.461965	0.702472	0.392775	1.78848	0.0736983	0.198659
UBE2K	0.510115	0.670697	0.375254	1.78732	0.0738863	0.198782
TNNT2	0.343711	0.847753	0.474424	1.78691	0.0739522	NA
ATG5	0.945301	-0.621071	0.348373	-1.78278	0.0746226	0.200378
PPP3CB	0.342899	0.74637	0.418922	1.78164	0.0748076	NA
SLC15A2	0.593514	0.660033	0.370817	1.77994	0.0750851	0.201234
NNT	0.341105	0.688217	0.386935	1.77864	0.0752992	NA
CELF2	1.16018	0.637082	0.358325	1.77795	0.0754123	0.201724
TMEM165	0.688353	0.575665	0.324601	1.77345	0.0761536	0.203319
NBPF14	0.18842	1.14397	0.645172	1.77313	0.0762079	NA
USF1	0.198758	1.21632	0.686766	1.77108	0.076547	NA
CALCOCO1	0.262352	1.02404	0.57821	1.77105	0.0765527	NA
OS9	0.387175	0.849731	0.479843	1.77085	0.0765853	0.203568
ZMYM2	0.563152	0.65462	0.369759	1.7704	0.0766608	0.203568
NPEPPS	0.419048	0.617808	0.348992	1.77026	0.0766836	0.203568
FAM172A	0.511602	0.646465	0.365377	1.76931	0.0768422	0.203603
RAB11A	0.329194	-0.683086	0.386204	-1.76872	0.0769414	NA
TMEM181	0.271162	0.876039	0.495501	1.76799	0.0770633	NA
TUBGCP3	0.350862	0.787634	0.446149	1.7654	0.0774959	NA
ROCK1	0.499038	0.652513	0.369695	1.765	0.0775633	0.204793
CCNH	0.480808	-0.681829	0.386332	-1.76488	0.077584	0.204793
CCDC66	0.393051	0.702329	0.398476	1.76254	0.0779781	0.205445
LARP4	0.349528	0.732894	0.415896	1.76221	0.0780344	NA
TRPM7	0.536724	0.660452	0.375281	1.75989	0.0784267	0.206042
ARF4	0.56316	0.585265	0.332639	1.75946	0.0784993	0.206042
SF1	0.42955	0.652982	0.371437	1.75799	0.0787498	0.206313
IRF3	0.298947	0.863869	0.491813	1.7565	0.0790029	NA
RPTOR	0.376848	0.752113	0.428234	1.75631	0.0790348	0.206672
CCNL2	0.386125	0.699185	0.398595	1.75412	0.0794097	0.207265
SFMBT2	1.467	0.488476	0.278719	1.75258	0.0796748	0.20757
SFSWAP	0.329135	0.813081	0.464106	1.75193	0.079786	NA
CABLES1	0.290125	1.15867	0.662329	1.7494	0.0802227	NA
SRPRA	0.370778	1.02903	0.588944	1.74725	0.0805933	NA
ITSN2	0.513031	0.632588	0.36281	1.74358	0.0812326	0.211235
BAZ2A	0.712195	0.707228	0.406001	1.74194	0.0815192	0.211587
DAPK1	0.628207	0.850483	0.488543	1.74086	0.0817086	0.211686
ARHGEF7	0.289622	0.843655	0.485061	1.73928	0.0819861	NA
CLEC16A	0.336163	0.798824	0.45974	1.73756	0.0822889	NA
ZMYM4	0.497998	0.675361	0.388866	1.73675	0.0824319	0.213165
PSMB1	0.202959	1.13375	0.652976	1.73628	0.0825135	NA
SF3B2	0.243052	0.904683	0.521215	1.73572	0.0826137	NA
PTEN	0.49882	0.6586	0.379496	1.73546	0.0826594	0.213359
ISCU	0.349901	0.964637	0.556164	1.73445	0.0828389	NA
PRDM15	0.215289	0.936557	0.540401	1.73308	0.0830818	NA
RYBP	0.391971	0.720431	0.415851	1.73243	0.0831977	0.213431
XIAP	0.416341	0.699956	0.404052	1.73234	0.0832133	0.213431
RASGEF1B	0.606634	-0.903396	0.52188	-1.73104	0.0834444	0.213431
WDR7	0.374603	0.773888	0.447229	1.73041	0.0835577	NA
SEL1L	1.06644	0.543668	0.314214	1.73024	0.0835867	0.213431
RPL12	1.90691	1.24344	0.718808	1.72987	0.0836536	0.213431
MGA	0.291992	0.803719	0.46492	1.72873	0.0838581	NA
STAT2	0.561683	0.582538	0.33716	1.72778	0.0840276	0.213431
XIST	1.28125	1.12621	0.651832	1.72776	0.0840321	0.213431
CENPC	0.44698	0.640413	0.370684	1.72765	0.0840506	0.213431
DAP	0.447997	0.640877	0.370964	1.7276	0.0840605	0.213431
MTMR3	0.348286	0.644728	0.373889	1.72439	0.084638	NA
ROCK2	0.38577	0.728573	0.422898	1.72281	0.0849227	0.21523
SRSF4	0.618628	0.604974	0.351376	1.72173	0.0851188	0.215337
TBRG1	0.281279	0.819226	0.476338	1.71984	0.0854614	NA
ANKRD10	0.591535	0.558276	0.324826	1.71869	0.0856702	0.21634
DCAF7	0.249495	0.793506	0.462214	1.71675	0.0860249	NA
NFATC2	0.366508	0.73436	0.428013	1.71574	0.0862094	NA
WRN	0.51979	0.674271	0.393477	1.71362	0.0865976	0.217928
DOCK10	0.550563	0.616953	0.360042	1.71356	0.0866103	0.217928
UBR4	0.321156	0.846098	0.493959	1.71289	0.0867327	NA
TRNT1	0.316121	0.734261	0.428948	1.71177	0.0869387	NA
HDAC4	0.365887	0.847928	0.495978	1.70961	0.0873384	NA
CSDE1	0.452894	0.642868	0.376184	1.70892	0.0874655	0.219685
TNKS2	0.34106	0.758683	0.444272	1.7077	0.0876924	NA
CHCHD10	0.228942	1.10388	0.646576	1.70727	0.0877728	NA
KIAA0319L	0.478713	0.599615	0.351308	1.7068	0.0878585	0.220276
PDCD6IP	0.369811	0.761631	0.446359	1.70632	0.0879488	NA
WDR6	0.249284	0.862859	0.506167	1.70469	0.0882517	NA
RAB3GAP2	0.295421	0.698661	0.409938	1.70431	0.0883238	NA
BDP1	0.457123	0.734524	0.431273	1.70315	0.0885393	0.221586
VPS36	0.291791	0.766024	0.449946	1.70248	0.0886655	NA
ANKIB1	0.57124	0.615082	0.361486	1.70154	0.0888422	0.221947
KCNQ5	1.01047	1.07185	0.630339	1.70044	0.0890488	0.222066
GSTK1	0.232974	0.832693	0.489777	1.70015	0.0891032	NA
R3HCC1L	0.319005	0.786732	0.462756	1.7001	0.0891118	NA
NCL	0.277064	1.03555	0.609379	1.69935	0.0892537	NA
RALY	0.727544	0.55599	0.327366	1.69837	0.0894374	0.222639
ACBD6	0.33105	0.760742	0.448111	1.69766	0.0895711	NA
CSNK2A1	0.36031	0.762114	0.449272	1.69633	0.0898233	NA
DOCK11	0.315782	0.90579	0.53413	1.69582	0.0899196	NA
SAFB	0.358703	0.749587	0.443149	1.6915	0.0907409	NA
NUP210	0.537643	0.659246	0.389832	1.6911	0.0908169	0.225671
USP47	0.49356	0.643351	0.380824	1.68937	0.091149	0.226095
AEBP2	0.365921	0.733256	0.434229	1.68864	0.0912887	NA
HLA-A	0.483081	0.802521	0.475738	1.6869	0.0916232	0.226869
PRKD3	0.567225	0.630773	0.374379	1.68485	0.0920169	0.227093
STAU1	0.397063	0.676288	0.401419	1.68474	0.0920386	0.227093
KPNA1	0.287535	0.761651	0.452121	1.68462	0.0920627	NA
ENSG00000280441	0.576115	-1.10599	0.657452	-1.68223	0.092524	0.227889
LIMD1	1.00612	0.622267	0.370244	1.68069	0.0928226	0.227892
KTN1	0.901299	0.643524	0.382925	1.68055	0.0928511	0.227892
ZNF586	0.376235	0.750572	0.447049	1.67895	0.0931618	0.228255
GLUD1	0.315708	1.09435	0.651985	1.67849	0.093252	NA
NDUFS1	0.239165	0.883198	0.526803	1.67652	0.0936355	NA
FUBP1	0.387357	0.615115	0.366916	1.67644	0.0936511	0.228746
RPL36AL	0.916853	0.768538	0.458487	1.67625	0.0936895	0.228746
PHKB	0.429657	0.603181	0.360436	1.67347	0.094234	0.229675
ZC3H11A	0.127356	1.81747	1.08663	1.67257	0.0944124	NA
IL6R	0.30408	1.0084	0.603106	1.67201	0.094523	NA
SFPQ	0.498187	0.610179	0.365114	1.6712	0.0946819	0.230365
DCN	0.560033	0.900574	0.539201	1.6702	0.0948798	0.230446
JCHAIN	47.9052	0.832401	0.498765	1.66892	0.0951325	0.230659
CASP8	0.335913	0.838154	0.502975	1.66639	0.0956354	NA
ZFR	0.419869	0.634133	0.380593	1.66617	0.0956794	0.231054
IGLV2-14	2.54798	6.15387	3.69414	1.66584	0.0957443	0.231054
COMMD10	0.527046	0.625755	0.375691	1.66561	0.0957908	0.231054
ATP13A3	0.364925	0.894836	0.537458	1.66494	0.0959242	NA
CNOT2	0.416942	0.699368	0.420225	1.66427	0.0960589	0.231302
GIT2	0.267809	0.911755	0.548121	1.66342	0.0962287	NA
SIL1	1.42697	0.507659	0.305273	1.66296	0.0963196	0.231531
PUM3	0.296764	0.862993	0.519706	1.66054	0.096806	NA
RASSF6	0.354344	1.24003	0.747257	1.65945	0.0970258	NA
EWSR1	0.40769	0.666205	0.401522	1.6592	0.097076	0.232735
SH3KBP1	0.711156	0.626345	0.377585	1.65882	0.0971529	0.232735
SUGP2	0.292724	0.692139	0.417363	1.65836	0.0972442	NA
SCARB2	0.351407	0.696974	0.420442	1.65772	0.0973745	NA
MT-ND2	0.701297	1.10679	0.667901	1.65712	0.097495	0.233016
ZDHHC21	0.34103	0.799513	0.482489	1.65706	0.0975079	NA
MT-ND4	0.722399	0.784947	0.474045	1.65585	0.0977522	0.233016
RASA3	0.348289	1.17447	0.709446	1.65547	0.0978285	NA
CCDC88C	1.12438	0.507092	0.306326	1.6554	0.0978433	0.233016
ZEB1	0.617765	0.593682	0.358733	1.65494	0.0979369	0.233016
HSH2D	1.55832	0.448824	0.271646	1.65224	0.0984858	0.233925
DRAM1	0.316831	0.747103	0.452218	1.65209	0.0985169	NA
CCND3	0.831914	-0.663047	0.401996	-1.64939	0.0990679	0.234908
RC3H2	0.226552	0.91274	0.553683	1.64849	0.0992524	NA
XPO7	0.178478	0.954471	0.579294	1.64764	0.0994256	NA
TFG	0.288682	0.768141	0.466665	1.64602	0.0997592	NA
SSBP3	0.357087	0.829578	0.504503	1.64435	0.100105	NA
LMBRD1	0.337151	0.700821	0.426612	1.64276	0.100433	NA
SEC31A	1.1944	0.459458	0.279981	1.64103	0.100791	0.238589
MICU2	0.442112	0.636436	0.388137	1.63972	0.101063	0.23883
MYL6	0.830796	0.770153	0.470483	1.63694	0.101642	0.239794
PCBP2	0.601175	0.690862	0.42264	1.63464	0.102125	0.240528
XKR6	1.00639	0.529073	0.324386	1.631	0.10289	0.241922
AKR1A1	0.432591	0.582823	0.357616	1.62975	0.103155	0.242068
TRABD	0.536425	0.598802	0.367574	1.62907	0.103299	0.242068
KNTC1	0.416918	0.644095	0.395656	1.62792	0.103542	0.242234
CDKN1B	0.263332	0.941052	0.578142	1.62772	0.103585	NA
TULP4	0.494249	0.575854	0.354037	1.62654	0.103835	0.242513
CAPN7	0.554207	0.536665	0.330565	1.62348	0.104487	0.24363
C12orf4	0.220754	0.953296	0.588137	1.62087	0.105045	NA
EDEM3	0.446077	0.623936	0.385015	1.62055	0.105114	0.244438
NAP1L4	0.61291	0.528281	0.326053	1.62023	0.105183	0.244438
SETDB2	0.490521	0.601072	0.371204	1.61925	0.105393	0.244519
PDXDC1	0.923262	-0.508563	0.314356	-1.61779	0.105707	0.244841
TAPBP	0.275621	0.78523	0.485632	1.61692	0.105895	NA
MAPK8	0.727054	0.595995	0.368713	1.61642	0.106003	0.245122
EEF1B2	0.600241	0.723951	0.448248	1.61507	0.106296	0.245393
TCEA1	0.323232	0.763112	0.47307	1.61311	0.106721	NA
RBM6	2.31177	0.368193	0.228308	1.6127	0.10681	0.246173
MFN1	0.241482	0.770891	0.478077	1.61248	0.106857	NA
CHD1	0.364032	0.712852	0.442822	1.6098	0.107442	NA
RELB	0.229576	0.939105	0.583456	1.60956	0.107495	NA
PPIP5K2	0.372636	0.651189	0.405095	1.6075	0.107945	NA
PCNX1	0.324447	-0.739819	0.460376	-1.60699	0.108057	NA
CYB5R4	0.306305	0.811829	0.505421	1.60624	0.108221	NA
NLRP1	0.344305	0.661513	0.411904	1.60599	0.108276	NA
ORMDL1	0.5483	0.512474	0.319697	1.603	0.108935	0.250657
TMEM214	0.252276	0.949075	0.593768	1.59839	0.109955	NA
CNTRL	0.359814	0.766383	0.479628	1.59787	0.110072	NA
CLIP1	0.431658	0.625332	0.391423	1.59759	0.110135	0.253003
RPL7A	2.19002	0.722865	0.453036	1.5956	0.110577	0.253107
SYNE2	0.933855	0.494928	0.310325	1.59487	0.110742	0.253107
ZZEF1	0.442717	0.586203	0.367602	1.59467	0.110787	0.253107
MT-ATP8	2.05101	1.33465	0.837613	1.5934	0.111071	0.253107
DIDO1	0.413799	0.65459	0.410922	1.59298	0.111165	0.253107
SSBP2	0.219232	0.824637	0.517741	1.59276	0.111214	NA
COG3	0.259735	0.789074	0.495431	1.5927	0.111227	NA
TAOK3	0.828504	0.60981	0.382919	1.59253	0.111266	0.253107
PRKD2	0.457156	0.67025	0.421455	1.59032	0.111762	0.253716
EPN2	0.359869	0.686044	0.431413	1.59023	0.111784	NA
HSD17B12	0.376485	0.673816	0.423857	1.58973	0.111896	0.253716
SNHG8	0.499975	0.855529	0.539197	1.58667	0.112587	0.254723
ERO1B	0.453979	0.645113	0.406715	1.58615	0.112705	0.254723
TPST2	0.675075	0.606195	0.38255	1.58462	0.113054	0.2551
DDX5	2.5903	0.338805	0.214181	1.58187	0.11368	0.25572
GFPT1	0.50801	0.529538	0.334768	1.58181	0.113694	0.25572
RPS24	1.19609	0.735149	0.465198	1.58029	0.11404	0.256086
KIFAP3	0.227048	0.844413	0.535269	1.57755	0.114669	NA
ZFAND3	1.25328	0.437731	0.277732	1.57609	0.115006	0.257841
BICD1	1.1773	0.432384	0.27464	1.57437	0.115402	0.258317
PRPSAP2	0.297063	0.785791	0.49941	1.57344	0.115617	NA
CYP20A1	0.312147	0.787915	0.501849	1.57002	0.11641	NA
CDC37	0.300244	0.759782	0.483954	1.56995	0.116427	NA
PPHLN1	0.354217	0.668409	0.4264	1.56756	0.116983	NA
SLC12A6	0.515313	0.600901	0.383363	1.56745	0.11701	0.261497
RCBTB2	0.233461	0.909987	0.580634	1.56723	0.117061	NA
FAR1	0.232782	0.758619	0.484266	1.56653	0.117224	NA
LGALS1	0.320335	1.16	0.741066	1.56531	0.11751	NA
NRG3	0.303876	1.49499	0.95678	1.56252	0.118165	NA
SCMH1	0.442778	0.587145	0.375973	1.56167	0.118367	0.264107
HCLS1	0.351893	0.645953	0.413777	1.56111	0.118497	NA
MAP3K4	0.258666	0.915321	0.586505	1.56064	0.11861	NA
ZNF800	0.209217	0.869236	0.558126	1.55742	0.119371	NA
ATG2B	0.415547	0.588094	0.378065	1.55554	0.119818	0.266919
ZBP1	1.09384	0.505852	0.325617	1.55352	0.1203	0.267467
CAST	0.42479	0.58995	0.380064	1.55224	0.120606	0.267467
CHCHD3	0.450167	0.597529	0.38498	1.5521	0.120637	0.267467
POM121	0.234902	0.818202	0.527264	1.55179	0.120713	NA
EPB41L4A	0.314287	0.75421	0.486457	1.55041	0.121042	NA
NARF	0.368673	0.857032	0.553401	1.54866	0.121463	NA
SYVN1	0.379693	0.693697	0.448903	1.54532	0.12227	0.270657
ZFAT	0.32765	0.841878	0.544934	1.54492	0.122366	NA
COL4A4	0.476075	0.551727	0.357236	1.54443	0.122484	0.270702
AIM2	0.320243	0.870386	0.564023	1.54317	0.122788	NA
CEP85L	0.658209	0.543915	0.352504	1.543	0.12283	0.271041
HELZ	0.521005	0.566882	0.367635	1.54197	0.123081	0.271166
UMAD1	0.727597	0.550405	0.357216	1.54082	0.123361	0.271195
TLE1	0.465699	-0.633943	0.411566	-1.54032	0.123482	0.271195
GAK	0.256709	0.772664	0.502332	1.53815	0.124011	NA
SSPN	0.719546	0.727655	0.473316	1.53736	0.124206	0.272358
ATF7IP2	0.353655	0.694285	0.451874	1.53646	0.124427	NA
AHI1	0.503151	0.554976	0.361448	1.53542	0.124679	0.272968
HNRNPK	0.239928	0.821303	0.535145	1.53473	0.12485	NA
KRIT1	0.244938	0.730588	0.476164	1.53432	0.124951	NA
HADHA	0.214326	1.0727	0.699279	1.53401	0.125027	NA
NPIPB4	0.172398	1.2826	0.836173	1.53389	0.125056	NA
NUTM2B-AS1	0.46353	0.571831	0.372841	1.53371	0.1251	0.273385
NUMB	0.889133	0.540597	0.352626	1.53306	0.125261	0.273385
ALOX5	0.188365	0.983548	0.641567	1.53304	0.125266	NA
ERICH1	0.337045	0.768593	0.501471	1.53268	0.125356	NA
BCL2L1	0.264055	0.960941	0.627609	1.53111	0.125741	NA
TAOK1	0.262519	0.748693	0.489097	1.53077	0.125827	NA
CYTH4	0.18628	0.976441	0.637965	1.53056	0.125879	NA
MCTP2	1.30455	0.462055	0.301892	1.53053	0.125885	0.27387
EEF2	0.466385	0.841801	0.550108	1.53025	0.125955	0.27387
ARMH3	0.253856	-0.759378	0.496268	-1.53018	0.125973	NA
RPS14	2.71702	0.871125	0.569443	1.52978	0.12607	0.27387
EP400	0.222964	0.754693	0.493763	1.52845	0.126401	NA
TNRC6B	2.23295	0.363953	0.238208	1.52788	0.126543	0.274471
STAU2	0.316524	0.676417	0.443954	1.52362	0.127603	NA
UBR3	0.621208	0.491439	0.323338	1.51989	0.128538	0.278366
ESCO1	0.327278	0.658963	0.433922	1.51862	0.128858	NA
PRPF40A	0.238824	0.786665	0.518086	1.51841	0.128912	NA
ZNF207	0.656533	0.514377	0.33903	1.5172	0.129216	0.278741
TBXAS1	0.429374	0.8044	0.530422	1.51653	0.129386	0.278741
RPS15	1.42513	0.765034	0.504566	1.51622	0.129463	0.278741
CAPZA1	0.427389	0.582726	0.384414	1.51588	0.129549	0.278741
ALDH1L2	0.497362	0.610384	0.402825	1.51526	0.129707	0.278741
P2RX1	0.521002	0.569989	0.376743	1.51294	0.130295	0.279488
MAPK8IP3	0.398227	0.665947	0.44035	1.51231	0.130454	0.279488
TAF7	0.205891	0.851292	0.563528	1.51065	0.130878	NA
GBF1	1.45803	0.427388	0.283214	1.50906	0.131283	0.280832
PUM1	0.602991	0.521198	0.345575	1.50821	0.131502	0.280871
ABCC1	0.329223	0.802546	0.53223	1.50789	0.131582	NA
APPBP2	0.421868	0.720485	0.478602	1.5054	0.132222	0.28198
ETNK1	0.321936	0.559738	0.372028	1.50456	0.132438	NA
AGO3	0.555122	0.529245	0.351991	1.50357	0.132691	0.282549
MPC1	0.360261	0.626882	0.417006	1.50329	0.132764	NA
EEFSEC	0.250786	0.865546	0.576883	1.50038	0.133515	NA
PANK2	0.289614	0.93447	0.622977	1.50001	0.133612	NA
STK10	0.409942	0.677966	0.452907	1.49692	0.134414	0.285783
S100PBP	0.432423	0.523513	0.350462	1.49378	0.135233	0.287087
EEF2K	0.288015	0.744531	0.498499	1.49354	0.135295	NA
PCCA	0.611936	0.531449	0.356267	1.49172	0.135773	0.287166
SNAPC3	0.293213	0.802408	0.537962	1.49157	0.135812	NA
SRSF10	0.498074	0.565816	0.379369	1.49146	0.13584	0.287166
IQGAP1	0.392639	0.638538	0.428179	1.49129	0.135886	0.287166
ENSG00000237837	0.148503	2.05992	1.38186	1.49069	0.136044	NA
DAPP1	0.399371	0.58815	0.394646	1.49032	0.136139	0.287268
COX7C	0.320912	0.819413	0.550201	1.4893	0.136409	NA
DDX3X	0.291056	0.916038	0.615116	1.48921	0.136432	NA
SUPT5H	0.245692	0.860087	0.5779	1.4883	0.136672	NA
SPPL2A	0.211636	0.903288	0.607345	1.48727	0.136943	NA
SIN3A	0.221158	0.762	0.512544	1.4867	0.137093	NA
ENAM	0.316795	-0.921122	0.619897	-1.48593	0.137299	NA
SCFD1	1.25396	0.425331	0.286307	1.48558	0.137391	0.289474
RFX7	0.327533	0.851613	0.573886	1.48394	0.137825	NA
LCOR	0.385857	0.576247	0.388352	1.48382	0.137856	0.289861
SYNE3	0.326246	0.639957	0.431407	1.48342	0.137963	NA
SSR4	5.21729	0.734394	0.495102	1.48332	0.13799	0.289861
BORCS5	0.239564	0.803646	0.542595	1.48112	0.138576	NA
DYRK1A	0.624473	0.511011	0.345057	1.48095	0.13862	0.290749
TTC28	0.581364	0.656837	0.44384	1.47989	0.138902	0.290903
RANBP9	0.328941	0.643597	0.43508	1.47926	0.139071	NA
LINC01725	0.342604	-0.904479	0.611473	-1.47918	0.139092	NA
TLE3	0.251117	0.940651	0.635961	1.4791	0.139113	NA
NXPE3	0.525306	0.586805	0.397341	1.47683	0.139721	0.292182
SEMA4A	0.222349	0.867946	0.587973	1.47617	0.1399	NA
ARID1A	0.473552	0.562533	0.381152	1.47587	0.139978	0.292282
ELK3	0.263931	0.767901	0.520534	1.47522	0.140154	NA
EIF4G2	0.279107	0.911699	0.61854	1.47395	0.140494	NA
MNAT1	0.396037	0.678138	0.460795	1.47167	0.14111	0.293386
TNIP1	0.632169	0.698308	0.474665	1.47116	0.141248	0.293386
DLG1	0.813776	0.506165	0.344291	1.47017	0.141517	0.293386
SEC13	0.466334	0.570977	0.388454	1.46987	0.141597	0.293386
TCF3	0.629104	0.57245	0.389595	1.46935	0.141739	0.293386
ATE1	0.470055	0.615116	0.418659	1.46925	0.141765	0.293386
ARPC2	0.425343	0.556849	0.379343	1.46793	0.142123	0.293474
CAMTA1	0.401226	0.604148	0.411672	1.46755	0.142227	0.293474
MAP4K5	0.283237	0.709493	0.484396	1.4647	0.143004	NA
HDAC7	0.272277	0.818703	0.559002	1.46458	0.143036	NA
COX5A	0.324962	0.905088	0.618329	1.46376	0.143258	NA
GOLIM4	0.198364	0.993461	0.678728	1.46371	0.143273	NA
RPS4X	1.42151	0.638599	0.437157	1.4608	0.14407	0.29684
CRYBG3	0.25708	0.798181	0.546409	1.46078	0.144077	NA
ANKMY1	0.229279	0.825587	0.565442	1.46007	0.14427	NA
XRN2	0.320421	0.711659	0.487474	1.45989	0.14432	NA
DAD1	0.257051	0.943667	0.646695	1.45921	0.144506	NA
ZNF148	0.380108	0.547652	0.375403	1.45884	0.144609	0.297512
IMMP2L	0.77826	0.559581	0.383885	1.45768	0.144929	0.297733
OTUD5	0.340527	0.630714	0.432954	1.45677	0.14518	NA
MAD1L1	0.235688	0.854137	0.586622	1.45603	0.145385	NA
LEMD3	0.257725	0.794028	0.545926	1.45446	0.145818	NA
RBM17	0.26899	0.768873	0.528796	1.45401	0.145945	NA
CELF1	0.592728	0.504348	0.347108	1.453	0.146223	0.299951
SLC4A7	0.228535	1.00246	0.690481	1.45182	0.14655	NA
RUNX2	0.596041	0.704615	0.485682	1.45078	0.146842	0.300642
SCAPER	0.691284	0.487735	0.336312	1.45025	0.14699	0.300642
FAM120A	0.29717	0.648319	0.447284	1.44946	0.147209	NA
CCNI	0.977249	0.538404	0.371491	1.4493	0.147253	0.30074
SLC41A2	0.31978	0.649022	0.447896	1.44905	0.147325	NA
MGRN1	0.205058	0.860014	0.593893	1.4481	0.14759	NA
MCEE	0.474424	0.500494	0.345746	1.44758	0.147735	0.301285
C11orf24	0.167152	1.1209	0.774847	1.44661	0.148007	NA
DERL1	0.323046	0.757124	0.523463	1.44638	0.148072	NA
SETD5	0.730753	0.447655	0.309594	1.44594	0.148194	0.30178
SLC16A1-AS1	0.308184	0.677695	0.468887	1.44533	0.148366	NA
AIG1	0.23251	0.69272	0.480048	1.44302	0.149014	NA
MAPK14	0.269397	0.699279	0.48514	1.4414	0.149473	NA
MBD4	0.23234	0.706094	0.490165	1.44052	0.14972	NA
CDC14B	0.303201	0.752476	0.52238	1.44047	0.149733	NA
XPR1	0.272318	0.658197	0.457082	1.44	0.149868	NA
JAK3	0.215416	0.924373	0.641972	1.4399	0.149897	NA
VCP	0.612752	0.52309	0.363426	1.43933	0.150057	0.30513
WDR11	0.214685	0.771493	0.536443	1.43816	0.150388	NA
PPM1A	0.278882	0.89232	0.620513	1.43804	0.150424	NA
CEP57	0.263375	0.677831	0.471485	1.43765	0.150533	NA
PRR14L	0.25767	0.763337	0.531515	1.43615	0.150959	NA
MANEA	0.503891	0.559787	0.390012	1.43531	0.1512	0.307008
SLC35F2	0.244289	0.87288	0.608716	1.43397	0.151581	NA
KLHL20	0.182995	0.966243	0.674088	1.43341	0.151741	NA
CDC42SE2	1.33753	-0.432453	0.30176	-1.4331	0.151828	0.307837
SH3BGRL	0.22937	0.891488	0.622198	1.4328	0.151914	NA
ADGRE5	0.297692	0.928648	0.648526	1.43194	0.152162	NA
ACAP2	0.54476	0.519931	0.363194	1.43155	0.152273	0.308275
SEC11C	1.01036	0.620691	0.433804	1.43081	0.152485	0.308275
AP3D1	0.322458	0.639482	0.447059	1.43042	0.152597	NA
PAK2	0.306775	0.800934	0.559977	1.4303	0.152631	NA
MSL2	0.234468	0.659952	0.461772	1.42917	0.152954	NA
SECISBP2	0.532062	0.49173	0.344687	1.4266	0.153695	0.309918
IBTK	0.474159	0.58077	0.407145	1.42644	0.15374	0.309918
LMTK2	0.301968	0.736919	0.51679	1.42595	0.153882	NA
PHC3	1.07384	0.431591	0.302977	1.4245	0.154301	0.310572
AUP1	0.239895	0.92937	0.652564	1.42418	0.154394	NA
RNF115	0.7619	0.534659	0.375519	1.42378	0.154509	0.310572
CST3	0.328257	1.05749	0.742786	1.42368	0.154539	NA
NT5DC1	0.35802	0.601481	0.422493	1.42365	0.154549	NA
NUCKS1	0.215488	0.782613	0.550145	1.42256	0.154865	NA
PIAS1	0.832852	0.418166	0.294617	1.41935	0.155796	0.312709
UBE4A	0.291318	0.657069	0.46362	1.41726	0.156408	NA
SMC4	0.274678	1.20753	0.852509	1.41644	0.156647	NA
MCM3AP	0.197203	1.00056	0.706864	1.41549	0.156924	NA
WDR26	0.312952	0.561522	0.39746	1.41278	0.157722	NA
HSPA8	0.493162	0.740951	0.524491	1.41271	0.157742	0.316117
HNRNPD	0.290087	0.604756	0.428161	1.41245	0.157818	NA
SEC24C	0.269388	0.804741	0.569855	1.41219	0.157895	NA
NFATC3	0.538191	0.541748	0.38367	1.41202	0.157945	0.316117
NFKB1	0.278332	0.706268	0.50061	1.41081	0.1583	NA
TRAPPC10	0.338138	0.63142	0.448188	1.40883	0.158886	NA
WDR27	0.249801	0.812498	0.576926	1.40832	0.159036	NA
PNKP	0.273251	0.678266	0.481961	1.4073	0.159337	NA
PDIA6	0.502933	0.637724	0.453241	1.40703	0.159418	0.318608
LSP1	0.211917	1.10818	0.78794	1.40643	0.159596	NA
GPBP1L1	0.333733	0.620388	0.441252	1.40597	0.159733	NA
RSF1	0.691015	0.458659	0.326242	1.40589	0.159758	0.318832
CAND1	0.189421	0.775056	0.55175	1.40472	0.160103	NA
STIM2	0.287697	0.635865	0.45418	1.40003	0.161504	NA
ENSG00000278996	0.617474	-0.93724	0.670114	-1.39863	0.161924	0.322483
SSR3	0.600808	0.565707	0.404592	1.39822	0.162048	0.322483
RTN3	0.35535	0.646259	0.462401	1.39762	0.162228	NA
ANKRD13C	0.227304	0.701402	0.50206	1.39705	0.162399	NA
TRAPPC12	0.267726	0.682287	0.488459	1.39682	0.162469	NA
ETFDH	0.296284	0.625529	0.448217	1.3956	0.162836	NA
DIAPH1	0.231468	0.815524	0.584671	1.39484	0.163063	NA
NSMCE2	0.759371	0.538362	0.385991	1.39475	0.163091	0.324015
CDC73	0.237564	0.806488	0.578291	1.39461	0.163134	NA
STAP1	0.264	1.21114	0.868716	1.39418	0.163264	NA
EHBP1	0.41511	0.556782	0.399379	1.39412	0.163281	0.324015
YTHDC1	0.340872	0.606701	0.435277	1.39383	0.16337	NA
LINC00486	0.21025	-0.691772	0.49649	-1.39332	0.163522	NA
CEP192	0.316971	0.667096	0.478882	1.39303	0.163612	NA
ZFAND6	0.489641	0.520161	0.373568	1.39241	0.163798	0.324579
RUVBL1	0.323204	-0.566401	0.406879	-1.39206	0.163904	NA
RBMS1	0.175977	1.012	0.727195	1.39165	0.164028	NA
KDM6A	0.586223	0.472918	0.34013	1.3904	0.164406	0.325324
BRD4	0.345855	0.580404	0.417439	1.39039	0.164409	NA
MAN2C1	0.177245	0.941698	0.677804	1.38934	0.164731	NA
ACSL4	0.212995	0.872686	0.628186	1.38922	0.164767	NA
DDX24	0.25943	0.648739	0.467182	1.38862	0.164948	NA
SPARCL1	0.60403	0.85798	0.618387	1.38745	0.165305	0.326202
TRIM33	0.407669	0.555435	0.400396	1.38721	0.165377	0.326202
VWA8	0.885946	0.45875	0.330834	1.38665	0.165549	0.326202
BCL2L11	0.830831	0.673869	0.486493	1.38515	0.166005	0.326641
DGCR2	0.302828	0.645093	0.466917	1.3816	0.167094	NA
PTPRM	0.19781	1.11647	0.808717	1.38055	0.167417	NA
CRLF3	0.370317	0.581618	0.421647	1.37939	0.167773	NA
TSHR	0.482581	0.631214	0.458481	1.37675	0.168589	0.331259
RCOR3	0.240251	0.725876	0.529299	1.37139	0.170253	NA
ZFC3H1	0.405649	0.503695	0.367446	1.3708	0.170438	0.334421
METTL8	0.317215	0.880062	0.642234	1.37031	0.170589	NA
SAMD12	0.647074	0.50619	0.370014	1.36803	0.171302	0.335647
TUBA4A	0.23204	0.677287	0.495099	1.36798	0.171317	NA
IRF1	0.376128	0.790866	0.579321	1.36516	0.172203	0.336939
UBL3	0.281215	0.758431	0.555807	1.36456	0.172392	NA
CHD7	0.329417	0.61806	0.45301	1.36434	0.17246	NA
AZIN1	0.307782	0.701142	0.51419	1.36359	0.172698	NA
BTBD7	0.374521	0.582634	0.427592	1.3626	0.17301	NA
OPTN	0.242614	0.724185	0.531528	1.36246	0.173053	NA
EIF3K	0.231294	0.889735	0.653141	1.36224	0.173122	NA
USP10	0.230823	0.70108	0.514685	1.36215	0.17315	NA
DOCK9	0.258215	0.833358	0.611859	1.36201	0.173195	NA
RPL13	2.57508	0.516273	0.379463	1.36053	0.173661	0.338853
ARFGEF1	0.489548	0.477302	0.350823	1.36052	0.173665	0.338853
MYL9	0.137572	1.32665	0.975905	1.35941	0.174017	NA
ZSWIM6	0.525404	0.654883	0.481925	1.35889	0.174181	0.339387
MSRA	0.291084	0.681181	0.501495	1.3583	0.174368	NA
HIF1A	0.265996	0.787744	0.580069	1.35802	0.174458	NA
QSER1	0.167082	0.921475	0.679134	1.35684	0.174833	NA
BET1L	0.169653	1.01503	0.748187	1.35665	0.174891	NA
STAT3	0.552913	0.493282	0.363952	1.35535	0.175306	0.341104
RAB30	1.78766	0.392954	0.290306	1.35358	0.175869	0.341643
IL10RA	0.199106	0.818781	0.604915	1.35355	0.175881	NA
PCM1	0.42424	0.473488	0.349967	1.35295	0.176072	0.341643
ATP2B1	0.436769	0.58849	0.435269	1.35201	0.176371	0.341749
SERGEF	0.177808	0.814621	0.603615	1.34957	0.177154	NA
DHX36	0.333919	0.611848	0.453466	1.34927	0.177251	NA
SUB1	0.98108	0.482599	0.357991	1.34808	0.177634	0.343104
TOP2B	0.347939	0.525518	0.390018	1.34742	0.177845	NA
RAB1A	0.7273	0.42597	0.316154	1.34735	0.177868	0.343104
PIK3R5	0.606347	0.701191	0.520577	1.34695	0.177996	0.343104
TRIM44	0.391607	0.533599	0.396203	1.34678	0.178051	0.343104
CAPRIN1	0.290178	0.66212	0.491905	1.34603	0.178293	NA
PPM1K	0.45645	0.479108	0.356136	1.34529	0.17853	0.343554
TNPO3	0.231942	0.729223	0.542325	1.34462	0.178747	NA
UBE2E1	0.482811	0.512759	0.381388	1.34445	0.178802	0.343604
NCKAP1L	0.256935	0.626365	0.465953	1.34426	0.178863	NA
DGLUCY	0.328735	-0.59171	0.440354	-1.34372	0.179041	NA
SLC30A9	0.233083	0.738192	0.550135	1.34184	0.179649	NA
HNRNPM	0.415186	0.554902	0.41367	1.34141	0.179787	0.344458
KCNN3	0.518952	0.532774	0.397199	1.34133	0.179815	0.344458
EXOC2	0.258292	0.666986	0.497296	1.34123	0.179847	NA
TNFAIP2	0.163513	1.45149	1.08234	1.34107	0.179897	NA
PRKDC	0.524283	0.577821	0.430952	1.3408	0.179985	0.344458
JAK2	0.367702	0.521845	0.38934	1.34033	0.180137	NA
SDHA	0.281164	0.597403	0.445742	1.34024	0.180166	NA
RAPGEF1	1.92893	0.405937	0.303018	1.33965	0.18036	0.344596
FAM107B	0.43281	0.667005	0.498113	1.33906	0.18055	0.344596
N4BP1	0.255365	0.783425	0.585976	1.33696	0.181236	NA
RPL28	1.86447	0.82903	0.620476	1.33612	0.18151	0.345957
KAZN	0.357207	-0.844501	0.632111	-1.336	0.181549	NA
PEAK1	0.167601	0.910714	0.682389	1.3346	0.182009	NA
GGNBP2	0.306992	0.597566	0.447783	1.3345	0.182041	NA
PDE7A	0.506566	0.581183	0.43573	1.33381	0.182265	0.346923
C1GALT1	0.238789	0.787247	0.59053	1.33312	0.182493	NA
ECE1	0.266849	0.735235	0.551525	1.33309	0.182501	NA
FBXW11	0.38038	0.508243	0.381275	1.33301	0.182529	0.346954
WNT5B	1.05413	0.458176	0.344136	1.33138	0.183065	0.347291
SYMPK	0.434679	0.539676	0.405479	1.33096	0.183203	0.347291
ACTN4	0.295378	0.826937	0.622113	1.32924	0.183769	NA
CACNA1C	0.210373	0.868842	0.653689	1.32914	0.183803	NA
ATP2B4	0.220393	0.669315	0.503836	1.32844	0.184033	NA
SSR2	0.471641	0.612087	0.460826	1.32824	0.184099	0.348518
SLFN11	0.198234	0.951705	0.716881	1.32756	0.184322	NA
RPS13	1.50917	0.965616	0.72816	1.3261	0.184805	0.349382
STAG2	0.479109	0.501136	0.378746	1.32314	0.185787	0.350764
HS2ST1	0.310326	0.620064	0.468754	1.32279	0.185905	NA
REV1	0.274868	0.670391	0.507397	1.32124	0.186423	NA
TCIRG1	0.218721	0.843223	0.638711	1.32019	0.18677	NA
NUDCD3	0.287433	0.652637	0.494802	1.31899	0.187174	NA
DDX46	0.306682	0.599513	0.454546	1.31893	0.187194	NA
THUMPD3-AS1	0.336909	0.544351	0.413028	1.31795	0.18752	NA
NUBPL	0.288417	0.691316	0.524907	1.31702	0.187831	NA
ADPGK	0.23618	0.653115	0.495973	1.31684	0.187894	NA
PDSS2	0.81975	0.441831	0.335556	1.31671	0.187934	0.35434
RNF111	0.618711	0.494152	0.375564	1.31576	0.188254	0.354465
POGZ	0.50099	0.509134	0.387291	1.3146	0.188643	0.35472
RB1CC1	0.429972	0.472541	0.359956	1.31277	0.189259	0.3554
SART3	0.164375	1.06622	0.81245	1.31235	0.189402	NA
XPC	0.203732	0.826687	0.630108	1.31198	0.189528	NA
SKAP2	0.263683	0.624269	0.476111	1.31118	0.189796	NA
HDLBP	1.28717	0.421765	0.321671	1.31117	0.1898	0.355939
CAPN2	0.249409	0.743624	0.567378	1.31063	0.189982	NA
PIEZO1	0.231288	0.837786	0.639769	1.30951	0.190361	NA
HOOK3	0.291554	0.610128	0.466346	1.30832	0.190766	NA
ITM2C	0.843369	0.969393	0.741559	1.30724	0.191132	0.357958
YY1	0.33639	0.662318	0.506672	1.30719	0.191147	NA
DDX42	0.206018	0.743574	0.569772	1.30504	0.191879	NA
STT3B	0.639042	0.490871	0.376197	1.30483	0.191952	0.358853
UPF2	0.702803	0.449116	0.344329	1.30432	0.192123	0.358853
DAZAP1	0.165576	0.984333	0.755402	1.30306	0.192555	NA
RAD51B	0.605981	0.50003	0.383927	1.30241	0.192776	0.359568
TAB2	0.32036	0.684429	0.525636	1.3021	0.192883	NA
ATG4C	0.265661	0.578981	0.444681	1.30201	0.192912	NA
WDR45	0.166786	0.854488	0.656293	1.30199	0.192919	NA
ACOXL	0.742412	0.694428	0.53348	1.3017	0.19302	0.359568
ATG4B	0.190752	0.71534	0.549845	1.30098	0.193264	NA
FGD2	0.404336	0.576154	0.443387	1.29944	0.193793	0.36029
FCHSD2	3.68263	0.329316	0.253504	1.29906	0.193923	0.36029
CEP97	0.300558	0.892306	0.686968	1.2989	0.193977	NA
ACO2	0.324443	0.623537	0.480235	1.2984	0.19415	NA
HNRNPR	0.410323	0.549129	0.423325	1.29718	0.194568	0.361009
NBN	0.249825	0.738929	0.570052	1.29625	0.19489	NA
FCRL2	0.214746	1.04793	0.808835	1.29561	0.195111	NA
PXDNL	0.334919	0.678496	0.523873	1.29515	0.195267	NA
HYOU1	0.281607	1.05125	0.811755	1.29503	0.195309	NA
ZNF721	0.356787	0.528858	0.408736	1.29389	0.195705	NA
WAC	0.704484	0.433126	0.334871	1.29341	0.195869	0.362863
DCAF5	0.239866	0.620498	0.480062	1.29254	0.196171	NA
RPL11	1.34059	0.598187	0.462812	1.29251	0.196182	0.362863
TIAL1	0.23311	0.694953	0.537776	1.29227	0.196263	NA
RPS6	1.13113	0.788395	0.610197	1.29203	0.196346	0.362863
TAGAP	0.366042	0.767489	0.594186	1.29166	0.196473	NA
MTREX	0.269208	-0.621068	0.480829	-1.29166	0.196475	NA
DOK3	0.184697	0.83352	0.646361	1.28956	0.197204	NA
FTL	4.33982	0.554821	0.430241	1.28956	0.197204	0.363532
TOX	0.507069	0.801366	0.621459	1.28949	0.197227	0.363532
CMIP	0.249814	0.743028	0.576264	1.28939	0.197263	NA
SMARCA5	0.268836	0.738729	0.573135	1.28893	0.197424	NA
UFL1	0.272553	0.583719	0.452935	1.28875	0.197486	NA
SBF2	0.449242	0.517468	0.401658	1.28833	0.197632	0.363798
BICRAL	0.432687	-0.565821	0.439639	-1.28701	0.19809	0.364162
ACSF3	0.232836	0.741292	0.576387	1.2861	0.198407	NA
CCDC186	0.306938	0.523846	0.407529	1.28542	0.198645	NA
JMY	0.235149	0.705827	0.549985	1.28336	0.199367	NA
ENSG00000257221	0.415202	-0.632704	0.493221	-1.2828	0.199561	0.366386
PPWD1	0.188237	0.777352	0.60624	1.28225	0.199754	NA
PACS1	0.510839	0.533618	0.416543	1.28106	0.200171	0.367025
AATF	0.262986	0.697898	0.544835	1.28093	0.200217	NA
ARID4B	0.520652	0.471683	0.368501	1.28	0.200544	0.367226
USP6NL	0.305317	0.518941	0.405755	1.27895	0.200913	NA
NEK1	0.334018	0.577899	0.451859	1.27894	0.200919	NA
DNAJB6	0.218357	0.704495	0.55141	1.27763	0.201381	NA
RNGTT	0.427447	0.517587	0.405611	1.27607	0.201932	0.369284
KLHDC2	0.204773	0.70004	0.548598	1.27605	0.201937	NA
RPS3	1.70225	0.575549	0.451502	1.27474	0.2024	0.369658
PPP1R12B	0.383332	0.473069	0.371558	1.2732	0.202947	0.370173
HIBCH	0.737502	0.487207	0.382907	1.27239	0.203234	0.370214
UBA5	0.244414	0.616936	0.484906	1.27228	0.203274	NA
ERCC8	0.172413	1.00818	0.792574	1.27203	0.203362	NA
TRAF3	1.30755	0.362811	0.285596	1.27036	0.203955	0.37077
PRRC1	0.184377	0.817806	0.64392	1.27004	0.204069	NA
PABPC4	0.478642	0.493455	0.388747	1.26935	0.204317	0.37077
PAXBP1	0.262349	0.641575	0.505462	1.26928	0.20434	NA
PNISR	0.99365	0.368315	0.290199	1.26918	0.204376	0.37077
MTDH	0.98804	0.426021	0.335935	1.26816	0.20474	0.37077
PHF21A	0.566475	0.431987	0.340734	1.26781	0.204864	0.37077
SEC23B	0.476687	0.478971	0.378533	1.26534	0.205751	0.371893
ITPR3	0.212852	0.8245	0.651742	1.26507	0.205846	NA
NCOA6	0.28769	0.591198	0.467373	1.26494	0.205893	NA
NUP98	0.309836	0.526783	0.416454	1.26492	0.205898	NA
THOC2	0.492907	0.449148	0.355313	1.26409	0.206197	0.372218
ZNF76	0.180252	0.995635	0.787957	1.26356	0.206386	NA
CARD8	0.480172	0.484932	0.383922	1.2631	0.206553	0.372382
FAM174B	0.216624	0.728096	0.57734	1.26112	0.207265	NA
METTL25	0.178108	0.872338	0.692123	1.26038	0.207532	NA
HNRNPUL1	0.229823	0.724853	0.575445	1.25964	0.2078	NA
RAB5A	0.208884	0.659387	0.5235	1.25957	0.207823	NA
BTN3A1	0.361153	0.532973	0.423411	1.25876	0.208117	NA
SAR1A	0.255684	0.700104	0.556223	1.25868	0.208147	NA
IKBKB	0.171773	0.877991	0.698202	1.2575	0.208572	NA
SDCCAG8	0.521306	0.439865	0.350125	1.25631	0.209004	0.375927
SELENOF	0.709417	-0.544606	0.433548	-1.25616	0.209057	0.375927
HSPB7	0.13151	1.30527	1.03916	1.25608	0.209087	NA
NDUFA4	0.24095	0.840638	0.670128	1.25445	0.20968	NA
SNX19	0.186161	0.784302	0.626038	1.2528	0.210278	NA
DEF6	0.280675	0.612835	0.489498	1.25197	0.210583	NA
MAN2A1	0.780232	0.435059	0.347615	1.25155	0.210733	0.378248
PRPF8	0.226419	0.725707	0.579869	1.2515	0.210752	NA
PARP14	0.248453	0.680987	0.544246	1.25125	0.210843	NA
LUC7L3	0.997346	-0.390271	0.311936	-1.25112	0.210889	0.378248
ANKS1A	0.334073	0.527653	0.421985	1.25041	0.211151	NA
ZDHHC20	0.263717	0.697929	0.55855	1.24954	0.211468	NA
RPL10A	0.510326	0.608985	0.487434	1.24937	0.21153	0.378511
VPS53	0.612188	0.452821	0.362476	1.24924	0.211576	0.378511
CHODL	0.704499	0.623378	0.499764	1.24734	0.212272	0.379269
AUH	0.345365	0.50474	0.404858	1.24671	0.212504	NA
TCERG1	0.226269	0.659784	0.529318	1.24648	0.212588	NA
ILF3	0.278097	0.642678	0.515831	1.24591	0.212798	NA
NFKB2	0.201447	0.837217	0.6727	1.24456	0.213292	NA
GPCPD1	0.703181	0.434932	0.349659	1.24387	0.213546	0.381059
HIP1	0.377411	0.680226	0.547254	1.24298	0.213875	0.38116
USP24	0.26372	0.771438	0.620988	1.24228	0.214135	NA
TMED5	0.320691	0.557138	0.448523	1.24216	0.214177	NA
PUM2	0.67012	0.403699	0.325097	1.24178	0.214318	0.381236
GDI2	0.414536	0.517653	0.416995	1.24139	0.214463	0.381236
ATG13	0.249766	0.659896	0.531597	1.24135	0.214478	NA
KLHDC4	0.285946	0.672078	0.541668	1.24076	0.214696	NA
IDE	0.454862	0.518285	0.418316	1.23898	0.215353	0.382163
RREB1	0.516153	0.494953	0.399698	1.23832	0.215598	0.382163
YWHAE	0.400586	0.482922	0.390157	1.23776	0.215803	0.382163
MALT1	0.313905	0.5264	0.425447	1.23729	0.21598	NA
NBPF15	0.156791	0.855118	0.692069	1.2356	0.216608	NA
DDHD1	0.318243	0.570837	0.462796	1.23346	0.217406	NA
AKAP13	1.93329	0.273569	0.221828	1.23325	0.217483	0.38465
SAMD9L	0.277149	0.904831	0.733807	1.23306	0.217552	NA
PARP1	0.326448	0.643195	0.521847	1.23254	0.217749	NA
UTY	0.677845	0.432735	0.351161	1.2323	0.217838	0.384786
FHL2	0.308703	0.661429	0.536923	1.23189	0.21799	NA
YME1L1	0.390752	0.485236	0.393998	1.23157	0.21811	0.384786
SNX13	0.288858	0.593647	0.482077	1.23144	0.21816	NA
IWS1	0.240391	0.735548	0.597475	1.2311	0.218287	NA
CPNE1	0.194316	0.703176	0.571657	1.23007	0.218672	NA
PRKACB	0.270178	0.717943	0.583948	1.22946	0.218898	NA
TMEM59	0.495679	0.559515	0.4551	1.22943	0.21891	0.385712
CUL4A	0.331186	0.48104	0.391453	1.22886	0.219125	NA
ANTXR2	0.211808	0.92513	0.753175	1.22831	0.219332	NA
ZBTB11	0.18464	0.932542	0.759619	1.22764	0.219581	NA
TRIB1	0.416133	0.914696	0.745188	1.22747	0.219646	0.386522
ZNF75D	0.304519	0.566522	0.461592	1.22732	0.219702	NA
PIK3CG	0.462882	0.542217	0.442274	1.22598	0.220207	0.387023
UBQLN1	0.220436	0.673139	0.549279	1.2255	0.220388	NA
PPIA	0.361572	0.731766	0.598281	1.22311	0.221286	NA
SAR1B	0.468145	0.447744	0.366092	1.22304	0.221316	0.388482
FAM13B	0.470179	0.479824	0.392943	1.2211	0.222047	0.388928
MAP4	0.813053	0.442183	0.362179	1.2209	0.222126	0.388928
CRELD2	0.302097	0.67831	0.556241	1.21945	0.222672	NA
EMSY	0.224259	0.712731	0.585144	1.21804	0.223207	NA
RALGAPA1	0.428469	0.443503	0.364143	1.21794	0.223248	0.390404
PREB	0.156821	0.905377	0.744311	1.2164	0.223834	NA
TMED3	0.400213	0.62245	0.511864	1.21605	0.223967	0.391024
DTWD1	0.22833	0.640077	0.526476	1.21578	0.22407	NA
ZBTB38	0.828417	0.394571	0.324607	1.21554	0.224162	0.391024
PTBP2	0.225145	0.756006	0.622306	1.21485	0.224425	NA
OSBPL9	0.515179	0.441204	0.363189	1.21481	0.22444	0.391024
VPS8	0.335593	0.540632	0.446067	1.212	0.225514	NA
CSTF3	0.196154	0.741526	0.61185	1.21194	0.225535	NA
PSMD1	0.289211	0.591155	0.487981	1.21143	0.225731	NA
TEX9	0.321663	0.714002	0.589655	1.21088	0.225941	NA
RIF1	0.21121	0.710828	0.587136	1.21067	0.226022	NA
GTF2F2	0.33048	0.711801	0.59011	1.20622	0.227734	NA
ANKAR	0.225542	0.61917	0.513759	1.20518	0.228135	NA
NAA15	0.271225	0.633428	0.525931	1.20439	0.228437	NA
ENSG00000197585	0.26242	-0.71098	0.590347	-1.20434	0.228457	NA
RAB2A	0.552125	0.421801	0.350433	1.20366	0.228721	0.397833
KLHL6	1.14091	0.370676	0.308087	1.20315	0.228918	0.397833
AHCTF1	0.214041	0.694582	0.577598	1.20254	0.229156	NA
DDX50	0.305993	0.627777	0.522737	1.20094	0.229773	NA
PNPLA2	0.577225	0.815571	0.679826	1.19968	0.230265	0.399678
KATNBL1	0.264874	0.545786	0.455291	1.19876	0.23062	NA
MB21D2	0.212353	0.911615	0.760783	1.19826	0.230817	NA
RPN2	0.577246	0.471553	0.393691	1.19777	0.231005	0.400466
STARD7	0.232841	0.675335	0.563972	1.19746	0.231126	NA
APOLD1	0.265012	0.756745	0.632628	1.19619	0.231621	NA
EIF3J	0.266405	0.57523	0.481468	1.19474	0.232188	NA
SPATA5	0.262361	0.617845	0.517367	1.19421	0.232395	NA
TRIM27	0.24915	0.652047	0.546159	1.19388	0.232526	NA
RPL3	2.27713	0.600433	0.503613	1.19225	0.233163	0.403707
PLEKHA8	0.15042	0.991329	0.833623	1.18918	0.234368	NA
EP300	0.522792	0.406779	0.343255	1.18506	0.235992	0.4081
CASP3	0.508222	0.47722	0.403	1.18417	0.236346	0.408208
PLCL1	0.26298	0.733903	0.619898	1.18391	0.236449	NA
SCAF8	0.492719	0.465351	0.393353	1.18304	0.236794	0.408478
MZF1	0.142451	1.04229	0.881447	1.18247	0.237017	NA
LYPLAL1	0.208536	0.79137	0.669299	1.18239	0.237052	NA
RHBDF2	0.393558	0.520289	0.440415	1.18136	0.237459	0.408877
XYLT1	0.484498	0.564369	0.477882	1.18098	0.237611	0.408877
YTHDF2	0.228805	0.707663	0.599632	1.18016	0.237936	NA
B4GALT1	0.671682	-0.833096	0.706168	-1.17974	0.238103	0.409222
TMEM41B	0.248647	0.617216	0.523402	1.17924	0.238303	NA
UQCRC2	0.259003	0.644219	0.546445	1.17893	0.238427	NA
SF3B1	0.724417	0.385864	0.327312	1.17889	0.238444	0.409304
SYT1	0.158177	1.21413	1.02995	1.17882	0.238471	NA
WDFY4	0.143468	0.808939	0.68645	1.17844	0.238621	NA
DUSP5	0.327038	0.957845	0.812821	1.17842	0.238629	NA
DYNC1LI2	0.21142	0.761568	0.647322	1.17649	0.239399	NA
KPNA6	0.255033	0.631247	0.536761	1.17603	0.239582	NA
C11orf58	0.29184	0.557842	0.474558	1.1755	0.239795	NA
ARFIP1	0.202602	0.678139	0.577149	1.17498	0.240003	NA
PSAP	0.836244	0.56676	0.482727	1.17408	0.240363	0.411814
PILRB	0.153583	0.834813	0.711072	1.17402	0.240387	NA
SLC35F5	0.241974	0.555437	0.47321	1.17377	0.240489	NA
IGHV3-74	53.921	4.31727	3.67965	1.17328	0.240683	0.411814
CCNT2	0.310999	0.535708	0.456642	1.17315	0.240737	NA
LRRC37A3	0.276314	0.513596	0.4378	1.17313	0.240744	NA
FTO	0.546425	0.456955	0.389555	1.17302	0.240789	0.411814
MARK2	0.271569	0.758654	0.646982	1.1726	0.240955	NA
PPP3CC	1.11566	0.368944	0.314869	1.17174	0.241303	0.412188
PCED1B	0.257262	0.572495	0.489105	1.1705	0.241802	NA
YTHDC2	0.173727	0.765296	0.653992	1.17019	0.241924	NA
CSAD	0.179867	0.736032	0.629157	1.16987	0.242053	NA
SLAIN2	0.152388	0.823523	0.704601	1.16878	0.242493	NA
GPATCH2	0.31649	0.607875	0.520174	1.1686	0.242565	NA
RALGAPA2	0.186243	0.718035	0.614823	1.16787	0.242858	NA
DSTN	0.164248	0.790775	0.677949	1.16642	0.243444	NA
LPP	0.516229	0.423466	0.363302	1.1656	0.243774	0.415323
MIR29B2CHG	0.247305	-0.5465	0.469043	-1.16514	0.243963	NA
PDIA3	0.530429	0.53541	0.459676	1.16475	0.244119	0.415323
SNX29	1.575	0.357774	0.307211	1.16459	0.244186	0.415323
MPHOSPH8	0.653409	0.3849	0.330601	1.16424	0.244325	0.415323
MPRIP	0.283263	0.624855	0.537075	1.16344	0.24465	NA
ZBED5	0.175059	0.885574	0.761618	1.16275	0.24493	NA
ALCAM	0.445195	0.493357	0.424918	1.16106	0.245616	0.416738
NCOA1	0.611381	0.379432	0.326892	1.16073	0.245753	0.416738
MIR155HG	0.20832	1.03825	0.894743	1.16039	0.24589	NA
SDC1	0.273896	0.584808	0.504088	1.16013	0.245995	NA
C19orf25	0.138038	0.882437	0.761031	1.15953	0.246241	NA
TMEM154	0.326125	0.675846	0.583026	1.1592	0.246373	NA
SREBF2	0.515599	0.465524	0.401712	1.15885	0.246516	0.417072
WDR70	0.639252	0.411619	0.355218	1.15878	0.246546	0.417072
MYH9	0.288359	0.624113	0.538786	1.15837	0.246714	NA
KIAA0930	0.155652	0.887529	0.766261	1.15826	0.246758	NA
RINT1	0.218367	0.694626	0.59983	1.15804	0.246848	NA
GSK3B	0.319177	0.496321	0.429364	1.15594	0.247704	NA
CAMK2D	0.551625	0.435748	0.377077	1.1556	0.247846	0.418151
KAT6A	0.47658	0.415076	0.35935	1.15507	0.24806	0.418151
DNAJC3	0.679822	0.405948	0.351463	1.15502	0.248081	0.418151
CENPT	0.154932	0.993981	0.86082	1.15469	0.248217	NA
ADD3	0.354016	0.482307	0.417714	1.15463	0.24824	NA
PTPRA	0.386371	0.428526	0.371435	1.1537	0.248622	0.418558
AMBRA1	0.62836	0.422618	0.367212	1.15088	0.249781	0.420004
DCAF6	0.254891	0.653341	0.568012	1.15022	0.250052	NA
ZNF706	0.409207	0.449569	0.39107	1.14959	0.250314	0.420395
WDFY1	0.218933	0.655483	0.570664	1.14863	0.250708	NA
MGMT	0.407882	0.522905	0.45528	1.14853	0.250748	0.420619
IRAK4	0.165083	0.646995	0.56365	1.14787	0.251024	NA
SMAP1	0.408597	0.463257	0.404027	1.1466	0.251547	0.42077
ANKRD11	1.41751	0.325857	0.284242	1.14641	0.251627	0.42077
DPYD	0.850277	0.38557	0.33641	1.14613	0.251741	0.42077
KAT2B	0.329336	0.546209	0.476676	1.14587	0.251849	NA
PFDN5	0.708799	0.72413	0.63227	1.14528	0.252091	0.42077
SREK1	0.25391	0.579353	0.506136	1.14466	0.25235	NA
CAPZB	0.33033	0.54839	0.479103	1.14462	0.252368	NA
NEK7	0.400369	0.513509	0.448695	1.14445	0.252437	0.42077
CCAR1	0.392818	0.477182	0.417134	1.14395	0.252643	0.42077
USP7	0.267213	0.587171	0.513351	1.1438	0.252706	NA
CD53	0.309925	0.660536	0.577519	1.14375	0.252728	NA
QPCTL	0.192815	0.754048	0.659373	1.14358	0.252797	NA
RPAP2	0.268259	0.564323	0.493523	1.14346	0.252848	NA
QRICH1	0.239155	0.628472	0.550576	1.14148	0.25367	NA
FOXP2	0.16747	0.917746	0.804046	1.14141	0.253699	NA
ZMIZ2	0.208474	0.639936	0.560843	1.14103	0.253859	NA
CLPTM1L	0.344132	0.475037	0.416689	1.14003	0.254276	NA
SMG6	0.535684	0.415093	0.364331	1.13933	0.254566	0.423469
TPI1	0.163254	0.959503	0.8423	1.13915	0.254642	NA
ZNF248	0.224331	0.603572	0.530088	1.13863	0.254859	NA
TBCD	0.262112	0.580607	0.509945	1.13857	0.254883	NA
ZNF37A	0.13534	1.466	1.288	1.1382	0.255037	NA
TECPR1	0.253689	0.608912	0.53525	1.13762	0.255278	NA
EEF1D	0.564726	0.531918	0.468226	1.13603	0.255944	0.425256
PARM1	0.286703	0.799523	0.704102	1.13552	0.256157	NA
DCP1A	0.207617	0.665185	0.586198	1.13474	0.256482	NA
XPO1	0.212146	0.660378	0.582703	1.1333	0.257088	NA
GRAMD1C	0.205916	0.594663	0.524796	1.13313	0.257159	NA
ZNF827	0.275513	0.554259	0.489543	1.1322	0.257551	NA
SEC62	0.582191	0.388241	0.343047	1.13174	0.257743	0.427737
UBE2D2	0.756184	0.365959	0.323709	1.13052	0.258258	0.428084
DTNB	0.274702	0.580409	0.513546	1.1302	0.258392	NA
IKZF3	0.567553	0.416504	0.368912	1.12901	0.258895	0.428632
TMEM241	0.295491	0.634798	0.562368	1.12879	0.258985	NA
DMTF1	0.439632	0.433751	0.384921	1.12686	0.259802	0.429625
RFC1	0.316282	0.542156	0.481314	1.12641	0.259993	NA
USP16	0.335235	0.568563	0.504857	1.12619	0.260087	NA
NEU3	0.211912	0.75988	0.674745	1.12617	0.260092	NA
IREB2	0.25352	0.624888	0.555168	1.12558	0.260342	NA
FUBP3	0.269897	0.622756	0.553291	1.12555	0.260357	NA
NVL	0.311799	0.624893	0.555236	1.12546	0.260396	NA
RLF	0.252456	0.615045	0.546776	1.12486	0.260649	NA
PIP5K1B	1.07561	0.35815	0.31914	1.12224	0.261762	0.431491
FAU	1.73464	0.700933	0.624653	1.12212	0.261813	0.431491
ARHGAP9	0.156661	0.928897	0.827921	1.12196	0.261878	NA
RPL19	0.827103	0.669996	0.597378	1.12156	0.262049	0.431491
CNBP	0.380651	0.474946	0.423793	1.1207	0.262415	0.431491
XPO4	0.378631	0.474739	0.423659	1.12057	0.262472	0.431491
XRCC4	0.227267	0.642361	0.573308	1.12045	0.262524	NA
ENSG00000226471	0.327486	-0.563958	0.503354	-1.1204	0.262543	NA
PRDM2	0.596479	0.401595	0.358745	1.11945	0.26295	0.431769
SZT2	0.165129	0.835902	0.746842	1.11925	0.263034	NA
ARHGAP30	0.17536	0.950481	0.850291	1.11783	0.263639	NA
MLKL	0.269315	0.52858	0.473149	1.11715	0.263928	NA
SH3PXD2A	0.188831	0.707803	0.633792	1.11677	0.264091	NA
DNAJB14	0.219093	0.624319	0.560072	1.11471	0.264974	NA
SS18	0.331101	0.455995	0.409073	1.1147	0.264977	NA
EFR3A	0.289553	0.536729	0.481746	1.11413	0.265222	NA
API5	0.180081	0.657266	0.590092	1.11384	0.265349	NA
JTB	0.638452	0.733619	0.65873	1.11369	0.265414	0.435304
PRIM2	0.378309	0.527286	0.473834	1.11281	0.265791	0.435412
NANS	0.224581	0.834993	0.750753	1.11221	0.266049	NA
CCNY	0.400244	0.449857	0.404532	1.11204	0.266119	0.435439
ARHGAP5	0.186707	0.74923	0.673893	1.11179	0.266227	NA
OSBPL8	0.276796	0.578383	0.520445	1.11132	0.266429	NA
YEATS2	0.132942	0.786186	0.707502	1.11121	0.266476	NA
SYTL3	0.19049	0.799265	0.719382	1.11104	0.266549	NA
UQCRB	0.169213	0.920836	0.828805	1.11104	0.266551	NA
USP22	0.199245	0.597679	0.538028	1.11087	0.266624	NA
MDN1	0.275618	0.63928	0.575555	1.11072	0.266689	NA
SUMF2	0.250265	0.87437	0.787748	1.10996	0.267015	NA
PCGF3	0.256947	0.583459	0.526066	1.1091	0.267388	NA
TEC	0.299922	0.620371	0.559415	1.10896	0.267446	NA
IPO7	0.203702	0.825194	0.74477	1.10799	0.267868	NA
CSNK1G3	0.26713	0.517126	0.466755	1.10792	0.267898	NA
SHLD2	0.348378	-0.559076	0.504734	-1.10766	0.268007	NA
CASK	0.215439	0.64176	0.579408	1.10761	0.268029	NA
SLC9A9	0.3094	0.525192	0.474271	1.10737	0.268135	NA
EDF1	0.784315	0.469918	0.424376	1.10732	0.268157	0.438024
UBP1	0.194445	0.72409	0.653931	1.10729	0.268169	NA
SYNRG	0.569077	0.381749	0.344873	1.10693	0.268325	0.438024
CABIN1	0.295583	0.515965	0.466233	1.10667	0.268438	NA
PAN3	1.10893	0.335207	0.303166	1.10569	0.268862	0.43839
EML5	0.351751	0.533275	0.482666	1.10485	0.269223	NA
BABAM2	0.269086	-0.541881	0.490565	-1.10461	0.26933	NA
EIF2S3	0.141134	0.819048	0.742002	1.10384	0.269664	NA
SARAF	0.695897	0.443165	0.401588	1.10353	0.269796	0.4394
TYW1B	0.240938	0.679589	0.615867	1.10347	0.269824	NA
DNAJB9	0.259023	0.711076	0.644469	1.10335	0.269874	NA
ITGAL	0.300269	0.682363	0.618468	1.10331	0.269891	NA
MBTD1	0.339697	0.523078	0.474105	1.10329	0.269899	NA
NUS1	0.273625	0.718877	0.651741	1.10301	0.270023	NA
CSRP3	0.166498	0.835652	0.758057	1.10236	0.270305	NA
SDF4	0.218513	0.898639	0.815215	1.10233	0.270316	NA
IFRD1	0.203142	0.669333	0.607222	1.10229	0.270337	NA
CYLD	0.30092	0.495374	0.449584	1.10185	0.270526	NA
PCNP	0.191663	0.612996	0.556336	1.10184	0.27053	NA
PIK3C2A	0.710872	0.434038	0.395577	1.09723	0.272541	0.443355
EYA2	0.221305	0.806621	0.735874	1.09614	0.273017	NA
HMGN3	0.469219	0.347327	0.316969	1.09578	0.273176	0.443872
NDRG1	0.147722	0.930027	0.84938	1.09495	0.273539	NA
CCDC50	0.214713	0.662592	0.60574	1.09386	0.274018	NA
SERBP1	0.249046	0.650807	0.595093	1.09362	0.274121	NA
DHX15	0.196486	0.656545	0.600828	1.09273	0.274511	NA
SKIL	0.200996	0.651769	0.597398	1.09101	0.275268	NA
KDELR1	0.673479	0.79806	0.731512	1.09097	0.275284	0.446778
SLC25A6	0.271296	0.823629	0.75518	1.09064	0.275432	NA
MRPS31	0.367671	0.468981	0.430221	1.09009	0.275673	NA
SLC16A7	0.276293	0.687141	0.630573	1.08971	0.275842	NA
NRDC	1.13135	0.301432	0.276781	1.08907	0.276125	0.447623
C16orf74	0.698117	0.378087	0.347706	1.08738	0.276871	0.448312
ESR2	0.402777	-0.476887	0.439042	-1.0862	0.277391	0.448637
B3GALNT2	0.224459	0.572311	0.526919	1.08615	0.277414	NA
CTIF	0.201345	0.71984	0.663164	1.08546	0.277717	NA
POLK	0.311	0.510297	0.470142	1.08541	0.27774	NA
GNL3	0.318137	0.511848	0.472112	1.08417	0.278291	NA
SLAMF1	0.234961	0.676056	0.623682	1.08397	0.278376	NA
MAGI2	0.148617	1.29376	1.19368	1.08384	0.278435	NA
CDC16	0.175609	0.708644	0.654696	1.0824	0.279074	NA
TAF1	0.325582	0.522051	0.482597	1.08175	0.279362	NA
VPS29	0.1666	0.721574	0.667756	1.0806	0.279877	NA
TNNI3	0.336787	0.495733	0.459055	1.0799	0.280187	NA
RPL30	1.73245	0.616075	0.570719	1.07947	0.280377	0.45282
LINS1	0.146462	0.802091	0.743133	1.07934	0.280437	NA
SLAMF7	0.605566	0.386121	0.357879	1.07892	0.280625	0.45282
MTMR1	0.295533	0.508297	0.471197	1.07874	0.280706	NA
SWT1	0.244143	0.560336	0.519507	1.07859	0.28077	NA
HSD17B4	0.253	0.585574	0.542919	1.07857	0.280781	NA
TMEM259	0.347374	0.457437	0.424469	1.07767	0.281181	NA
LRCH3	0.364276	0.456773	0.423893	1.07757	0.281227	NA
MYO9B	0.370248	0.481467	0.446999	1.07711	0.281431	NA
PDK4	0.17398	0.708949	0.658249	1.07702	0.28147	NA
PARN	0.378513	0.467092	0.434328	1.07544	0.282179	0.454803
MGLL	0.187368	0.746824	0.69476	1.07494	0.282402	NA
RNF168	0.29673	0.573744	0.533751	1.07493	0.282407	NA
RNF4	0.186315	0.603173	0.561424	1.07436	0.28266	NA
EIF4E	0.275605	0.602949	0.561309	1.07418	0.282741	NA
ZC3H6	0.179354	0.66209	0.617094	1.07292	0.283309	NA
GPR107	0.195012	0.641494	0.597909	1.0729	0.283318	NA
MTRR	0.204255	0.755921	0.704807	1.07252	0.283486	NA
OPA1	0.191656	0.581422	0.542317	1.07211	0.283672	NA
UCHL5	0.1345	0.7905	0.737351	1.07208	0.283683	NA
FAM168A	0.208438	0.799629	0.74614	1.07169	0.283861	NA
CCDC90B	0.156061	0.892659	0.833127	1.07146	0.283965	NA
PNN	0.244825	0.548786	0.51221	1.07141	0.283986	NA
TRADD	0.191184	0.814046	0.760289	1.07071	0.284302	NA
UBE2L3	0.171804	0.787331	0.73579	1.07005	0.284598	NA
N4BP2L1	0.224335	0.623185	0.582552	1.06975	0.284731	NA
AP2A2	0.182484	0.674357	0.630747	1.06914	0.285006	NA
IP6K1	0.493217	0.436358	0.408475	1.06826	0.285403	0.459469
DHTKD1	0.215689	0.637942	0.59752	1.06765	0.285679	NA
CALU	0.30969	0.428496	0.401834	1.06635	0.286264	NA
CD2AP	0.243682	0.543864	0.510758	1.06482	0.286959	NA
CCS	0.184965	0.574957	0.540373	1.064	0.287328	NA
ANXA11	0.194894	0.725723	0.682175	1.06384	0.287403	NA
PCBP1	0.214515	0.773414	0.727769	1.06272	0.287909	NA
TRMT11	0.199462	0.845404	0.79559	1.06261	0.287958	NA
TOM1L2	0.315322	0.441503	0.415531	1.0625	0.288008	NA
INTS8	0.239524	0.53097	0.499845	1.06227	0.288114	NA
CLPX	0.212611	0.741098	0.69876	1.06059	0.288876	NA
TCF12	1.15031	0.332292	0.313583	1.05966	0.289298	0.465092
ODF2L	0.305017	0.448847	0.423671	1.05942	0.289407	NA
S100A1	0.119285	1.19335	1.12686	1.05901	0.289597	NA
MICAL3	0.383628	0.572409	0.540766	1.05851	0.289821	0.465092
FER	0.422279	0.417933	0.394889	1.05836	0.289893	0.465092
RAB2B	0.234211	0.522577	0.493976	1.0579	0.290101	NA
TMEM120B	0.340813	0.497031	0.470112	1.05726	0.290393	NA
RAC1	0.529419	0.762994	0.722074	1.05667	0.290662	0.465775
TMF1	0.389701	0.391243	0.370508	1.05596	0.290985	0.465775
METTL7A	0.317698	0.550845	0.521995	1.05527	0.291302	NA
RORA	0.449404	0.402907	0.381847	1.05515	0.291356	0.465833
RNF149	0.623197	0.388058	0.3681	1.05422	0.291782	0.465833
PLCL2	0.702266	0.384657	0.365054	1.0537	0.29202	0.465833
PHF14	0.322515	0.439432	0.417629	1.05221	0.292705	NA
CLIP4	0.223351	0.775186	0.73681	1.05208	0.292761	NA
RPN1	0.777477	0.515036	0.489657	1.05183	0.292878	0.466669
DST	0.292908	0.531685	0.505864	1.05104	0.293239	NA
NCF4	0.212316	0.647071	0.61588	1.05065	0.293422	NA
VAC14	0.287548	0.504495	0.480519	1.0499	0.293765	NA
SUCLG2	0.65373	0.346339	0.329952	1.04967	0.293871	0.46772
ALDH18A1	0.294879	0.421563	0.401836	1.04909	0.294135	NA
SNHG25	0.137689	0.928478	0.885697	1.0483	0.294499	NA
SUDS3	0.179065	0.768213	0.732885	1.0482	0.294544	NA
GSTP1	0.810004	0.603842	0.576488	1.04745	0.294893	0.468424
MED4	0.157697	0.752953	0.718906	1.04736	0.294934	NA
TRIM73	0.163994	0.706718	0.674808	1.04729	0.294967	NA
PDPK1	0.43341	0.380226	0.36307	1.04725	0.294983	0.468424
MAST4	0.287107	0.687917	0.65709	1.04692	0.295139	NA
FASTK	0.165988	0.803404	0.769408	1.04418	0.2964	NA
PSMD13	0.193536	0.761779	0.730263	1.04316	0.296876	NA
CLDN14	0.269689	0.495059	0.47486	1.04254	0.297163	NA
RPL32	1.11878	0.745712	0.715497	1.04223	0.297305	0.471576
STAM2	0.239471	0.661432	0.634792	1.04197	0.297427	NA
VPS37A	0.134846	0.781478	0.750311	1.04154	0.297626	NA
TRAPPC8	0.244996	0.519022	0.498437	1.0413	0.297736	NA
INTS6	0.25113	0.597175	0.573554	1.04118	0.29779	NA
ARFGAP1	0.18825	0.629625	0.604806	1.04104	0.297859	NA
U2AF2	0.147128	0.997738	0.958527	1.04091	0.297919	NA
SLC33A1	0.126545	1.36054	1.30748	1.04058	0.298071	NA
NEMF	0.476205	0.390811	0.37564	1.04039	0.29816	0.47217
TNFRSF14	0.163781	0.922635	0.886987	1.04019	0.298252	NA
UQCRQ	0.59893	0.829854	0.79796	1.03997	0.298354	0.47217
AKIRIN2	0.148443	0.770395	0.741493	1.03898	0.298815	NA
PHYKPL	0.379696	0.392634	0.37791	1.03896	0.298822	0.472376
LPCAT4	0.183761	0.89336	0.86049	1.0382	0.299177	NA
MGAT1	0.18811	0.717714	0.69145	1.03798	0.299277	NA
KCNA2	0.106898	1.01575	0.980755	1.03568	0.300351	NA
CEP95	0.240334	0.588064	0.568227	1.03491	0.300711	NA
HADHB	0.265106	0.580828	0.561713	1.03403	0.301122	NA
EZH1	0.162497	0.696019	0.673197	1.0339	0.301183	NA
RPL18	1.45449	0.602389	0.583307	1.03271	0.301738	0.476392
XPO5	0.228939	0.701027	0.678831	1.0327	0.301746	NA
AGPAT3	0.358219	0.505412	0.489455	1.0326	0.30179	NA
EIF2AK2	0.169468	0.828798	0.802991	1.03214	0.302007	NA
UBA6	0.228097	0.533936	0.517511	1.03174	0.302194	NA
EEF1A1	4.55465	0.433367	0.420045	1.03172	0.302205	0.476392
BCL2	1.70048	0.343987	0.333537	1.03133	0.302385	0.476392
GPHN	1.10874	0.344568	0.33441	1.03038	0.302833	0.476562
TM9SF4	0.304776	0.539247	0.523722	1.02964	0.303177	NA
TNFRSF13B	0.346769	0.624199	0.606439	1.02929	0.303346	NA
VGLL4	0.246328	0.60606	0.589424	1.02822	0.303845	NA
DDX10	0.21049	0.61914	0.602727	1.02723	0.304311	NA
MAP4K4	0.156583	0.857945	0.835221	1.02721	0.304323	NA
USP34	1.08683	0.282893	0.275605	1.02645	0.304682	0.478932
LRP4	0.22057	-0.602332	0.586817	-1.02644	0.304685	NA
KDM3B	0.270502	0.541337	0.52756	1.02611	0.304838	NA
LINC00571	0.173915	0.715891	0.698322	1.02516	0.305289	NA
MRPS27	0.249319	0.697339	0.680295	1.02505	0.305337	NA
ABCA10	0.290964	0.498534	0.486576	1.02458	0.305563	NA
LAPTM4A	0.543565	0.79467	0.775724	1.02442	0.305635	0.479892
EDRF1	0.365869	0.557161	0.543913	1.02436	0.305667	NA
SLC25A12	0.339654	0.498048	0.486502	1.02373	0.305962	NA
PRMT2	0.217342	0.673956	0.659464	1.02198	0.306792	NA
CIR1	0.242252	0.543195	0.531612	1.02179	0.306881	NA
ELAVL1	0.220641	0.688293	0.674273	1.02079	0.307353	NA
PKN2	0.642336	0.350664	0.343847	1.01982	0.307812	0.482768
TMED4	0.18228	0.720833	0.707548	1.01878	0.308309	NA
DNM1L	0.215408	0.655622	0.644681	1.01697	0.309167	NA
YY1AP1	0.211012	0.612489	0.602651	1.01632	0.309475	NA
SRP54	0.773363	0.313751	0.308918	1.01564	0.309799	0.48534
SAMD4B	0.245029	0.634517	0.624782	1.01558	0.309829	NA
HIVEP3	0.196253	1.17604	1.16026	1.0136	0.310773	NA
KLF7	0.181765	0.760845	0.750773	1.01342	0.310862	NA
WTAP	0.312665	0.508726	0.502044	1.01331	0.310912	NA
GOLGA5	0.175409	0.671524	0.66271	1.0133	0.310917	NA
NFX1	0.748018	-0.355624	0.351148	-1.01275	0.311181	0.48696
BRD2	0.405076	0.490759	0.484965	1.01195	0.311563	0.487013
STT3A	0.326107	0.513849	0.507997	1.01152	0.311768	NA
HEATR5B	0.222264	0.583302	0.576999	1.01092	0.312053	NA
KCNK6	0.193873	0.66525	0.658359	1.01047	0.312271	NA
GATAD2A	0.179332	0.769697	0.762158	1.00989	0.312547	NA
TMC3-AS1	0.455034	-0.390957	0.387459	-1.00903	0.312961	0.488652
ZHX3	0.175915	0.761509	0.755222	1.00832	0.313299	NA
DCTN2	0.120947	0.787634	0.781186	1.00825	0.313333	NA
ARPP19	0.196413	0.65223	0.646896	1.00825	0.313336	NA
RARS2	0.367529	0.413127	0.410187	1.00717	0.313854	NA
MCCC2	0.294547	0.663867	0.659315	1.0069	0.313981	NA
RPL4	1.26329	0.569609	0.565899	1.00656	0.314148	0.489959
NAP1L1	0.231017	0.596927	0.593812	1.00524	0.314779	NA
FRK	0.125531	0.820761	0.817236	1.00431	0.315227	NA
APOL2	0.112641	0.948195	0.944511	1.0039	0.315427	NA
SRGAP3	0.190106	0.699163	0.696561	1.00374	0.315506	NA
SOCS5	0.15381	1.07778	1.07463	1.00293	0.315895	NA
POLR2L	0.178903	0.949728	0.94738	1.00248	0.316112	NA
STX18	0.201647	0.529386	0.528096	1.00244	0.31613	NA
SEC22B	0.257312	0.553298	0.552021	1.00231	0.316193	NA
VEZT	0.333757	0.438208	0.43729	1.0021	0.316297	NA
SAP30BP	0.215327	0.560814	0.559654	1.00207	0.316309	NA
S100A6	0.439784	0.712099	0.710638	1.00206	0.316317	0.492792
CNDP2	0.235221	0.655355	0.654736	1.00095	0.316853	NA
IGKV3-20	0.214381	1.97415	1.97234	1.00092	0.316866	NA
PRKCD	0.156757	0.7716	0.771068	1.00069	0.316976	NA
ABLIM1	0.227377	0.652286	0.651849	1.00067	0.316987	NA
GOSR1	0.224762	0.560307	0.559995	1.00056	0.31704	NA
FMNL1	0.267011	0.607617	0.607295	1.00053	0.317054	NA
STK17A	0.190357	0.687534	0.687333	1.00029	0.317169	NA
PRKAR2A	0.243908	0.520729	0.520857	0.999754	0.317429	NA
DDX1	0.188318	0.574439	0.574822	0.999335	0.317633	NA
GOLGA2	0.189014	0.660241	0.660909	0.998989	0.3178	NA
IP6K2	0.184118	0.569272	0.569873	0.998946	0.317821	NA
ST7	0.378134	0.476675	0.477293	0.998703	0.317938	0.494767
BIRC2	0.180975	0.784952	0.786022	0.998638	0.31797	NA
DTNBP1	0.274203	0.659009	0.660461	0.997802	0.318376	NA
NAV1	0.223643	0.549971	0.551385	0.997437	0.318553	NA
ATP13A1	0.255799	1.02024	1.02331	0.996997	0.318766	NA
HIPK3	0.261532	0.49792	0.499621	0.996596	0.318961	NA
RBM23	0.210797	0.568534	0.570727	0.996158	0.319173	NA
SMARCB1	0.273942	0.560893	0.563383	0.99558	0.319454	NA
ARHGAP25	0.302347	0.480428	0.483143	0.994382	0.320037	NA
IGF1R	0.196336	0.67177	0.676066	0.993645	0.320396	NA
GLYR1	0.290042	0.435909	0.43946	0.991918	0.321238	NA
RPRD2	0.415812	0.424668	0.428361	0.991378	0.321501	0.499756
ARHGEF2	0.163858	0.744372	0.751815	0.9901	0.322125	NA
CSF2RB	0.157401	0.80639	0.814685	0.989819	0.322263	NA
TXNL1	0.176811	0.689271	0.696614	0.989459	0.322439	NA
PGK1	0.164782	0.742767	0.750869	0.98921	0.32256	NA
BCL3	0.141488	1.03197	1.04362	0.988838	0.322743	NA
EIF2A	0.646692	0.444475	0.449591	0.988622	0.322848	0.501292
CHD8	0.237169	0.702869	0.711119	0.988398	0.322958	NA
UBN2	0.641845	0.449998	0.456373	0.98603	0.324118	0.502707
TCP11L1	0.120241	0.847418	0.860216	0.985122	0.324564	NA
TPCN1	0.263433	0.636368	0.646294	0.984642	0.3248	NA
OLA1	0.202531	0.528832	0.537301	0.984238	0.324999	NA
FBXO16	0.253633	0.514648	0.523014	0.984005	0.325113	NA
PEX1	0.167889	0.787945	0.801364	0.983255	0.325482	NA
FAM114A1	0.152314	0.567188	0.577245	0.982577	0.325816	NA
LRSAM1	0.263355	0.626972	0.638252	0.982327	0.325939	NA
LSM8	0.148866	0.690554	0.703028	0.982256	0.325974	NA
BLMH	0.149048	0.95788	0.975233	0.982206	0.325998	NA
GANC	0.24061	0.58798	0.598704	0.982089	0.326056	NA
SLCO3A1	0.395493	0.576002	0.587393	0.980607	0.326786	0.505924
PARD3	0.173858	0.806121	0.822125	0.980533	0.326823	NA
LMF2	0.123795	0.831708	0.848274	0.980471	0.326853	NA
CREBBP	0.448236	0.378076	0.385656	0.980345	0.326916	0.505924
RPS11	0.296563	0.678168	0.692052	0.979939	0.327116	NA
SPPL3	0.366631	0.379862	0.387783	0.979576	0.327296	NA
SMURF2	0.298258	0.503594	0.514115	0.979535	0.327316	NA
NTNG1	0.164672	1.0254	1.04735	0.97905	0.327555	NA
SLX4IP	0.363511	0.496667	0.507516	0.978623	0.327767	NA
SLF2	0.338489	0.607044	0.620605	0.978148	0.328001	NA
TNK2	0.254131	0.53016	0.542201	0.977791	0.328178	NA
TMEM87B	0.178712	0.606956	0.621299	0.976914	0.328612	NA
RAB6A	0.536929	0.34904	0.357432	0.976521	0.328807	0.508288
FKBP2	1.18528	0.728348	0.74648	0.97571	0.329208	0.508347
NDUFB10	0.127818	0.852245	0.873704	0.975439	0.329342	NA
CD27	0.28533	0.669557	0.686463	0.975372	0.329376	NA
ARL6IP4	0.268505	0.535984	0.550172	0.974212	0.329951	NA
RUFY3	0.185895	0.748567	0.768495	0.974068	0.330023	NA
LRRFIP1	0.255768	0.49857	0.511871	0.974015	0.330049	NA
PPFIBP2	0.194856	0.645211	0.662587	0.973775	0.330168	NA
JAK1	0.602341	0.357477	0.367153	0.973647	0.330232	0.509121
USP8	0.404197	0.389834	0.400804	0.97263	0.330737	0.509121
PPCDC	0.38331	0.430666	0.442887	0.972405	0.330849	0.509121
ABHD12	0.214915	0.538697	0.554142	0.972128	0.330987	NA
KPNB1	0.419657	0.435219	0.447862	0.97177	0.331165	0.509121
MTHFD1L	0.207906	0.799188	0.822408	0.971766	0.331167	NA
GABPB1-AS1	0.241192	0.594197	0.611846	0.971154	0.331471	NA
TMEM258	0.38829	0.548905	0.565376	0.970868	0.331614	0.509251
PMS1	0.287407	0.492417	0.507421	0.970432	0.331831	NA
FBXW4	0.260235	0.483269	0.498998	0.968479	0.332805	NA
SAMHD1	0.171878	0.737086	0.762015	0.967286	0.333401	NA
SUPT6H	0.22866	0.591944	0.612412	0.966579	0.333755	NA
EPS15	0.832511	0.284207	0.294119	0.9663	0.333894	0.51219
PPIL2	0.211304	0.554597	0.574717	0.964992	0.334549	NA
GAREM1	0.23872	1.07088	1.11083	0.964043	0.335025	NA
BHLHE41	0.189271	0.609238	0.632557	0.963135	0.33548	NA
STARD5	0.183107	0.549843	0.571052	0.962861	0.335617	NA
HMGN4	0.157354	0.714136	0.741854	0.962638	0.335729	NA
BTBD9	1.06997	0.303214	0.315009	0.962557	0.33577	0.514504
NUP160	0.275865	0.466229	0.484436	0.962415	0.335841	NA
MAP1LC3B	0.278688	0.639149	0.664905	0.961265	0.336419	NA
MAGT1	0.487518	0.485599	0.505413	0.960796	0.336655	0.515295
EIF4H	0.201288	0.713169	0.742695	0.960244	0.336932	NA
ENSG00000284999	0.246823	-0.553485	0.576613	-0.95989	0.337111	NA
UNC13B	0.156506	0.722967	0.753987	0.958859	0.33763	NA
STK38L	0.201188	0.711625	0.742239	0.958755	0.337682	NA
NEK9	0.163451	0.735689	0.767348	0.958741	0.337689	NA
PTBP3	0.16623	0.662859	0.691432	0.958676	0.337722	NA
ENSG00000251314	0.223815	-0.608595	0.635415	-0.957792	0.338168	NA
NFYC	0.245793	0.584231	0.610019	0.957726	0.338201	NA
RNF145	0.153228	0.754768	0.788553	0.957156	0.338489	NA
NMD3	0.180625	0.733018	0.766325	0.956537	0.338801	NA
PCSK7	0.225288	0.57741	0.603797	0.956298	0.338922	NA
GOLPH3L	0.340642	0.458952	0.47998	0.95619	0.338976	NA
IFT20	0.197096	0.611828	0.640078	0.955866	0.33914	NA
POLR2B	0.217936	0.5396	0.564599	0.955722	0.339213	NA
ASAP1	0.460248	0.380313	0.398068	0.955396	0.339377	0.518895
TBCA	0.309396	0.428956	0.449333	0.954652	0.339754	NA
PPM1D	0.168987	0.696652	0.729769	0.954619	0.33977	NA
APOBEC3G	0.139637	0.90089	0.944378	0.953951	0.340108	NA
XPNPEP1	0.162582	0.990356	1.03858	0.953572	0.340301	NA
WAPL	0.280832	0.40683	0.426769	0.95328	0.340448	NA
CDYL	0.329462	0.397634	0.417278	0.952922	0.34063	NA
HNRNPA3	0.474565	0.333922	0.350493	0.95272	0.340732	0.520397
IL15RA	0.270417	0.673528	0.707084	0.952542	0.340822	NA
BMP2K	0.227984	0.523264	0.550103	0.951209	0.341498	NA
MRPS5	0.180675	0.701914	0.737944	0.951175	0.341515	NA
SEC61G	0.172956	0.739492	0.77747	0.951153	0.341527	NA
USPL1	0.200616	0.535519	0.563325	0.95064	0.341787	NA
SPEN	0.389875	0.416336	0.437973	0.950599	0.341808	0.521472
DIP2A	0.236243	0.547714	0.576265	0.950455	0.341881	NA
C18orf25	0.156668	0.65684	0.691181	0.950315	0.341952	NA
MRPS6	0.134956	0.81438	0.857031	0.950234	0.341993	NA
SLC3A2	0.190783	0.717638	0.755237	0.950217	0.342002	NA
NAPG	0.1863	0.656101	0.690479	0.950211	0.342005	NA
RBAK-RBAKDN	0.149103	0.749891	0.7896	0.949709	0.34226	NA
HNRNPA1	0.270684	0.791127	0.833426	0.949247	0.342495	NA
P2RY8	0.521229	0.392198	0.413251	0.949054	0.342593	0.521673
VAPB	0.158466	0.740019	0.780283	0.948398	0.342927	NA
TRAF3IP3	0.22106	0.706201	0.744662	0.948351	0.342951	NA
GCN1	0.23117	0.586888	0.618881	0.948305	0.342974	NA
YWHAB	0.685035	0.69266	0.73053	0.94816	0.343048	0.521673
PTPRC	0.443603	0.646068	0.681406	0.948139	0.343058	0.521673
IRF7	0.149873	0.782529	0.825409	0.94805	0.343104	NA
PSMD7	0.209977	0.692001	0.730418	0.947405	0.343433	NA
ANK3	0.181855	0.923984	0.975324	0.947362	0.343454	NA
MSH3	0.323633	0.442242	0.467019	0.946946	0.343666	NA
RPL6	1.45344	0.530662	0.560515	0.946741	0.343771	0.522188
FRS2	0.252557	0.514563	0.543963	0.945952	0.344173	NA
KIAA2026	0.317979	0.410637	0.435125	0.943721	0.345312	NA
TACC1	0.168411	0.654768	0.693822	0.943712	0.345317	NA
PPP1R16B	0.570896	0.423689	0.448992	0.943645	0.345351	0.523746
NUCB2	0.742145	0.544153	0.576882	0.943265	0.345545	0.523746
PKM	0.159073	0.78061	0.827911	0.942867	0.345749	NA
NOL7	0.137828	0.864077	0.917446	0.941829	0.34628	NA
INTS3	0.113913	0.870399	0.924201	0.941785	0.346303	NA
MLLT3	0.336856	0.459826	0.488291	0.941704	0.346344	NA
HMGXB3	0.115019	0.809521	0.860481	0.940778	0.346818	NA
ATAD2B	0.156005	0.835974	0.889097	0.940251	0.347089	NA
RSU1	0.804723	0.376778	0.400878	0.939881	0.347279	0.525804
RCC2	0.151082	0.750904	0.799815	0.938847	0.347809	NA
THADA	0.602296	0.338652	0.360821	0.93856	0.347957	0.526001
GANAB	0.245596	0.571456	0.608932	0.938456	0.34801	NA
ATP1A1	0.141602	0.998619	1.06421	0.938366	0.348057	NA
FOXN2	0.213014	0.723138	0.770697	0.938291	0.348095	NA
MEI1	1.84008	0.270171	0.287979	0.938162	0.348161	0.526001
SHOC2	0.23346	0.512345	0.546547	0.937422	0.348542	NA
ATXN3	0.148233	0.678161	0.724013	0.936671	0.348928	NA
NABP1	0.199753	0.571165	0.609842	0.93658	0.348975	NA
ANKRD13A	0.229139	0.502615	0.536802	0.936313	0.349112	NA
LARP1B	1.02091	0.316407	0.338092	0.935859	0.349346	0.527222
UGGT1	0.283303	0.44907	0.480012	0.93554	0.34951	NA
TTC14	0.193196	0.507864	0.542944	0.935389	0.349588	NA
GPR155	0.299586	0.461034	0.492978	0.935203	0.349684	NA
NEDD4L	0.17585	0.830806	0.888637	0.934922	0.349829	NA
FBXL5	0.121601	0.7594	0.812721	0.934392	0.350102	NA
DERA	0.120167	0.729701	0.781132	0.934158	0.350223	NA
CDS2	0.238176	0.556257	0.595851	0.93355	0.350536	NA
POLR2A	0.284071	0.559652	0.599625	0.933335	0.350647	NA
HMGN1	0.166009	0.649101	0.695482	0.933311	0.350659	NA
ATL2	0.159053	0.702074	0.752316	0.933217	0.350708	NA
MAP7	0.118825	0.764561	0.819589	0.93286	0.350892	NA
PHACTR4	0.369555	-0.391005	0.419372	-0.932359	0.351151	NA
GGA1	0.146457	0.672518	0.721386	0.932257	0.351204	NA
MAP2K1	0.331351	0.468036	0.502113	0.932133	0.351268	NA
INO80D	0.230472	0.438828	0.470878	0.931937	0.351369	NA
EIF3H	0.214728	0.531168	0.570384	0.931247	0.351726	NA
SEC16A	0.21771	0.531912	0.571236	0.93116	0.351771	NA
PSME4	0.377581	0.421124	0.452329	0.931014	0.351846	0.529883
TTI1	0.147962	0.677333	0.727543	0.930987	0.35186	NA
INSR	1.32738	-0.303478	0.325979	-0.930975	0.351867	0.529883
MMADHC	0.177376	0.727483	0.781728	0.930608	0.352056	NA
TVP23B	0.14696	0.664373	0.714824	0.929421	0.352671	NA
RASSF1	0.199095	0.512112	0.551179	0.929121	0.352827	NA
BET1	0.239145	0.463936	0.499461	0.928873	0.352955	NA
CHM	0.146105	0.626997	0.675658	0.927979	0.353418	NA
HNRNPF	0.308939	0.566224	0.610203	0.927927	0.353445	NA
SCYL1	0.223737	0.613415	0.661082	0.927896	0.353462	NA
FBXO34	0.267966	0.483803	0.521595	0.927546	0.353643	NA
TTLL7	0.304913	0.481166	0.519314	0.926541	0.354165	NA
NUDT4	0.151358	0.639271	0.689995	0.926486	0.354194	NA
HINT1	0.411985	0.559863	0.60436	0.926374	0.354251	0.532234
TMCO4	0.309302	0.490123	0.529193	0.92617	0.354358	NA
DDOST	0.773756	0.592573	0.640182	0.925632	0.354637	0.532234
KCNQ1	0.347092	0.436524	0.471618	0.925587	0.35466	NA
AK3	0.174911	0.522788	0.565007	0.925277	0.354822	NA
MIS18BP1	0.577035	0.339992	0.367511	0.92512	0.354904	0.532234
MCPH1	0.782266	0.330776	0.357583	0.925032	0.354949	0.532234
ACAP3	0.277152	0.539443	0.583185	0.924995	0.354968	NA
IL16	0.254676	0.632984	0.684772	0.924373	0.355292	NA
PNPLA8	0.204468	0.51722	0.559782	0.923966	0.355504	NA
MBNL2	1.42759	0.267478	0.289653	0.923444	0.355776	0.532902
TMOD3	0.176717	0.701028	0.760696	0.921561	0.356758	NA
ECHDC1	0.16609	0.601802	0.653202	0.921311	0.356888	NA
AKNA	0.305947	0.462484	0.502031	0.921227	0.356932	NA
ATG10	0.264384	0.459114	0.498525	0.920945	0.357079	NA
RHOQ	0.47311	0.416188	0.452053	0.920663	0.357226	0.534502
ACTN2	0.107199	1.00805	1.09505	0.920551	0.357285	NA
BTK	0.232005	0.545776	0.593152	0.920127	0.357506	NA
TEP1	0.179906	0.923383	1.00457	0.91918	0.358002	NA
MDH1	0.231352	0.49818	0.542051	0.919065	0.358062	NA
RPS23	0.902737	0.597106	0.649846	0.918842	0.358178	0.535354
BRCA2	0.24157	0.606539	0.660219	0.918694	0.358255	NA
TMEM248	0.142453	0.68389	0.744583	0.918488	0.358363	NA
PIGN	0.193233	0.614111	0.668857	0.918149	0.358541	NA
JAZF1	0.168644	0.619671	0.675041	0.917977	0.358631	NA
SKAP1	0.444568	0.41206	0.449014	0.9177	0.358776	0.535462
SMAD5	0.137786	0.621196	0.67766	0.916678	0.359311	NA
RPL5	0.641871	0.403579	0.440305	0.91659	0.359358	0.535462
USP36	0.241443	0.624041	0.680832	0.916586	0.359359	NA
RPS26	2.01754	0.701858	0.765794	0.916511	0.359399	0.535462
GAPVD1	0.24842	0.435479	0.475184	0.916443	0.359435	NA
NDUFV2	0.120757	0.678464	0.741199	0.91536	0.360003	NA
NUDT22	0.123391	0.701519	0.766479	0.915249	0.360061	NA
CPSF1	0.131103	0.88735	0.969953	0.914838	0.360277	NA
BRD9	0.143971	0.747372	0.817175	0.91458	0.360412	NA
PBRM1	0.737059	0.313904	0.343302	0.914367	0.360524	0.536567
CD99L2	0.24098	0.496326	0.543307	0.913528	0.360965	NA
EIF3M	0.270128	0.548769	0.60073	0.913504	0.360978	NA
FLOT1	0.11229	0.803888	0.88009	0.913415	0.361024	NA
CYSLTR1	0.248325	0.551697	0.604057	0.913319	0.361075	NA
PSMA5	0.575328	0.552104	0.604529	0.91328	0.361095	0.536846
CCT8	0.162331	0.640002	0.70093	0.913075	0.361203	NA
ARID4A	0.21171	0.530406	0.580914	0.913053	0.361215	NA
UNK	0.218062	0.541276	0.592963	0.912832	0.361331	NA
ZNF107	0.238273	0.522313	0.572461	0.912399	0.361559	NA
HNRNPL	0.248099	0.466776	0.511962	0.91174	0.361906	NA
ARSA	0.215018	0.674214	0.739651	0.911531	0.362016	NA
RC3H1	0.538526	0.317234	0.348225	0.911003	0.362294	0.538057
ARCN1	0.353182	0.433694	0.476105	0.91092	0.362338	NA
ITPR1	0.16259	0.780445	0.856851	0.910829	0.362385	NA
CASD1	0.120808	0.728713	0.800065	0.910818	0.362392	NA
DPP7	0.258409	0.532207	0.584551	0.910456	0.362582	NA
BMPR2	0.362351	0.397807	0.43701	0.910291	0.362669	NA
ANXA5	0.17912	0.760998	0.836489	0.909754	0.362952	NA
UBAP2	0.346781	0.471047	0.517793	0.909721	0.36297	NA
FBXO9	0.222534	0.574892	0.632393	0.909075	0.363311	NA
ZNF710	0.174457	0.731099	0.805517	0.907615	0.364082	NA
NAGK	0.133181	0.650886	0.717164	0.907583	0.364099	NA
ABCA7	0.115944	0.808153	0.890695	0.907329	0.364233	NA
VDAC2	0.159103	0.752463	0.829377	0.907263	0.364268	NA
ERGIC1	0.486922	0.359349	0.39653	0.906234	0.364812	0.540194
NKTR	0.750235	0.301293	0.33254	0.906035	0.364917	0.540194
C4orf3	0.210933	0.62362	0.688594	0.905643	0.365125	NA
ZNF609	0.511307	0.345805	0.381841	0.905627	0.365133	0.540194
ITFG2	0.422168	0.380112	0.420184	0.904631	0.365661	0.540194
RBM47	1.00822	0.317866	0.351379	0.904625	0.365664	0.540194
CCDC93	0.131431	0.685844	0.758174	0.904599	0.365678	NA
PQBP1	0.112449	0.988708	1.09376	0.903953	0.36602	NA
CBFA2T3	0.200838	0.602118	0.666465	0.90345	0.366287	NA
INTS4	0.189125	0.589968	0.653172	0.903235	0.366401	NA
ZNF335	0.148708	0.743917	0.823865	0.90296	0.366547	NA
NUMA1	0.16379	0.692513	0.767002	0.902884	0.366588	NA
CFAP44	0.180321	0.564974	0.626299	0.902084	0.367012	NA
OXA1L	0.131048	0.74965	0.831083	0.902015	0.367049	NA
TRAPPC6B	0.135081	0.895406	0.992761	0.901935	0.367091	NA
TUBA1B	0.22172	0.756883	0.839799	0.901267	0.367447	NA
GON4L	0.416425	0.35013	0.388512	0.901209	0.367477	0.5423
DDX31	0.112821	0.941151	1.04436	0.901179	0.367493	NA
UBAP1	0.219581	0.50564	0.561286	0.900859	0.367663	NA
RPL7L1	0.150199	0.767234	0.852	0.900509	0.36785	NA
E2F5	0.186617	0.696537	0.773683	0.900287	0.367968	NA
ENSG00000274265	0.227823	-0.505675	0.561694	-0.900267	0.367978	NA
CHMP4B	0.164956	0.832889	0.925682	0.899757	0.36825	NA
RAF1	0.526287	0.336717	0.374231	0.899756	0.36825	0.542868
SMC5	0.406143	0.384538	0.42788	0.898705	0.36881	0.543121
EPSTI1	0.227749	0.570532	0.634878	0.898649	0.36884	NA
RPS5	1.06944	0.592054	0.659541	0.897676	0.369358	0.543223
BMP6	1.27808	0.399547	0.445367	0.897118	0.369656	0.543223
CKMT2-AS1	0.202266	0.6454	0.719651	0.896824	0.369813	NA
SMARCA4	0.215328	0.686927	0.766318	0.896399	0.37004	NA
RPS28	2.53359	0.577136	0.644437	0.895567	0.370484	0.543869
SCAF4	0.117925	0.810986	0.905764	0.895361	0.370594	NA
PSEN1	0.267666	0.455969	0.509463	0.895	0.370787	NA
RNPS1	0.174757	0.708718	0.792037	0.894804	0.370892	NA
LAMC1	0.173674	0.627235	0.701054	0.894702	0.370946	NA
AP2B1	0.157557	0.577019	0.645085	0.894486	0.371062	NA
BNIP2	0.153312	0.76128	0.851512	0.894033	0.371304	NA
SRP68	0.128751	0.780953	0.873637	0.89391	0.37137	NA
COX6A2	0.116669	0.907911	1.01585	0.893748	0.371457	NA
SLC26A3	0.298561	-0.477738	0.534614	-0.893612	0.37153	NA
IVD	0.150531	0.832592	0.932684	0.892684	0.372026	NA
TECPR2	0.27313	0.421438	0.472111	0.892666	0.372036	NA
ARHGAP42	0.437055	0.426187	0.477796	0.891986	0.372401	0.545504
DNAJC13	0.133808	0.736609	0.825931	0.891853	0.372472	NA
COL24A1	0.366669	0.464127	0.520621	0.891487	0.372668	NA
EEA1	0.197464	0.563381	0.632051	0.891353	0.37274	NA
HMGN2	0.261017	0.577858	0.648431	0.891164	0.372841	NA
NDEL1	0.395031	0.353606	0.396882	0.89096	0.372951	0.545504
ATP11B	1.24061	0.256705	0.288143	0.890895	0.372986	0.545504
MAGED1	0.536858	0.574053	0.644587	0.890575	0.373157	0.545504
MTOR	0.246348	0.501161	0.562846	0.890406	0.373248	NA
WDR37	0.18284	0.502155	0.564286	0.889894	0.373523	NA
ZBTB1	0.180095	0.531311	0.597178	0.889702	0.373626	NA
GPD2	0.223067	0.563711	0.633638	0.889642	0.373658	NA
SBNO2	0.158768	0.729626	0.820173	0.8896	0.373681	NA
YES1	0.187249	0.593106	0.66696	0.889268	0.373859	NA
KIAA0513	0.347678	0.435833	0.490132	0.889215	0.373888	NA
KDM4B	0.308727	0.383293	0.431186	0.888927	0.374042	NA
FAM174A	0.137994	0.698882	0.786268	0.888859	0.374079	NA
SPCS1	0.615934	0.64681	0.728109	0.888342	0.374357	0.546686
CD46	0.272391	0.487375	0.548677	0.888273	0.374394	NA
POLG2	0.20609	0.685901	0.772384	0.888031	0.374524	NA
AGBL3	0.145527	0.645681	0.727348	0.887719	0.374692	NA
ORC4	0.177022	0.732159	0.824901	0.887571	0.374771	NA
WWP2	0.22444	0.49135	0.553747	0.887319	0.374907	NA
NDUFS8	0.140005	0.742742	0.837116	0.887263	0.374937	NA
KLC1	0.198595	0.56321	0.634836	0.887174	0.374985	NA
RBM5	0.406749	0.340834	0.384263	0.886981	0.375089	0.547184
LYN	0.197733	0.539514	0.6083	0.886921	0.375122	NA
ABCB7	0.176413	0.727355	0.82019	0.886813	0.37518	NA
DLG2	0.360905	0.501599	0.565922	0.886339	0.375435	NA
RTTN	0.259856	0.592498	0.668835	0.885865	0.37569	NA
MXD4	0.231368	0.463647	0.523744	0.885255	0.376019	NA
SEC24A	1.34945	0.272763	0.308175	0.885091	0.376108	0.548099
CPSF6	0.228729	0.461237	0.521174	0.884997	0.376158	NA
ZER1	0.277045	0.528753	0.59767	0.88469	0.376324	NA
HAX1	0.193904	0.650606	0.735548	0.884518	0.376417	NA
GUK1	0.226813	0.6929	0.783391	0.884488	0.376433	NA
RBM41	0.231293	0.520915	0.588969	0.884452	0.376452	NA
AGO2	0.194507	0.550198	0.622392	0.884006	0.376693	NA
DYNC1H1	0.337917	0.438178	0.496026	0.883377	0.377032	NA
EVI5	0.846468	0.257203	0.291186	0.883294	0.377078	0.54893
NAV2	0.222974	0.53888	0.610391	0.882843	0.377321	NA
MCU	0.41216	0.390991	0.443009	0.88258	0.377463	0.54893
ZMYM5	0.152447	0.660533	0.748677	0.882267	0.377632	NA
SECISBP2L	0.285346	0.4284	0.485746	0.881943	0.377808	NA
SUPT20H	0.170019	0.549586	0.62333	0.881692	0.377943	NA
CDK8	0.296873	0.514004	0.583375	0.881087	0.378271	NA
KIAA0040	0.165088	0.755295	0.857577	0.880731	0.378463	NA
FAM136A	0.114757	0.785197	0.891735	0.880527	0.378574	NA
CEP350	0.661658	0.302062	0.34324	0.880033	0.378841	0.550292
CTNNB1	0.175769	0.615547	0.699593	0.879864	0.378933	NA
B4GALT3	0.164868	0.752776	0.85584	0.879575	0.379089	NA
CCND2	0.135708	0.99513	1.13156	0.879431	0.379168	NA
SENP5	0.410392	0.357939	0.407028	0.879397	0.379186	0.550292
ATG16L2	0.198069	0.536714	0.61034	0.879368	0.379202	NA
GTF2H1	0.142334	0.678091	0.77126	0.8792	0.379293	NA
YTHDF3	0.230303	0.546763	0.622766	0.877959	0.379966	NA
SIDT1	0.527628	0.378543	0.431427	0.877421	0.380258	0.551276
IGLV1-40	0.245469	2.87412	3.27598	0.87733	0.380308	NA
ZFAND5	0.16177	0.753572	0.859927	0.876322	0.380855	NA
DCPS	0.182287	0.571432	0.652275	0.876061	0.380997	NA
BRWD1	0.521198	0.318335	0.363507	0.875732	0.381176	0.551513
IQGAP2	0.775529	-0.410975	0.469327	-0.875669	0.38121	0.551513
ZNF326	0.118648	0.747027	0.853171	0.875589	0.381254	NA
MRPS21	0.159439	0.546856	0.624604	0.875525	0.381289	NA
SHPRH	0.312967	0.389951	0.445561	0.87519	0.38147	NA
MBD2	0.368291	0.338095	0.386352	0.875096	0.381522	NA
ERI3	0.167318	0.606897	0.693587	0.875013	0.381567	NA
FAAH2	0.488292	0.372827	0.426258	0.874651	0.381764	0.551743
INPP5D	0.285487	0.416701	0.4767	0.874138	0.382043	NA
ESRRG	0.124842	0.953888	1.09193	0.873578	0.382348	NA
CLASRP	0.404699	0.338229	0.387311	0.873273	0.382514	0.552257
CAPS2	0.129246	0.889961	1.01953	0.872916	0.382709	NA
NOMO2	0.182822	0.710955	0.81543	0.871878	0.383275	NA
ALMS1	0.201433	0.493325	0.565861	0.871814	0.38331	NA
SRSF6	0.228867	0.475474	0.545524	0.87159	0.383432	NA
SYNPO2	0.117157	1.00509	1.15359	0.871268	0.383608	NA
VPS39	0.246203	0.404475	0.464373	0.871013	0.383747	NA
RBBP6	0.411489	0.417488	0.479425	0.870808	0.383859	0.553627
MROH1	0.193992	0.539421	0.619581	0.870623	0.38396	NA
SNX4	0.136144	0.680258	0.78153	0.870417	0.384072	NA
GLDC	0.277572	0.776526	0.892816	0.869749	0.384438	NA
STX17	0.158589	0.667952	0.768879	0.868736	0.384992	NA
WWC3	0.18545	0.733506	0.844494	0.868575	0.38508	NA
FILIP1L	0.277055	-0.535635	0.616903	-0.868264	0.38525	NA
CHD6	0.384489	0.337916	0.389253	0.868114	0.385332	0.55518
NONO	0.129352	0.831749	0.958141	0.868086	0.385347	NA
UNKL	0.342414	0.392801	0.452503	0.868062	0.38536	NA
TET2	0.234126	0.484101	0.558544	0.86672	0.386096	NA
KPNA4	0.18128	0.589988	0.680849	0.866546	0.386191	NA
ARHGAP4	0.181091	0.728939	0.841449	0.866289	0.386331	NA
ZNF224	0.11681	0.649272	0.749772	0.865959	0.386513	NA
CSGALNACT2	0.153615	0.671533	0.775498	0.865937	0.386525	NA
LINC01572	0.133057	0.889383	1.02746	0.865617	0.3867	NA
LAMA5	0.116346	0.794976	0.918713	0.865315	0.386866	NA
NDUFA1	0.18083	0.775026	0.89577	0.865206	0.386926	NA
MIOS	0.14879	0.604307	0.69867	0.864938	0.387073	NA
CRADD	0.559609	0.372161	0.430814	0.863855	0.387667	0.55797
LYSMD3	0.15052	0.720748	0.834809	0.863368	0.387935	NA
PCBP3	0.193597	0.58228	0.674532	0.863235	0.388008	NA
WDTC1	0.174071	0.638658	0.73995	0.86311	0.388077	NA
MYRIP	0.0846918	1.20757	1.39957	0.862814	0.38824	NA
EBF1	0.152028	0.910791	1.05626	0.862277	0.388535	NA
APBB1IP	0.387737	0.458244	0.53186	0.861588	0.388914	0.559189
RPL31	0.252374	0.563357	0.654803	0.860344	0.389599	NA
RPS25	0.647001	0.506495	0.588956	0.859988	0.389796	0.559881
CEP57L1	0.122094	0.80719	0.938842	0.859772	0.389915	NA
NUFIP2	0.202427	0.487755	0.567361	0.859691	0.38996	NA
TRMU	0.160841	0.797532	0.928023	0.859389	0.390126	NA
NME7	0.131436	0.810225	0.943272	0.858951	0.390368	NA
SH3GLB1	0.313667	0.360738	0.420187	0.858519	0.390606	NA
TBC1D15	0.279759	0.392244	0.456927	0.858438	0.390651	NA
PICALM	0.748036	0.266269	0.31029	0.85813	0.390821	0.560778
WASHC1	0.263617	-0.479647	0.558973	-0.858086	0.390845	NA
ACTR2	0.332238	0.402219	0.468973	0.857659	0.391081	NA
AFG3L2	0.128285	0.712327	0.830584	0.857622	0.391101	NA
GOPC	0.151602	0.619677	0.723305	0.856731	0.391594	NA
ARPC3	0.308206	0.463429	0.540949	0.856696	0.391613	NA
EXD2	0.103956	0.887937	1.03697	0.856283	0.391841	NA
INVS	0.289767	0.422302	0.493489	0.855748	0.392137	NA
[truncated: 13,419 more rows]
