# Supplementary material for: Myocardial B cells have specific gene expression and predicted interactions in Dilated Cardiomyopathy and Arrhythmogenic Right Ventricular Cardiomyopathy
Source: bioRxiv. 2024 Jan 16:2023.09.21.558902. Preprint. [Version 2] doi: 10.1101/2023.09.21.558902 (PMC10827058; doi:10.1101/2023.09.21.558902)
Supplement: Supplement 3 — Supplementary Table 3. DESeq statistical analysis of naive B cells derived from DCM patients versus controls. [file media-3.xlsx]

## Sheet: Naive B cells DESeq stats DCM
	baseMean	log2FoldChange	lfcSE	stat	pvalue	padj
MT-CO1	8.21004	2.98816	0.209657	14.2526	4.31909e-46	4.69917e-43
MT-CO2	6.5599	3.11916	0.232204	13.4328	3.88312e-41	2.11242e-38
RIPOR2	2.35147	-3.54556	0.348593	-10.171	2.67028e-24	9.68422e-22
MS4A1	1.64977	2.02252	0.213169	9.48787	2.35811e-21	6.41406e-19
DDX17	0.998948	1.97622	0.236601	8.35253	6.6818e-17	1.45396e-14
TPM1	0.493067	2.61289	0.34317	7.61398	2.65787e-14	4.81961e-12
BANK1	3.75208	1.2871	0.173582	7.41493	1.21688e-13	1.89138e-11
MT-CYB	3.73687	1.87516	0.261196	7.17912	7.01622e-13	9.54206e-11
MT-ND4L	4.12071	2.07705	0.309731	6.70598	2.00055e-11	2.41844e-09
RALGPS2	2.44715	1.45616	0.218007	6.67943	2.39872e-11	2.6098e-09
CD74	17.1236	1.44971	0.219184	6.6141	3.73818e-11	3.6974e-09
TTN	0.770916	2.00547	0.318927	6.2882	3.21171e-10	2.91195e-08
CD37	2.48469	1.5598	0.264913	5.88796	3.90988e-09	3.27227e-07
PTPRC	1.68175	1.27522	0.217886	5.8527	4.8366e-09	3.75873e-07
MT-ND1	1.90773	1.8158	0.319478	5.68363	1.31863e-08	9.21954e-07
DDX5	1.47035	1.43979	0.253534	5.67888	1.35581e-08	9.21954e-07
CDK14	0.750081	1.545	0.278187	5.55381	2.79514e-08	1.71442e-06
SON	0.664317	1.56561	0.282029	5.55125	2.83636e-08	1.71442e-06
TMEM131L	0.846585	-1.93028	0.356275	-5.41795	6.02851e-08	3.45212e-06
HLA-B	3.24164	1.55263	0.288585	5.38013	7.44309e-08	3.92342e-06
MBNL1	2.15715	1.08166	0.201167	5.37696	7.57558e-08	3.92342e-06
LARGE1	1.15659	-2.51775	0.468974	-5.36864	7.93339e-08	3.92342e-06
RABGAP1L	1.3989	1.46902	0.276307	5.31661	1.05716e-07	5.00084e-06
MT-ND3	3.74179	1.54298	0.299069	5.1593	2.47881e-07	1.12373e-05
PDE4D	1.1993	2.14365	0.426453	5.02669	4.99012e-07	2.1717e-05
MT-CO3	5.66759	1.31139	0.268793	4.87883	1.06719e-06	4.4658e-05
WDFY4	0.719942	1.44139	0.299412	4.81408	1.47881e-06	5.95905e-05
JAK1	0.667502	1.42114	0.295661	4.80665	1.53483e-06	5.9639e-05
CD53	0.755692	1.36169	0.284215	4.79105	1.65911e-06	6.22451e-05
ARHGAP24	2.918	1.06627	0.226555	4.70646	2.52056e-06	9.14122e-05
ZEB2	0.680871	1.50405	0.323493	4.64941	3.32884e-06	0.000116832
PDE7A	1.31261	1.18972	0.257683	4.61697	3.89384e-06	0.00013239
FUT8	0.462359	1.84816	0.409529	4.5129	6.39465e-06	0.00021083
EBF1	1.68203	1.33868	0.29833	4.48725	7.21498e-06	0.000230879
RNF213	0.456561	1.58013	0.368612	4.28669	1.81355e-05	0.000563756
CARMIL1	0.760057	-2.0496	0.48706	-4.20811	2.57519e-05	0.000778181
PHTF2	0.521336	1.38914	0.330595	4.20194	2.64639e-05	0.000778181
NBPF14	0.269086	1.98255	0.476867	4.15745	3.21814e-05	0.000921403
HLA-C	1.40122	1.31925	0.318339	4.14416	3.41056e-05	0.000934879
MYCBP2	1.01434	1.04021	0.251114	4.14239	3.43706e-05	0.000934879
SP140	0.709539	1.18765	0.28717	4.1357	3.5388e-05	0.000939076
KDM4C	0.758378	-1.42755	0.347769	-4.10487	4.04545e-05	0.00104796
SRSF11	0.560689	1.25408	0.310544	4.03834	5.38311e-05	0.00136205
HLA-DRB1	3.94015	1.21491	0.302878	4.01122	6.04057e-05	0.00146619
PCM1	0.389282	1.53641	0.383417	4.00715	6.14562e-05	0.00146619
AFF3	6.4518	0.79366	0.198162	4.00511	6.19897e-05	0.00146619
PPP3CA	1.03153	1.10633	0.276607	3.99966	6.34325e-05	0.00146839
ACTC1	0.336122	1.85167	0.463609	3.99403	6.49591e-05	0.00147241
BLK	1.37623	0.949798	0.244923	3.87795	0.00010534	0.00233897
MYH7	0.247886	2.13724	0.552956	3.86512	0.000111035	NA
VPS13C	0.609667	1.12563	0.292181	3.85252	0.000116909	0.00254394
PARP14	0.559	1.34058	0.348837	3.84301	0.000121537	0.00259278
SETBP1	0.82968	1.17419	0.306251	3.83408	0.000126036	0.00262965
LIX1-AS1	0.815318	-2.10368	0.549252	-3.83009	0.000128099	0.00262965
SPIDR	0.671548	1.21193	0.317352	3.81888	0.000134059	0.00270104
MEF2C	1.78905	0.973573	0.256313	3.79838	0.000145643	0.00288109
DOCK2	0.883144	1.06085	0.280774	3.7783	0.0001579	0.00305922
TNRC6B	1.4699	0.82991	0.219868	3.77459	0.000160272	0.00305922
AHNAK	0.368636	2.17223	0.581753	3.73394	0.000188508	0.00353616
ASH1L	0.853276	1.03931	0.279406	3.71972	0.000199447	0.00367793
IMMP2L	0.964145	1.19775	0.322861	3.70979	0.00020743	0.0037614
ATP2B1	0.660384	1.13495	0.307653	3.68904	0.000225098	0.00401486
FAM172A	0.602903	1.18777	0.323117	3.67598	0.00023694	0.00415792
TCF4	0.666065	1.25377	0.342425	3.66144	0.000250806	0.00433138
SMCHD1	1.8515	0.788129	0.215975	3.64917	0.000263086	0.00446632
ZFP36L2	2.33074	1.35485	0.371645	3.64554	0.00026683	0.00446632
ZNF638	0.532561	1.25255	0.34637	3.61622	0.000298941	0.00492799
KMT2C	0.584722	1.16699	0.324422	3.59714	0.000321738	0.00522465
KMT2E	0.781721	1.05595	0.294213	3.58908	0.000331851	0.00530962
DENND5B	0.505514	1.2379	0.3512	3.52477	0.000423845	0.00662308
PNISR	0.816518	1.00385	0.284913	3.52336	0.000426117	0.00662308
SMYD3	0.857856	1.28858	0.36778	3.50368	0.000458879	0.00703184
ARHGAP15	2.2729	0.733567	0.210018	3.49288	0.000477845	0.00722077
CHD7	0.401585	1.24891	0.358391	3.48476	0.000492572	0.00734135
LUC7L3	0.792977	1.0062	0.289248	3.47868	0.000503888	0.00738517
NKTR	0.3943	1.35304	0.389259	3.47593	0.000509088	0.00738517
ZFAND6	0.360408	1.29859	0.375197	3.46109	0.000537989	0.00770174
KLF12	0.547662	1.1516	0.334508	3.44267	0.000576004	0.00813886
ATP2A3	0.515195	1.24749	0.365586	3.41231	0.000644138	0.0089849
HLA-DPA1	1.68787	1.19309	0.352473	3.3849	0.000712054	0.00980651
HNRNPA2B1	0.913469	1.01229	0.300764	3.36574	0.000763375	0.0103819
ATM	0.936398	0.92523	0.275706	3.35585	0.000791203	0.0105115
MT-ND2	1.04836	1.19254	0.3554	3.3555	0.000792231	0.0105115
JAZF1	0.862399	1.0621	0.317618	3.34396	0.000825914	0.0108264
FNBP4	0.556678	1.0804	0.32533	3.32093	0.000897189	0.0116207
TUT4	0.568109	-1.28406	0.387751	-3.31155	0.000927798	0.0118758
ACTA1	0.325275	1.41261	0.428234	3.29869	0.000971369	0.0122889
CNTRL	0.468206	1.20082	0.364523	3.29421	0.000986974	0.0123229
MT-ND5	1.4089	1.14713	0.348517	3.29145	0.000996707	0.0123229
GRK3	0.531484	-1.35687	0.41624	-3.25983	0.0011148	0.0136282
IKZF3	0.865104	0.919316	0.285794	3.21671	0.00129669	0.0156755
MT-ND4	1.35526	1.06741	0.333017	3.20529	0.00134928	0.0161321
ARGLU1	0.69531	0.957817	0.301577	3.17603	0.00149305	0.0176569
CYFIP2	0.555087	1.1437	0.363608	3.14542	0.00165848	0.0194024
EZR	1.16173	1.0032	0.319969	3.13529	0.00171686	0.0195358
RASGRP2	0.425149	1.25809	0.401288	3.13514	0.00171772	0.0195358
UBR1	0.310756	1.32651	0.423249	3.13411	0.00172375	0.0195358
ACAP2	0.512374	1.00581	0.322668	3.11717	0.00182595	0.0204808
MCPH1	0.414413	1.28229	0.413371	3.10202	0.00192202	0.0211825
RHBDD1	0.345782	1.37678	0.443951	3.10119	0.00192745	0.0211825
ITPR2	0.478585	1.12461	0.363266	3.09582	0.00196268	0.021229
LYN	1.42568	0.819222	0.264725	3.09461	0.00197071	0.021229
ADAM28	0.941373	0.854718	0.276681	3.08918	0.00200711	0.0213735
CBLB	0.396625	1.174	0.38039	3.08631	0.00202656	0.0213735
ZNF207	0.376182	1.11309	0.360937	3.0839	0.00204306	0.0213735
STK17B	0.62659	0.967377	0.314656	3.0744	0.0021093	0.0218563
BCL2	1.60334	0.892639	0.291673	3.06041	0.00221033	0.0226872
TBC1D22A	1.30801	0.803456	0.263375	3.05062	0.0022837	0.0232211
AKAP13	1.59707	0.764358	0.251927	3.03404	0.00241303	0.0242745
HNRNPDL	0.640018	1.03221	0.340474	3.03169	0.00243192	0.0242745
PARP15	0.487898	0.998882	0.329789	3.02885	0.00245486	0.0242808
SSH2	1.54492	0.673828	0.225602	2.9868	0.00281917	0.0274
LIMD2	0.367915	1.65355	0.553647	2.98664	0.00282059	0.0274
RAB11A	0.50745	-1.21202	0.406319	-2.98294	0.00285496	0.0274885
RSRC1	0.338086	1.41817	0.47854	2.96353	0.00304129	0.0287985
MT-ATP6	3.2863	0.937144	0.316254	2.96326	0.00304396	0.0287985
ITGA4	0.433284	1.18567	0.40066	2.95929	0.00308351	0.0289212
ANKRD12	0.705607	0.888572	0.30142	2.94795	0.00319887	0.0297468
SF3B1	0.423345	1.09401	0.371713	2.94315	0.00324889	0.0299558
SRRM2	0.546255	0.978057	0.333184	2.93549	0.00333025	0.030448
PRKCB	3.13839	0.617008	0.211621	2.91562	0.00354978	0.0321846
SCAF11	0.511125	1.01762	0.350061	2.90697	0.00364946	0.032815
MED13L	0.749717	0.862605	0.298297	2.89177	0.0038308	0.0341632
DGKD	0.640191	0.981548	0.340974	2.87866	0.00399372	0.0350894
CIITA	0.499767	1.0251	0.356158	2.87823	0.00399916	0.0350894
CHD9	0.599407	0.867456	0.303176	2.86123	0.00422006	0.0367314
EHMT1	0.498637	0.980296	0.343836	2.85106	0.00435742	0.037626
DYM	0.483257	0.997224	0.35018	2.84775	0.00440299	0.0377201
ANTXR2	0.280301	1.42895	0.506353	2.82205	0.00477172	0.0395554
LRRFIP1	0.596344	0.945957	0.33528	2.82139	0.00478157	0.0395554
ALOX5	0.418138	1.08767	0.385537	2.82117	0.00478485	0.0395554
CEMIP2	0.570237	-1.25778	0.445958	-2.82041	0.00479625	0.0395554
DOCK11	0.506208	1.01629	0.360358	2.82022	0.004799	0.0395554
TBC1D9	0.324917	1.27454	0.45365	2.80952	0.00496158	0.040588
CAST	0.388302	1.12075	0.401375	2.79227	0.00523398	0.0424322
CIRBP	0.502864	0.972195	0.348413	2.79036	0.00526503	0.0424322
HNRNPC	0.528074	0.904185	0.324701	2.78467	0.00535823	0.0428658
EML4	0.631788	0.85897	0.310995	2.76201	0.00574466	0.0456218
UTY	0.313739	1.2101	0.439778	2.75162	0.00593012	0.0466566
TRIM22	0.50695	1.01623	0.369546	2.74993	0.00596072	0.0466566
ELMO1	0.935592	0.808541	0.294904	2.74171	0.00611203	0.0474992
OSBPL10	1.4906	0.787011	0.287826	2.73433	0.00625066	0.0482321
DOCK8	1.01788	0.723564	0.264876	2.73171	0.00630063	0.0482752
AIM2	0.247155	1.41388	0.518143	2.72874	0.00635765	NA
FTX	0.949665	0.817694	0.299745	2.72797	0.00637256	0.048485
JMJD1C	0.91343	0.741243	0.272573	2.71943	0.00653953	0.0490918
SKAP2	0.307419	1.17848	0.433379	2.71927	0.00654256	0.0490918
ZC3HAV1	0.431675	1.08345	0.400876	2.7027	0.00687781	0.0512538
SP100	1.53486	0.650705	0.241227	2.69748	0.00698674	0.0517114
WWOX	1.20389	1.09287	0.406379	2.68929	0.00716037	0.0523648
ACTB	2.91866	0.919797	0.342241	2.68757	0.00719731	0.0523648
PTPN1	0.52823	0.947237	0.352585	2.68655	0.00721941	0.0523648
GLS	0.32554	1.06441	0.39819	2.67311	0.00751506	0.0541483
NPIPB5	0.247185	1.69667	0.635789	2.6686	0.00761671	NA
ZBTB20	1.63936	0.625385	0.234492	2.66698	0.00765364	0.0547839
PCBP2	0.813349	0.930598	0.351459	2.64782	0.00810137	0.0576098
ATP8B1	0.367897	-1.19741	0.453513	-2.64031	0.00828303	0.0582709
OGA	0.455128	-1.00488	0.380699	-2.63956	0.00830146	0.0582709
MDM4	0.359179	1.01308	0.384278	2.63632	0.00838108	0.0583828
TAPBP	0.453761	1.03131	0.391456	2.63456	0.00842473	0.0583828
PTBP2	0.248845	1.35674	0.516962	2.62445	0.00867899	NA
DENND4A	0.794237	0.802605	0.306076	2.62224	0.00873532	0.0601521
MAP3K1	0.637664	0.840523	0.320984	2.61859	0.00882951	0.0603096
EPS15	0.536769	0.805909	0.307944	2.61706	0.00886906	0.0603096
B4GALT1	0.451876	1.01598	0.388706	2.61376	0.00895519	0.0605171
MT-ATP8	2.65289	0.917564	0.351792	2.60825	0.00910055	0.0611198
MAP4K4	0.641046	0.915141	0.351479	2.60369	0.00922264	0.0615597
ARHGAP25	0.332157	1.17107	0.450316	2.60055	0.00930744	0.061747
ZFC3H1	0.249975	1.25932	0.485766	2.59244	0.00952991	NA
FNDC3A	0.308838	1.13888	0.439653	2.5904	0.00958655	0.0632131
SP110	0.618184	-0.95841	0.370519	-2.58666	0.00969098	0.0635168
CCSER1	0.729565	1.02772	0.397773	2.58368	0.0097752	0.0636852
ENSG00000266049	0.352635	-1.15227	0.447369	-2.57567	0.0100047	0.0647921
YWHAZ	0.798881	0.871211	0.339399	2.56692	0.0102606	0.0660563
MACF1	0.50084	0.942886	0.368127	2.56131	0.0104278	0.0667381
SND1	0.276189	1.21658	0.476149	2.55503	0.0106177	0.0675562
MEF2A	0.697822	0.771763	0.302898	2.54793	0.0108365	0.0685473
XKR6	0.573898	0.926767	0.364402	2.54325	0.0109826	0.0690697
UBR4	0.205668	1.7576	0.692768	2.53707	0.0111783	NA
COBLL1	0.625765	0.861708	0.339749	2.53631	0.0112029	0.0700502
PARP8	0.370445	1.06593	0.42122	2.53059	0.0113872	0.070796
BBX	0.599824	0.807705	0.319911	2.52478	0.0115771	0.0715678
BRAF	0.579626	0.880304	0.349214	2.52081	0.0117084	0.0719701
GRB2	0.622229	0.816741	0.327515	2.49375	0.0126402	0.0772614
RPS24	2.60739	0.848918	0.340839	2.49067	0.0127501	0.077498
IFNG-AS1	0.504663	1.20626	0.485176	2.48623	0.0129104	0.0780363
FCRL1	1.81927	0.725179	0.292516	2.47911	0.013171	0.0790826
SP140L	0.326876	0.97517	0.393901	2.47568	0.0132984	0.0790826
WSB1	0.492558	0.868611	0.35087	2.47559	0.0133016	0.0790826
ZBTB16	0.69657	-1.12662	0.455893	-2.47125	0.0134642	0.0796144
VPS13D	0.366964	1.02228	0.418386	2.44338	0.0145504	0.0852144
ABI1	0.340369	0.989449	0.405232	2.44169	0.0146188	0.0852144
GTF2I	0.593485	0.78683	0.32251	2.43971	0.0146992	0.0852144
VPS13B	0.618992	0.75371	0.309014	2.43908	0.0147245	0.0852144
NCOR1	0.552012	0.793037	0.325875	2.43356	0.014951	0.0858905
NLRC5	0.252107	1.33795	0.549819	2.43343	0.0149565	NA
TMEM156	0.606649	0.853689	0.350966	2.4324	0.0149993	0.0858905
UVRAG	1.08911	0.713445	0.293904	2.42748	0.0152042	0.0866084
CLASP2	0.314956	1.12571	0.46425	2.42479	0.0153173	0.0866201
TAF1D	0.494493	0.833225	0.34379	2.42365	0.0153655	0.0866201
MANBA	0.384398	1.0496	0.435164	2.41197	0.0158668	0.0889849
ZNF407	0.336702	1.23665	0.513417	2.40867	0.0160107	0.0893315
ATXN1	0.304849	1.3542	0.563103	2.40488	0.0161778	0.0895843
SETX	0.444032	0.846734	0.352232	2.40391	0.0162207	0.0895843
CELF2	1.48159	0.596917	0.249745	2.39011	0.0168435	0.0925268
USP24	0.307028	1.11947	0.468718	2.38836	0.0169236	0.0925268
CELF1	0.435473	0.865116	0.362895	2.38393	0.017129	0.093182
GSN	0.411875	0.998296	0.420543	2.37383	0.0176048	0.0952939
PDCD6IP	0.297192	1.16073	0.489943	2.36911	0.017831	0.0960403
CNOT4	0.304473	1.07453	0.454146	2.36605	0.0179791	0.0963608
FBXL17	0.545087	0.920352	0.389966	2.36008	0.0182708	0.0965835
RAPGEF1	0.675907	0.841243	0.356469	2.35994	0.0182781	0.0965835
ZNF292	0.380727	0.913576	0.387149	2.35976	0.018287	0.0965835
RALGAPA1	0.332072	0.989422	0.420451	2.35324	0.0186106	0.0977906
MB	0.328417	0.949948	0.404288	2.34968	0.0187894	0.0977906
MAML2	1.15854	0.778207	0.331208	2.34961	0.0187933	0.0977906
AKT3	0.58721	0.879747	0.374681	2.34799	0.018875	0.0977906
FKBP5	0.867118	-0.962085	0.410867	-2.3416	0.0192014	0.0990103
NSD3	0.451379	-0.903	0.386412	-2.33688	0.0194453	0.0997949
SNRNP70	0.350942	0.907607	0.389049	2.33289	0.0196541	0.100393
PXK	0.316929	1.13478	0.4879	2.32585	0.0200264	0.101816
THADA	0.30867	1.03149	0.445011	2.3179	0.0204547	0.10351
GAPDH	0.654367	0.923004	0.39877	2.31463	0.0206334	0.103931
RB1	0.737069	0.767981	0.332481	2.30985	0.0208965	0.104771
UBE2E2	0.899234	0.784234	0.340144	2.3056	0.0211332	0.105472
FUBP1	0.244813	1.24365	0.539945	2.30328	0.0212628	NA
PUM2	0.418727	0.84537	0.369256	2.28939	0.0220569	0.109579
ARIH1	0.26726	1.10592	0.483505	2.28729	0.0221787	NA
CAPZA1	0.347666	0.917763	0.401792	2.28418	0.0223612	0.110281
CORO1A	0.567439	0.964997	0.422595	2.2835	0.0224009	0.110281
ATG7	0.306162	1.10889	0.486672	2.27851	0.0226962	0.110376
LRCH3	0.274851	1.03368	0.453931	2.27717	0.0227761	0.110376
PICALM	0.39658	0.833613	0.366093	2.27705	0.0227832	0.110376
NIN	0.414901	0.850607	0.373674	2.27634	0.0228259	0.110376
COP1	0.371654	-1.02232	0.452697	-2.2583	0.0239272	0.115189
TNRC6A	0.433238	0.787733	0.349379	2.25467	0.0241543	0.115352
SLC12A6	0.35965	0.946708	0.419944	2.25437	0.0241731	0.115352
ITSN2	0.698981	0.726919	0.32343	2.24753	0.0246059	0.116684
CCDC88C	0.350304	1.02925	0.458139	2.24658	0.0246667	0.116684
WDR33	0.351928	0.902057	0.402288	2.24232	0.024941	0.117106
USP6NL	0.403805	0.856348	0.381983	2.24185	0.0249711	0.117106
LONP2	0.236462	1.163	0.519943	2.23678	0.0253006	NA
PDCD4	0.416212	0.863481	0.387084	2.23073	0.025699	0.120002
COG5	0.31101	0.915935	0.411116	2.22792	0.0258857	0.120357
CLASP1	0.279179	1.09439	0.491941	2.22463	0.0261059	0.120691
TRIP12	0.25902	1.17584	0.52894	2.22301	0.0262148	NA
PLCG2	1.08744	0.660301	0.29709	2.22256	0.0262456	0.120691
TAOK3	0.54363	0.764098	0.343894	2.2219	0.0262902	0.120691
WASHC4	0.426469	-0.927658	0.418052	-2.219	0.0264865	0.121081
ELF2	0.353193	1.02237	0.462496	2.21054	0.0270676	0.12322
LMBRD1	0.455127	0.759794	0.344169	2.20762	0.0272708	0.123628
PIP4K2A	0.481023	0.792578	0.360955	2.19578	0.0281075	0.126892
CLK1	0.259606	1.12015	0.511466	2.19008	0.0285185	NA
RERE	1.0282	0.62568	0.285837	2.18894	0.0286011	0.128395
CREBZF	0.227759	1.3304	0.608017	2.1881	0.0286622	NA
UBE2D3	0.477199	0.826009	0.377534	2.18791	0.0286765	0.128395
GNB5	0.266294	1.1458	0.525059	2.18222	0.029093	NA
VTI1A	0.594923	0.815488	0.37383	2.18144	0.029151	0.12957
ITPR1	1.33436	0.593974	0.272329	2.18109	0.029177	0.12957
WDFY2	0.27052	1.06539	0.48967	2.17573	0.0295757	0.130333
REV3L	0.343295	0.917277	0.421998	2.17365	0.0297314	0.130333
HLA-DPB1	2.08447	0.744152	0.342775	2.17097	0.0299337	0.130333
SNX25	0.295064	0.97486	0.449154	2.17044	0.0299739	0.130333
P2RY8	0.816527	0.763592	0.352006	2.16926	0.0300628	0.130333
ELOVL5	0.520402	0.761677	0.351133	2.1692	0.0300677	0.130333
LTB	0.908397	0.836098	0.385998	2.16607	0.030306	0.130845
PHF14	0.359488	0.871582	0.404736	2.15346	0.0312826	0.134432
ARPC2	0.472534	0.800909	0.37214	2.15217	0.031384	0.134432
CASK	0.284694	1.05481	0.490516	2.1504	0.0315233	0.1345
USP48	0.272226	1.08722	0.506279	2.14748	0.0317554	0.13496
SELL	0.541461	0.85658	0.400113	2.14084	0.0322866	0.136175
VIM	0.589804	0.892979	0.417276	2.14002	0.0323531	0.136175
UCP2	0.308391	1.34778	0.63003	2.13923	0.0324167	0.136175
DES	0.234001	1.1901	0.556489	2.13859	0.0324686	NA
SMAD3	0.484454	0.780495	0.365719	2.13414	0.0328317	0.137091
LRBA	0.855082	0.633822	0.297086	2.13346	0.0328868	0.137091
CSNK1E	0.158573	2.66888	1.25263	2.13061	0.033121	NA
BDP1	0.281245	0.994372	0.467062	2.129	0.0332547	0.138096
HLA-A	1.46544	0.749334	0.352404	2.12635	0.0334742	0.138479
PDE4DIP	0.238607	1.24387	0.586253	2.12172	0.0338611	NA
FCMR	0.737619	0.719729	0.339563	2.11957	0.034042	0.139809
TANK	0.550362	0.754742	0.356103	2.11945	0.0340527	0.139809
ITGB1	0.232087	1.38943	0.657156	2.11431	0.034489	NA
OFD1	0.307074	0.918198	0.434994	2.11083	0.0347873	0.142288
TBC1D5	1.16476	0.594107	0.28188	2.10766	0.0350607	0.142869
INPP5D	1.04498	0.647978	0.309183	2.09578	0.036102	0.146367
ELP4	0.2547	1.39234	0.664462	2.09544	0.0361315	NA
ANK3	0.300169	1.14057	0.544584	2.09438	0.0362257	0.146367
COMMD10	0.381929	0.961931	0.45953	2.0933	0.0363228	0.146367
CAPZB	0.374851	0.904382	0.433052	2.08839	0.0367625	0.147105
NEMF	0.354658	0.823214	0.394214	2.08824	0.0367763	0.147105
CNBP	0.417406	0.885867	0.426074	2.07914	0.0376043	0.149866
CCAR1	0.297677	1.00068	0.481761	2.07713	0.0377897	0.150055
EPC1	0.515465	0.713998	0.34399	2.07564	0.0379275	0.150055
VOPP1	0.680203	0.869028	0.419563	2.07127	0.0383336	0.151112
PHKB	0.4267	0.716552	0.347406	2.06258	0.039153	0.153424
SH3KBP1	0.31756	0.929525	0.450775	2.06206	0.0392021	0.153424
CPSF6	0.265515	1.02901	0.499498	2.06008	0.0393905	NA
HP1BP3	0.267695	0.941335	0.457903	2.05575	0.0398065	0.155231
PTMA	3.15991	0.696144	0.339573	2.05006	0.0403588	0.156429
ERC1	0.421569	0.822793	0.401633	2.04862	0.0404993	0.156429
CD79A	1.40125	0.73555	0.359279	2.0473	0.040629	0.156429
STK4	0.752789	0.650871	0.318012	2.04669	0.0406887	0.156429
HLA-DRA	4.44636	0.705298	0.345986	2.03852	0.0414984	0.15898
SENP6	0.531505	0.680008	0.334394	2.03356	0.0419964	0.160323
LYPLAL1	0.216949	1.4585	0.719592	2.02684	0.0426787	NA
ZFP36L1	0.600219	0.863423	0.42764	2.01904	0.043483	0.165418
HCLS1	0.292081	0.997849	0.495482	2.0139	0.0440204	0.166879
DIAPH2	0.422464	0.813036	0.404939	2.0078	0.0446645	0.168733
STAT6	0.236829	1.10914	0.553865	2.00255	0.0452261	NA
ZNF644	0.383715	0.877782	0.438839	2.00024	0.0454744	0.171198
DDX6	0.414829	0.74652	0.374195	1.995	0.0460426	0.172739
CHD2	0.519676	0.727557	0.3651	1.99276	0.0462876	0.173062
UBAC2	0.445318	0.725487	0.364772	1.98888	0.0467148	0.174061
TRAF5	0.347956	0.843346	0.425046	1.98413	0.0472414	0.175422
RAD51B	0.701737	0.703467	0.355687	1.97777	0.0479544	0.177464
KIAA0319L	0.248578	1.16054	0.589261	1.96949	0.0488972	NA
GPCPD1	0.331845	0.818962	0.415868	1.96928	0.0489205	0.180101
SETD2	0.433127	0.707442	0.359362	1.96861	0.0489982	0.180101
TPT1	3.18633	0.690378	0.351047	1.96663	0.0492261	0.18033
XRCC5	0.371308	0.798729	0.406645	1.96419	0.0495076	0.18033
ANKRD44	3.74726	0.412022	0.209812	1.96376	0.0495576	0.18033
SF1	0.774434	0.627114	0.319693	1.96161	0.0498078	0.180636
USP3	0.455788	0.729875	0.373086	1.95632	0.0504277	0.182277
TRIO	1.08429	0.556777	0.285078	1.95307	0.0508115	0.183056
ENSG00000274265	0.311187	-0.920128	0.471662	-1.95082	0.0510784	0.18341
FARS2	0.392041	0.785975	0.404167	1.94468	0.0518133	0.184909
ATRX	0.639925	0.624212	0.321386	1.94225	0.052107	0.184909
ITPKB	0.347535	0.841059	0.433533	1.94001	0.052378	0.184909
CENPC	0.292083	1.08161	0.557779	1.93913	0.0524854	0.184909
FBXW11	0.34366	0.765932	0.39502	1.93897	0.0525049	0.184909
GBF1	0.282218	1.01218	0.522044	1.93888	0.0525156	0.184909
MTSS1	1.36204	0.54538	0.281834	1.93511	0.052977	0.185932
SYK	0.908687	0.597454	0.309206	1.93222	0.0533326	0.186578
UBR2	0.327847	0.827139	0.428948	1.9283	0.0538184	0.187583
EXOC4	0.658236	0.657893	0.341506	1.92644	0.0540489	0.187583
GATAD2B	0.409768	0.730631	0.379403	1.92574	0.0541369	0.187583
C1GALT1	0.28757	0.908562	0.474073	1.9165	0.0553013	0.191009
PRKCE	1.14377	0.561121	0.29315	1.91411	0.0556062	0.191454
SYNRG	0.357422	0.742967	0.388917	1.91035	0.0560881	0.192504
FAM13B	0.349043	0.741886	0.389087	1.90673	0.0565551	0.193497
AFF1	0.643921	0.69674	0.366841	1.8993	0.057525	0.195615
MYL12A	0.583848	0.731614	0.38535	1.89857	0.0576212	0.195615
LPP	0.761408	0.584235	0.307838	1.89787	0.0577136	0.195615
SKAP1	0.674108	-1.0184	0.537635	-1.89422	0.0581961	0.196638
PRKD2	0.267048	1.02334	0.54091	1.89189	0.0585052	NA
RHBDF2	0.38118	0.819603	0.433568	1.89037	0.0587088	0.197756
FAM120B	0.231324	1.12488	0.596025	1.8873	0.05912	NA
PTPRJ	0.252017	1.14533	0.607127	1.88648	0.0592304	NA
SIPA1L3	1.21723	0.550566	0.291932	1.88594	0.0593032	0.199142
CHPT1	0.391752	0.74802	0.39703	1.88404	0.0595598	0.199388
SLC16A7	0.253544	1.09788	0.583299	1.88219	0.0598101	NA
RBM25	0.493622	0.720304	0.383059	1.8804	0.0600538	0.200253
ANKRD17	0.415483	0.696013	0.370333	1.87943	0.0601864	0.200253
FOXJ3	0.236772	0.989885	0.527093	1.87801	0.06038	NA
TAX1BP1	0.295727	0.809016	0.431846	1.87339	0.0610144	0.201765
PIK3CD	0.373323	0.816417	0.436804	1.86907	0.0616131	0.201765
MGMT	0.246983	1.15513	0.618505	1.86762	0.0618157	NA
MBP	0.411438	0.73338	0.392738	1.86735	0.0618528	0.201765
NFAT5	0.304567	0.900314	0.482567	1.86568	0.0620864	0.201765
UBE3A	0.276514	0.896694	0.480775	1.8651	0.0621672	0.201765
TRAF3IP3	0.391407	0.706712	0.378915	1.86509	0.0621683	0.201765
RPS6KA5	0.296693	0.886335	0.475264	1.86493	0.0621909	0.201765
RAP1B	0.396947	0.694794	0.372689	1.86427	0.0622835	0.201765
OGT	0.359716	0.730024	0.391633	1.86405	0.0623144	0.201765
ENSG00000267787	0.333461	-0.857959	0.460583	-1.86277	0.0624952	0.201765
ROCK1	0.463643	0.671297	0.360807	1.86054	0.062809	0.202178
PRRC2C	0.567632	0.646292	0.347784	1.85831	0.0631248	0.202595
EMB	0.221728	1.06398	0.572552	1.85831	0.0631252	NA
SPTBN1	0.222626	1.06164	0.573152	1.85229	0.0639842	NA
PFN1	0.732505	0.748557	0.405134	1.84768	0.0646488	0.206876
LY86	0.394557	0.833543	0.451716	1.84528	0.0649965	0.206991
RUBCNL	0.48678	-0.754128	0.408783	-1.84481	0.0650651	0.206991
SHPRH	0.262945	1.1187	0.606599	1.84422	0.0651507	NA
XPO6	0.200908	1.04738	0.568298	1.84302	0.0653267	NA
BLNK	0.490616	0.6475	0.352582	1.83645	0.0662907	0.210275
TTC17	0.671904	0.576832	0.314735	1.83276	0.066839	0.211398
DOCK10	0.560689	0.653385	0.357443	1.82794	0.0675585	0.212712
TTC3	0.396344	0.732949	0.401097	1.82736	0.0676456	0.212712
FOXN3	0.716255	0.598716	0.328392	1.82317	0.0682775	0.21408
LCORL	0.258556	1.00557	0.551977	1.82177	0.06849	NA
CAMKMT	0.421751	0.919689	0.504889	1.82157	0.0685207	0.214226
WDPCP	0.298854	0.968872	0.532645	1.81898	0.0689139	0.214807
AKAP9	0.532577	0.619928	0.341156	1.81714	0.0691959	0.214807
FNBP1	0.773737	0.550557	0.303252	1.81551	0.0694457	0.214807
TLK1	0.421527	0.647322	0.356824	1.81412	0.0696587	0.214807
EPB41	0.621515	0.630742	0.347728	1.81389	0.0696939	0.214807
RAB10	0.239259	0.991217	0.547685	1.80983	0.0703222	NA
SFPQ	0.346806	0.850772	0.470541	1.80807	0.0705952	0.21697
HLA-DQB1	0.874225	0.673772	0.373784	1.80257	0.0714555	0.218996
DMXL1	0.598908	0.593088	0.330741	1.79321	0.0729392	0.222429
ARID4B	0.623615	0.570501	0.318195	1.79293	0.0729844	0.222429
RPLP1	8.20308	0.619927	0.346297	1.79016	0.0734282	0.222915
TMSB10	2.45683	0.639781	0.357654	1.78883	0.0736428	0.222915
GNG7	1.4118	0.501674	0.28077	1.78678	0.0739727	0.222915
RNF19A	0.287883	0.772501	0.432547	1.78594	0.0741094	0.222915
LARP4B	0.255628	0.930438	0.521339	1.78471	0.0743085	NA
RFX7	0.284374	0.936623	0.52508	1.78377	0.0744605	0.222915
SLC44A2	0.303196	0.784791	0.439984	1.78368	0.0744755	0.222915
CHD1	0.356734	0.708262	0.397624	1.78124	0.074874	0.222915
LCP1	0.330524	0.833353	0.467896	1.78106	0.074902	0.222915
VAV2	0.276781	0.893573	0.501856	1.78054	0.074988	0.222915
TRIP11	0.209534	1.12976	0.634747	1.77986	0.0750985	NA
RC3H1	0.350418	0.744744	0.418599	1.77913	0.0752181	0.22299
DNAJC10	0.224726	0.991459	0.557622	1.77801	0.0754019	NA
HNRNPA1	0.682901	0.722846	0.406648	1.77757	0.0754745	0.223142
AKNA	0.374965	0.774263	0.436051	1.77563	0.0757946	0.223481
GSK3B	0.22428	1.06667	0.601568	1.77315	0.0762047	NA
SDCCAG8	0.284584	0.914904	0.515999	1.77307	0.0762164	0.224117
FCRL5	0.210647	1.34543	0.760116	1.77003	0.0767227	NA
ZNF107	0.3294	0.733669	0.414629	1.76946	0.0768175	0.225276
MYL6	0.580766	0.742685	0.420264	1.76719	0.0771969	0.22578
TNNC1	0.226164	1.18469	0.670536	1.76679	0.0772638	NA
PDE8A	0.258887	0.930011	0.526461	1.76653	0.0773062	NA
SREBF2	0.366491	0.780265	0.44187	1.76583	0.0774249	0.22584
BICD1	0.38831	0.785895	0.445743	1.76311	0.0778816	0.226356
SCIMP	0.268311	0.89935	0.510326	1.7623	0.078018	0.226356
SLC38A1	0.665252	0.614224	0.348792	1.761	0.078238	0.226391
MYL3	0.156881	1.53297	0.870737	1.76055	0.078315	NA
IKZF1	0.968239	0.515785	0.293344	1.7583	0.078697	0.227012
HSP90B1	0.302362	0.954596	0.54345	1.75655	0.0789948	0.227012
FUS	0.660802	0.566405	0.322544	1.75606	0.0790787	0.227012
PVT1	0.257114	0.97761	0.557374	1.75396	0.079438	NA
PPP1R12A	0.411342	0.664716	0.379822	1.75007	0.0801058	0.229356
TRAK1	0.602953	0.600488	0.343637	1.74745	0.0805601	0.230051
PRPF4B	0.310031	0.786922	0.45093	1.74511	0.0809659	0.230604
GOLGA4	0.338348	0.742916	0.426069	1.74365	0.0812201	0.230707
TRAPPC9	0.571597	0.661213	0.379468	1.74247	0.0814258	0.230707
COL19A1	0.775772	0.727575	0.417913	1.74097	0.0816886	0.230739
EIF4G2	0.385789	0.786953	0.452275	1.73999	0.0818615	0.230739
NFATC3	0.480823	0.691365	0.398072	1.73679	0.082425	0.231727
NACA	1.5264	0.619062	0.358212	1.7282	0.0839522	0.235412
STK17A	0.550914	0.604901	0.35036	1.72651	0.0842548	0.235654
CD99	0.190918	1.08892	0.631324	1.72482	0.0845607	NA
ANGPTL1	0.318859	-0.838511	0.486776	-1.72258	0.0849645	0.237029
PPP4R3A	0.282449	0.831515	0.483148	1.72103	0.0852446	0.237202
PIBF1	0.284169	0.846638	0.492288	1.7198	0.0854683	0.237218
PFDN5	0.939116	0.620866	0.3616	1.717	0.08598	0.237348
SMAP2	1.18338	0.5077	0.295808	1.71632	0.0861041	0.237348
SRSF5	0.362326	0.668951	0.389841	1.71596	0.0861696	0.237348
ZNF800	0.240712	1.07555	0.629651	1.70816	0.0876062	NA
TAOK1	0.290196	0.872719	0.511005	1.70785	0.0876647	0.240857
NCKAP1L	0.24941	0.896912	0.525176	1.70783	0.0876675	NA
ACTR2	0.36619	0.721075	0.423293	1.70349	0.0884766	0.242169
RHEX	0.330901	-0.923384	0.542243	-1.7029	0.0885874	0.242169
LNPEP	0.250504	0.870738	0.511803	1.70131	0.0888839	NA
HIF1A	0.379612	0.704837	0.414327	1.70116	0.0889128	0.242449
DDX46	0.315745	0.705742	0.415317	1.69928	0.0892657	0.242803
STX7	0.878763	0.505909	0.298389	1.69547	0.0899866	0.244153
CEP350	0.258748	0.907053	0.535418	1.6941	0.0902456	NA
ANKRD36C	0.168266	1.25827	0.743179	1.69309	0.0904389	NA
CDKAL1	0.535575	0.605708	0.357964	1.69209	0.0906289	0.245284
KDM2A	0.463774	0.640084	0.378676	1.69032	0.0909668	0.245588
SRSF7	0.546038	0.585625	0.346991	1.68772	0.0914643	0.24632
NUP210	0.291047	0.866279	0.513785	1.68607	0.0917814	0.246563
PIKFYVE	0.266255	0.789844	0.468551	1.68572	0.0918507	NA
STIM2	0.354858	0.694801	0.412459	1.68453	0.0920785	0.246752
CALM1	0.723858	0.636701	0.378393	1.68264	0.0924439	0.247123
BCAS4	0.297333	0.754836	0.449944	1.67762	0.0934205	0.249121
SPATA5	0.220868	1.12411	0.670472	1.6766	0.0936206	NA
NUDCD3	0.214721	1.09668	0.654114	1.67659	0.0936225	NA
LENG8	0.302326	0.835968	0.498869	1.67573	0.0937918	0.2495
SIPA1L1	1.00281	0.534856	0.319512	1.67398	0.0941345	0.249801
AUH	0.229809	1.08897	0.6511	1.67251	0.094423	NA
PPP4R3B	0.248303	0.850361	0.512728	1.65851	0.0972155	NA
ENSG00000251309	0.240752	-0.83951	0.507106	-1.65549	0.0978244	NA
MIER1	0.14751	1.27698	0.772816	1.65238	0.0984578	NA
TULP4	0.241064	0.86185	0.52247	1.64957	0.0990317	NA
TSC22D3	1.34518	0.608678	0.37087	1.64122	0.100752	0.266653
YWHAE	0.296364	0.775479	0.472812	1.64014	0.100975	0.266653
FTH1	3.29712	0.598327	0.365579	1.63666	0.101702	0.267922
KCNH8	0.231243	1.0466	0.640405	1.63428	0.102199	NA
DAPP1	0.303707	0.746046	0.457251	1.63159	0.102766	0.270071
ALDOA	0.221586	1.24034	0.761714	1.62836	0.103449	NA
RPS8	5.84903	0.557232	0.343165	1.6238	0.104418	0.273752
COX5B	0.211355	1.02947	0.634217	1.62321	0.104545	NA
ARHGEF1	0.321869	0.739557	0.45624	1.62098	0.105021	0.274671
COL4A3	0.165251	1.27153	0.784707	1.62039	0.105148	NA
C12orf42	0.436091	0.693575	0.428542	1.61845	0.105565	0.275404
DRAM2	0.41206	0.600792	0.371702	1.61633	0.106023	0.275404
COX4I1	0.675832	0.641482	0.396919	1.61615	0.106061	0.275404
SIDT1	0.30475	0.788362	0.488781	1.61292	0.106763	0.276567
TAF3	0.233119	0.969711	0.601872	1.61116	0.107145	NA
RPS16	2.18906	0.572519	0.355759	1.60929	0.107553	0.277952
ENSA	0.221669	0.941631	0.585123	1.60929	0.107553	NA
HNRNPA3	0.28745	0.746097	0.464498	1.60624	0.10822	0.27836
PIK3R5	0.364568	0.807551	0.503292	1.60454	0.108596	0.27836
SERF2	0.678045	0.58896	0.367093	1.60439	0.108628	0.27836
SHOC2	0.240006	0.806413	0.502651	1.60432	0.108644	NA
MICU2	0.300716	0.757671	0.472707	1.60284	0.108971	0.27836
TTC14	0.274053	0.809334	0.505238	1.60189	0.109181	0.27836
MYO9B	0.321625	0.753805	0.470661	1.60159	0.109246	0.27836
CMIP	0.467358	0.704131	0.440117	1.59987	0.109627	0.278677
DHRSX	0.383134	0.705773	0.442232	1.59593	0.110504	0.280252
ARID1B	1.36649	0.406013	0.254859	1.59309	0.11114	0.280821
NGLY1	0.320625	0.689294	0.432804	1.59263	0.111244	0.280821
ANKRD36	0.207487	1.03704	0.651214	1.59247	0.111279	NA
PNN	0.340474	0.636749	0.400638	1.58934	0.111985	0.282036
RASGRP3	0.264173	0.837454	0.527471	1.58768	0.112359	NA
RBM39	0.809708	0.456447	0.287916	1.58535	0.112887	0.282382
IRF8	0.381048	0.679642	0.42884	1.58484	0.113003	0.282382
EVL	0.526375	0.563662	0.355761	1.58438	0.113106	0.282382
TET2	0.175373	1.1262	0.71089	1.58421	0.113146	NA
TRIM38	0.363062	0.617632	0.389883	1.58415	0.113161	0.282382
GNB1	0.370562	0.692886	0.438179	1.58128	0.113813	0.28336
EIF4G3	0.585717	0.523201	0.331964	1.57608	0.115007	0.28568
PPP1R16B	0.489074	0.591935	0.375887	1.57477	0.11531	0.285779
NAP1L1	0.293806	0.704096	0.448231	1.57083	0.116221	0.287383
SPG11	0.418021	0.644855	0.410875	1.56947	0.116538	0.287514
USP47	0.252079	0.789889	0.503295	1.56943	0.116547	NA
ADD3	0.485342	0.568496	0.363464	1.56411	0.117792	0.28995
CCNT2	0.230205	1.04974	0.67178	1.56263	0.11814	NA
LSP1	0.392593	0.772293	0.494284	1.56245	0.118183	0.290254
RPS4Y1	0.488602	0.775675	0.49698	1.56078	0.118576	0.290565
AUTS2	1.19652	0.548457	0.35199	1.55816	0.119195	0.291426
PDE4B	0.662566	0.581298	0.37348	1.55643	0.119605	0.291764
XPO1	0.391682	0.62256	0.400796	1.55331	0.120349	0.291764
HSPA8	0.693552	0.657166	0.423096	1.55323	0.120367	0.291764
SAT1	0.920673	0.596567	0.384319	1.55227	0.120598	0.291764
STK10	0.34022	0.649041	0.41821	1.55195	0.120674	0.291764
TCF25	0.538734	0.580191	0.374562	1.54898	0.121386	0.292833
CAMK2D	0.974936	0.477067	0.30902	1.54381	0.122635	0.29475
BTAF1	0.237026	0.956073	0.619702	1.54279	0.122881	NA
FBXW7	0.461031	0.600129	0.389044	1.54257	0.122934	0.29475
FCHSD2	1.80039	0.363757	0.235849	1.54233	0.122993	0.29475
RCOR3	0.163972	1.07218	0.696281	1.53987	0.123593	NA
ADD1	0.433439	0.584206	0.380219	1.5365	0.124416	0.297478
SMARCC1	0.329932	0.742767	0.483752	1.53543	0.124678	0.297478
IL16	0.333667	0.839972	0.547885	1.53312	0.125247	0.298181
NCL	0.320882	0.738652	0.482443	1.53107	0.125753	0.298732
THRAP3	0.406249	0.55574	0.363325	1.52959	0.126117	0.298944
BCAS3	0.53824	0.648936	0.42462	1.52828	0.126444	0.299068
MARK3	0.390992	0.593753	0.388838	1.52699	0.126763	0.299172
GPHN	0.255284	0.850339	0.558197	1.52337	0.127667	NA
ACBD6	0.245588	0.898703	0.591509	1.51934	0.128677	NA
HSH2D	0.307287	0.643844	0.423837	1.51909	0.128741	0.302654
SSPN	0.264131	1.25283	0.824788	1.51898	0.128768	NA
DMD	0.243445	1.01318	0.667198	1.51856	0.128873	NA
TMSB4X	2.95347	0.53152	0.350201	1.51776	0.129075	0.302654
EXOC6B	0.250012	0.963626	0.634998	1.51753	0.129134	NA
TAF15	0.35756	0.590005	0.38893	1.517	0.129268	0.302654
TRA2A	0.358273	0.644876	0.425193	1.51667	0.129351	0.302654
GPATCH8	0.391844	0.612538	0.406385	1.50729	0.131737	0.307575
SETD5	0.32179	0.65416	0.43627	1.49944	0.13376	0.311628
HUWE1	0.251355	0.870761	0.581094	1.49849	0.134007	NA
NCK2	0.649556	-0.581279	0.388035	-1.49801	0.134132	0.311828
NFX1	0.238235	0.887607	0.593645	1.49518	0.134867	NA
SNX3	0.35998	0.702837	0.470504	1.4938	0.135229	0.313041
ATF7IP	0.827503	0.476153	0.319146	1.49196	0.13571	0.313041
PCMTD1	0.306778	0.681381	0.456706	1.49195	0.135713	0.313041
CHCHD3	0.259447	0.695778	0.466421	1.49174	0.135768	NA
SH3BGRL	0.460067	0.594111	0.398305	1.4916	0.135805	0.313041
C11orf58	0.26239	0.714235	0.479515	1.4895	0.136357	NA
YTHDC2	0.180893	1.01887	0.684361	1.48879	0.136543	NA
BTG2	0.502775	0.685369	0.460478	1.48838	0.13665	0.31381
RPL5	2.02327	0.513892	0.345326	1.48814	0.136715	0.31381
PTPN6	0.245631	0.828162	0.558806	1.48202	0.138335	NA
SMARCA2	0.33342	0.706412	0.47669	1.48191	0.138364	0.316927
GGA2	0.416323	0.579275	0.391652	1.47905	0.139126	0.317982
ADAR	0.208937	0.869435	0.58824	1.47803	0.1394	NA
PRPF40A	0.228248	0.744533	0.503931	1.47745	0.139555	NA
BPTF	0.719952	0.461261	0.31231	1.47693	0.139694	0.317982
KCNQ5	0.463898	0.827182	0.560414	1.47602	0.139939	0.317982
DYRK1A	0.392524	0.577051	0.391252	1.47488	0.140244	0.317982
TRPM7	0.307051	0.662344	0.44913	1.47473	0.140286	0.317982
SEL1L3	1.26251	0.415806	0.282257	1.47315	0.140711	0.318167
PAK2	0.305803	0.687974	0.467593	1.47131	0.141208	0.318167
NSMCE2	0.334174	0.680366	0.462466	1.47117	0.141245	0.318167
RAP1A	0.335863	0.600905	0.410549	1.46366	0.143286	0.322097
TOP2B	0.282482	0.71451	0.488697	1.46207	0.143722	0.322411
CRYAB	0.21777	0.939873	0.642883	1.46196	0.143751	NA
SCFD2	0.310582	0.733503	0.502356	1.46013	0.144255	0.322942
ANXA6	0.348674	0.671303	0.46175	1.45382	0.145995	0.326166
DLG1	0.238843	0.761727	0.524454	1.45242	0.146385	NA
LMBR1	0.198308	0.955825	0.658414	1.45171	0.146583	NA
HNRNPH1	0.546351	0.490882	0.338446	1.4504	0.146947	0.327619
TTN-AS1	0.189873	0.986311	0.680437	1.44953	0.147191	NA
ODF2L	0.136338	1.14322	0.789244	1.4485	0.147477	NA
HELZ	0.260645	0.750738	0.519173	1.44603	0.14817	NA
RNF145	0.236612	0.754644	0.522135	1.4453	0.148373	NA
MAN1A2	0.196722	0.98696	0.68333	1.44434	0.148644	NA
G3BP1	0.190573	0.98983	0.686565	1.44171	0.149383	NA
IFNAR1	0.182811	1.04476	0.725547	1.43996	0.14988	NA
UBXN4	0.261045	0.765029	0.531719	1.43879	0.150211	NA
NSRP1	0.215183	0.860875	0.598498	1.43839	0.150323	NA
SUCLG2	0.289675	0.652147	0.453501	1.43803	0.150426	0.334197
VPS41	0.211331	0.871671	0.606167	1.438	0.150433	NA
FRYL	0.476702	0.560682	0.389978	1.43773	0.150512	0.334197
PKN2	0.293634	0.607531	0.423559	1.43435	0.151474	0.335324
OSBPL8	0.371188	0.603998	0.421263	1.43378	0.151635	0.335324
RPL11	4.62022	0.489555	0.341805	1.43226	0.152068	0.335599
MLLT10	0.292808	0.700753	0.491451	1.42589	0.153901	0.337875
DAZAP2	0.338329	0.660858	0.463655	1.42532	0.154064	0.337875
ATF7IP2	0.273546	0.74124	0.52023	1.42483	0.154206	0.337875
RBM33	0.286089	0.636652	0.446973	1.42436	0.154342	0.337875
UBE3C	0.233763	0.899626	0.632324	1.42273	0.154814	NA
POGZ	0.261343	0.692045	0.486448	1.42265	0.154838	NA
SEC24B	0.251095	0.717597	0.506419	1.417	0.156483	NA
ZDHHC14	0.19848	1.02885	0.726808	1.41557	0.1569	NA
SRSF10	0.391169	0.542193	0.383919	1.41226	0.157874	0.344914
CCDC50	0.185065	0.972821	0.689483	1.41094	0.158262	NA
ETV6	0.663284	0.50111	0.355561	1.40935	0.158732	0.346093
ATF6	0.248765	0.800026	0.56812	1.4082	0.159072	NA
NOTCH2	0.280358	0.644459	0.458322	1.40613	0.159686	0.347477
SLC25A4	0.160783	1.00316	0.714367	1.40427	0.160239	NA
ATAD2B	0.251066	0.714035	0.509317	1.40195	0.160931	NA
RSU1	0.198577	1.12123	0.79982	1.40185	0.16096	NA
CLEC2D	0.59719	0.516967	0.369348	1.39968	0.16161	0.350962
PPDPF	0.51292	0.684934	0.490656	1.39596	0.162728	0.352685
ISG20	0.593342	0.551107	0.395602	1.39309	0.163594	0.353448
RPL22	1.64637	0.527536	0.378958	1.39207	0.163901	0.353448
TNKS	0.229213	0.696664	0.500765	1.3912	0.164165	NA
BRD4	0.304721	0.597136	0.429274	1.39104	0.164214	0.353448
CDC37	0.29874	0.693592	0.498811	1.39049	0.16438	0.353448
STK38	0.369245	0.613713	0.441873	1.38889	0.164866	0.353448
SCAPER	0.359278	0.620782	0.447134	1.38836	0.165029	0.353448
PBX3	0.227252	0.852751	0.616265	1.38374	0.166438	NA
GANC	0.205029	0.995622	0.719899	1.383	0.166664	NA
RPS4X	3.08103	0.496054	0.358821	1.38245	0.166833	0.356441
HLA-F	0.262187	0.762813	0.552212	1.38138	0.167163	NA
RAB11FIP1	0.185805	0.964428	0.698497	1.38072	0.167365	NA
VRK2	0.223182	0.743998	0.53891	1.38056	0.167414	NA
ACAP1	0.317129	0.588151	0.426234	1.37988	0.167625	0.356441
DECR1	0.251764	0.787754	0.571075	1.37942	0.167764	NA
STX8	0.419792	0.652047	0.472864	1.37893	0.167915	0.356441
U2SURP	0.207022	0.735692	0.534528	1.37634	0.168717	NA
HIPK2	0.270217	0.841825	0.612121	1.37526	0.169051	0.356441
UBE2D2	0.601074	0.46638	0.339133	1.37521	0.169066	0.356441
MCTP2	0.430574	0.562252	0.409125	1.37428	0.169354	0.356441
LAPTM5	1.69373	0.469932	0.341997	1.37408	0.169416	0.356441
HLA-E	1.02917	0.468919	0.34136	1.37368	0.169542	0.356441
UBR5	0.365902	0.565202	0.411715	1.3728	0.169815	0.356441
SGMS1	0.276077	0.679913	0.495506	1.37216	0.170014	0.356441
SPPL3	0.296045	0.688571	0.501835	1.37211	0.17003	0.356441
ADAM19	0.794517	0.443598	0.323628	1.3707	0.170468	0.356671
MON2	0.325198	0.566236	0.413575	1.36913	0.17096	0.357013
ERBIN	0.287576	-0.711675	0.522622	-1.36174	0.17328	0.360949
CDC42SE2	1.0147	0.381675	0.280433	1.36102	0.173508	0.360949
ARAP2	0.384173	0.575021	0.424652	1.3541	0.175705	0.364732
LCOR	0.290596	0.590935	0.436699	1.35318	0.175997	0.364732
WDR37	0.219744	0.802382	0.593687	1.35152	0.176528	NA
ATP11C	0.162607	1.17589	0.871219	1.34971	0.17711	NA
GDI2	0.252757	0.729039	0.541927	1.34527	0.178538	NA
EXOC2	0.209721	0.856772	0.637306	1.34437	0.17883	NA
RBM6	0.843936	0.398964	0.296874	1.34388	0.178987	0.370224
MAN2A1	0.171268	0.953664	0.709766	1.34363	0.179068	NA
HNRNPR	0.201667	0.792446	0.591463	1.33981	0.180308	NA
RABEP2	0.263831	0.707167	0.527927	1.33952	0.180402	NA
ABLIM1	0.278946	0.669635	0.499931	1.33945	0.180423	0.37182
RPS11	0.935108	0.487217	0.363759	1.33939	0.180442	0.37182
CEP170	0.21373	0.713225	0.533106	1.33787	0.18094	NA
BCLAF1	0.273426	0.623913	0.466678	1.33693	0.181247	0.372773
LINC00513	0.261899	-0.806647	0.603698	-1.33618	0.181492	NA
FBXO11	0.44175	0.524552	0.393055	1.33455	0.182023	0.373662
SFSWAP	0.223959	0.805474	0.603665	1.33431	0.182104	NA
DIAPH1	0.243869	0.771427	0.57868	1.33308	0.182506	NA
PSPC1	0.187813	0.79423	0.59681	1.33079	0.183257	NA
ZHX2	0.654716	0.43007	0.3238	1.32819	0.184114	0.377044
PSME4	0.301149	0.690598	0.520249	1.32744	0.184364	0.377044
ADAM17	0.172644	0.932441	0.703295	1.32582	0.1849	NA
RPS29	1.75356	0.501169	0.378393	1.32447	0.185348	0.377371
CEP120	0.157867	1.17039	0.884277	1.32356	0.185649	NA
MALT1	0.333134	0.634187	0.480301	1.32039	0.186703	0.377371
RPS3A	3.66254	0.485138	0.367602	1.31974	0.186923	0.377371
PHF21A	0.2952	0.635007	0.481616	1.31849	0.187339	0.377371
KTN1	0.469793	0.486716	0.369255	1.3181	0.187469	0.377371
KMT2A	0.36859	0.519793	0.394838	1.31647	0.188015	0.377371
RPL30	5.5676	0.451359	0.342892	1.31633	0.188064	0.377371
OSBPL3	0.24694	0.973275	0.739952	1.31532	0.188402	NA
TOMM7	0.583994	0.555957	0.423104	1.314	0.188847	0.377371
PCGF5	0.299633	0.639812	0.487135	1.31342	0.189042	0.377371
ZNF721	0.263564	0.626314	0.476887	1.31334	0.189069	NA
SNX13	0.175733	0.974589	0.742152	1.31319	0.189117	NA
SMG1	0.324424	0.572005	0.436247	1.31119	0.189792	0.377371
PLAC8	0.327716	0.587033	0.448017	1.31029	0.190097	0.377371
APBB1IP	0.570637	0.483177	0.368756	1.31029	0.190097	0.377371
ETS1	0.434802	0.506998	0.387019	1.31001	0.190193	0.377371
HNRNPK	0.379185	0.612684	0.467808	1.30969	0.1903	0.377371
BTLA	0.373243	0.552221	0.421876	1.30896	0.190546	0.377371
CREB1	0.34263	0.585667	0.447463	1.30886	0.190581	0.377371
SH3BP5	0.423756	0.497492	0.380099	1.30885	0.190585	0.377371
ZZZ3	0.250991	0.742765	0.567498	1.30884	0.190588	NA
NCOA3	1.15261	0.354398	0.270881	1.30831	0.190767	0.377371
XRRA1	0.194352	0.903431	0.691055	1.30732	0.191104	NA
ARID5B	1.12567	0.413582	0.316655	1.3061	0.19152	0.378174
UPF2	0.254727	0.637375	0.488785	1.304	0.192234	NA
SLC2A3	0.858975	0.622781	0.477607	1.30396	0.192247	0.378593
CWF19L2	0.293106	0.637969	0.489455	1.30343	0.192428	0.378593
HSPB1	0.228465	1.19296	0.916972	1.30098	0.193266	NA
SYNGR2	0.399185	0.760229	0.58475	1.30009	0.193569	0.380151
STRN3	0.219575	0.848746	0.653355	1.29906	0.193924	NA
BAZ2B	0.160864	0.983584	0.757358	1.2987	0.194046	NA
RPL37	3.89925	0.468516	0.361012	1.29779	0.194361	0.381017
RAB8B	0.259573	0.697079	0.537702	1.2964	0.194837	NA
CREBBP	0.535914	0.482346	0.372587	1.29458	0.195464	0.38249
LRPPRC	0.176708	0.903681	0.698202	1.2943	0.195562	NA
RALGPS1	0.168289	1.00698	0.779108	1.29248	0.196191	NA
PACS1	1.29553	0.389629	0.30177	1.29114	0.196654	0.383704
RFX3	0.37822	0.527363	0.40857	1.29075	0.19679	0.383704
TCAP	0.192749	0.790434	0.612688	1.29011	0.197013	NA
RABEP1	0.564733	0.474367	0.36804	1.2889	0.197432	0.384268
HIVEP1	0.231031	0.820243	0.636525	1.28863	0.197528	NA
EIF4A2	0.388579	0.549858	0.427248	1.28698	0.198102	0.384884
GLG1	0.316107	0.523094	0.406781	1.28593	0.198466	0.384904
CSGALNACT1	0.67512	0.576468	0.449188	1.28336	0.199367	0.385696
AGL	0.164227	1.08411	0.8454	1.28237	0.199714	NA
TGFBR2	0.58822	0.442806	0.345384	1.28207	0.199819	0.385696
FAM107B	0.272904	0.619244	0.483132	1.28173	0.199938	0.385696
ZDHHC20	0.233544	0.718571	0.560645	1.28168	0.199953	NA
SESN3	0.199747	0.826595	0.645204	1.28114	0.200145	NA
PARP1	0.238112	0.764902	0.597182	1.28085	0.200245	NA
RSRC2	0.237092	0.720713	0.564029	1.27779	0.201322	NA
STX12	0.199196	0.791688	0.620353	1.27619	0.201889	NA
GMDS-DT	0.269459	-0.721942	0.566271	-1.2749	0.202343	0.389414
RPL8	3.26437	0.446471	0.350384	1.27423	0.202581	0.389414
AGTPBP1	0.163494	0.993154	0.780803	1.27196	0.203386	NA
RAB3GAP1	0.331179	0.577684	0.455122	1.2693	0.204336	0.392045
TTC7A	0.381651	0.535035	0.421833	1.26836	0.20467	0.392045
DENND1A	0.263216	0.68045	0.536837	1.26752	0.204971	NA
ZDHHC21	0.239199	0.767812	0.605896	1.26723	0.205072	NA
NDUFAF6	0.435748	-0.585139	0.462235	-1.26589	0.205552	0.393042
EFR3A	0.149503	0.930181	0.734847	1.26582	0.205579	NA
FCRL3	0.199159	0.91566	0.723744	1.26517	0.20581	NA
CDK12	0.237734	0.737633	0.583556	1.26403	0.206219	NA
SIK3	1.07673	0.339112	0.268648	1.26229	0.206844	0.394819
NASP	0.175793	0.909211	0.721169	1.26075	0.2074	NA
ZFAND3	0.643514	0.417255	0.331322	1.25936	0.207899	0.396138
TUBA4A	0.197309	0.812904	0.645666	1.25902	0.208024	NA
SPTAN1	0.227975	0.732846	0.582094	1.25898	0.208037	NA
ERICH1	0.344185	0.552374	0.439336	1.25729	0.208648	0.396869
GPBP1L1	0.246327	0.691081	0.550037	1.25643	0.208962	NA
CD164	0.218761	0.80651	0.642071	1.25611	0.209077	NA
RPS23	5.06756	0.43302	0.345221	1.25433	0.209723	0.396993
JARID2	0.456429	-0.524006	0.417826	-1.25413	0.209796	0.396993
CCDC91	0.519004	0.460662	0.367624	1.25308	0.210177	0.396993
RPL32	5.46484	0.438036	0.349763	1.25238	0.210432	0.396993
RPL35	1.40322	0.479627	0.383061	1.25209	0.210538	0.396993
EIF5	0.383573	0.533952	0.42684	1.25094	0.210955	0.397092
NBPF15	0.170855	1.03604	0.829572	1.24888	0.211709	NA
BCL11A	0.981581	0.405689	0.32492	1.24858	0.211819	0.397368
CYTIP	0.387063	0.56467	0.452512	1.24786	0.212083	0.397368
ATP9B	0.357246	0.546883	0.438367	1.24755	0.212198	0.397368
THOC2	0.237445	0.604795	0.484862	1.24735	0.212268	NA
RPSA	2.26531	0.440842	0.353945	1.24551	0.212944	0.398081
SRPK2	0.954792	0.380707	0.306163	1.24348	0.213691	0.398792
ST8SIA4	0.221156	0.734211	0.590726	1.2429	0.213906	NA
PHF20L1	0.198599	0.924366	0.74442	1.24173	0.214337	NA
MTCH1	0.1884	0.837364	0.675403	1.2398	0.215049	NA
PPIP5K2	0.191112	0.855744	0.690262	1.23974	0.215072	NA
EIF3K	0.323721	0.63859	0.515556	1.23864	0.215477	0.400821
LEMD3	0.169386	1.06776	0.862086	1.23857	0.215503	NA
EIF3H	0.333324	0.579774	0.46811	1.23854	0.215515	0.400821
UQCRB	0.324093	0.787807	0.638112	1.23459	0.216983	0.402862
RBBP4	0.179124	0.876901	0.710693	1.23387	0.217252	NA
DDX50	0.199001	0.831939	0.674443	1.23352	0.217381	NA
MBD5	0.535204	0.458482	0.37198	1.23254	0.217746	0.40359
ELP2	0.183938	0.97868	0.795105	1.23088	0.218367	NA
THUMPD3-AS1	0.257563	0.598293	0.486639	1.22944	0.218907	NA
CEP192	0.212223	0.821619	0.669253	1.22767	0.219572	NA
ECHDC1	0.188644	0.864481	0.7053	1.22569	0.220314	NA
DMTF1	0.23908	0.713926	0.584309	1.22183	0.221772	NA
NFATC2	0.212498	0.786892	0.644235	1.22144	0.22192	NA
PRMT2	0.222669	0.708491	0.580189	1.22114	0.222034	NA
SERP1	0.349464	0.586337	0.480167	1.22111	0.222044	0.410856
MAX	0.25905	0.592702	0.486567	1.21813	0.223175	NA
LPXN	0.167901	0.842258	0.691661	1.21773	0.223326	NA
DDX24	0.222489	0.686361	0.564325	1.21625	0.223889	NA
RNPC3	0.162788	0.912675	0.750505	1.21608	0.223954	NA
RPL38	0.999618	0.451066	0.371001	1.21581	0.224058	0.41388
UST	0.379094	0.543708	0.448202	1.21309	0.225097	0.415094
CDK17	0.176081	0.765493	0.631216	1.21273	0.225234	NA
HPCAL1	0.199041	0.794539	0.655927	1.21132	0.225772	NA
ATXN10	0.27113	0.71181	0.588123	1.21031	0.226161	0.416351
GON4L	0.175935	0.805416	0.665734	1.20982	0.22635	NA
MORC3	0.279756	0.626149	0.519197	1.20599	0.22782	0.418696
BIRC3	0.993341	0.442885	0.368279	1.20258	0.229139	0.420409
C16orf74	0.251227	0.71684	0.596544	1.20166	0.229497	NA
PARVB	0.2687	0.699708	0.582878	1.20044	0.229969	0.421223
ANP32A	0.199648	0.832352	0.694013	1.19933	0.230399	NA
DHX9	0.213137	0.720942	0.601833	1.19791	0.230952	NA
RPL37A	1.72464	0.440985	0.368418	1.19697	0.231318	0.422982
SMG7	0.204187	0.76624	0.641272	1.19487	0.232136	NA
ALG13	0.33507	0.660827	0.554011	1.1928	0.232946	0.423646
LYST	0.767124	0.391055	0.328359	1.19093	0.233679	0.423646
ZNF148	0.380583	0.461991	0.388038	1.19058	0.233818	0.423646
JUNB	3.1222	0.496192	0.416773	1.19056	0.233827	0.423646
MSN	0.313574	0.539804	0.45341	1.19054	0.233834	0.423646
NEAT1	1.06665	0.429277	0.360715	1.19007	0.234018	0.423646
LBH	0.228412	0.666256	0.559933	1.18988	0.234092	NA
RBMX	0.332675	0.520651	0.437986	1.18874	0.234543	0.423892
ST3GAL1	0.238281	0.659746	0.555295	1.1881	0.234794	NA
ILF3	0.204815	0.788509	0.663907	1.18768	0.23496	NA
IRF2	0.248293	0.636016	0.535826	1.18698	0.235234	NA
ARID4A	0.234399	0.707248	0.596302	1.18606	0.2356	NA
ARHGDIB	0.713762	0.438248	0.369696	1.18543	0.235849	0.424499
SAFB2	0.195762	0.811304	0.684407	1.18541	0.235855	NA
TENT2	0.279671	-0.57101	0.48179	-1.18518	0.235945	0.424499
LINC01588	0.281069	0.602766	0.508698	1.18492	0.236049	0.424499
UBE2H	0.28804	0.594804	0.502981	1.18256	0.236984	0.425476
IL10RA	0.15554	1.03392	0.87468	1.18206	0.237182	NA
RAF1	0.202385	0.74507	0.630324	1.18204	0.237189	NA
FOXN2	0.184471	0.750947	0.636754	1.17934	0.238265	NA
MBD2	0.17616	0.887208	0.752545	1.17894	0.238421	NA
UMAD1	0.344414	0.529026	0.448755	1.17888	0.238448	0.42689
RTN4	0.218061	0.699006	0.59301	1.17874	0.238501	NA
GCC2	0.308469	0.526749	0.446927	1.1786	0.238556	0.42689
DTNB	0.215562	0.888628	0.754901	1.17714	0.239138	NA
LIMD1	0.25534	0.723596	0.614733	1.17709	0.239159	NA
YBX1	0.576604	0.504063	0.429689	1.17309	0.24076	0.430127
LDLRAD4	0.389635	0.645486	0.550995	1.17149	0.241401	0.430232
KDM6A	0.337816	0.509597	0.435231	1.17086	0.241653	0.430232
PRIM2	0.200162	0.825452	0.705169	1.17057	0.24177	NA
SESN1	0.562263	-0.506422	0.432852	-1.16997	0.242014	0.430232
CDC16	0.168964	0.823982	0.70471	1.16925	0.242303	NA
RPL19	4.64381	0.414494	0.354656	1.16872	0.242516	0.430232
TTC13	0.173452	0.883981	0.756469	1.16856	0.24258	NA
TPM4	0.284098	0.632917	0.541974	1.1678	0.242888	0.430232
IFT57	0.353674	0.495373	0.424726	1.16634	0.243479	0.430232
SENP7	0.301769	0.523621	0.449049	1.16607	0.243587	0.430232
R3HDM1	0.245789	0.589034	0.505153	1.16605	0.243594	NA
RPS27	8.07755	0.404799	0.347537	1.16477	0.244114	0.430463
ITCH	0.362666	0.459026	0.394798	1.16269	0.244956	0.43125
MAST4	0.236871	0.787826	0.677675	1.16254	0.245015	NA
B2M	6.46662	0.332408	0.286137	1.16171	0.245353	0.431251
TM9SF2	0.183179	0.723267	0.622663	1.16157	0.24541	NA
LAT2	0.229945	0.642804	0.555539	1.15708	0.247239	NA
MAP2K5	0.227298	0.668151	0.577818	1.15633	0.247545	NA
ACTR3	0.411711	0.437315	0.378317	1.15595	0.247703	0.434678
ARID2	0.265166	0.586606	0.508037	1.15465	0.248233	NA
FYN	0.284495	0.626584	0.542936	1.15407	0.248473	0.435328
ZFP36	0.787242	0.560824	0.486373	1.15307	0.24888	0.43534
PCF11	0.252111	0.567402	0.493629	1.14945	0.250371	NA
TPP2	0.204221	0.764395	0.665398	1.14878	0.250647	NA
SUB1	0.35112	0.536592	0.46736	1.14813	0.250913	0.437995
INO80	0.226475	0.65343	0.569324	1.14773	0.25108	NA
PRPF8	0.175542	0.79448	0.692265	1.14765	0.251112	NA
YWHAB	0.300214	0.602844	0.525385	1.14743	0.251203	0.437995
PHIP	0.497355	0.397852	0.347099	1.14622	0.251704	0.438167
POU2AF1	0.287099	0.547136	0.478539	1.14335	0.252895	0.439536
NR3C2	0.217371	0.749748	0.656603	1.14186	0.253513	NA
RPL18A	4.88447	0.418761	0.36675	1.14182	0.25353	0.439938
LRRK2	0.176802	0.819881	0.72038	1.13812	0.255069	NA
USP22	0.204669	0.70889	0.62331	1.1373	0.255413	NA
MKNK2	0.138063	1.085	0.954414	1.13682	0.255612	NA
CDK5RAP2	0.192203	0.751438	0.66122	1.13644	0.255771	NA
PPM1K	0.332057	0.457192	0.402823	1.13497	0.256388	0.444188
WAC	0.425538	0.433989	0.383164	1.13265	0.257363	0.445168
WDR7	0.184337	0.781428	0.690427	1.13181	0.257716	NA
KIAA1328	0.182816	0.87431	0.772861	1.13127	0.257944	NA
SLC4A7	0.254078	0.605903	0.535757	1.13093	0.258085	NA
PACSIN2	0.213591	0.747417	0.660913	1.13089	0.258103	NA
MAP3K4	0.212821	0.994312	0.879418	1.13065	0.258203	NA
NIPBL	0.580913	0.3938	0.348454	1.13013	0.258419	0.446286
ACADVL	0.190594	0.786793	0.697132	1.12861	0.259061	NA
RSBN1L	0.249896	0.526126	0.467007	1.12659	0.259916	NA
CNPY3	0.188314	0.731119	0.649344	1.12594	0.260193	NA
P4HA1	0.157063	0.89086	0.791721	1.12522	0.260496	NA
SPPL2A	0.190535	0.793349	0.70515	1.12508	0.260556	NA
IQGAP1	0.330648	0.447834	0.400806	1.11733	0.263852	0.454809
RPRD2	0.272303	0.599905	0.537289	1.11654	0.264191	0.454809
JAM3	0.127521	1.14032	1.02166	1.11614	0.264364	NA
TMCC1	0.237736	0.680501	0.609822	1.1159	0.264464	NA
TRANK1	0.14307	0.967613	0.867509	1.11539	0.264682	NA
PPP1R21	0.233943	0.86624	0.77729	1.11444	0.265092	NA
ARHGAP4	0.157256	0.864809	0.777493	1.1123	0.266007	NA
PBRM1	0.250276	0.610509	0.549802	1.11041	0.26682	NA
ANKRD1	0.214524	0.803401	0.724926	1.10825	0.267753	NA
NPM1	0.65835	0.449668	0.405859	1.10794	0.267887	0.460443
LRRK1	0.196256	0.711255	0.642947	1.10624	0.268622	NA
HIVEP2	0.286257	0.545106	0.492956	1.10579	0.268818	0.461315
RASA3	0.208248	0.747771	0.676667	1.10508	0.269125	NA
ANO6	0.130604	1.00585	0.910461	1.10477	0.269259	NA
DNAJB6	0.197204	0.694459	0.628785	1.10445	0.2694	NA
PPP1R12B	0.163912	0.857742	0.777888	1.10266	0.270177	NA
SLC39A10	0.299365	0.560342	0.509138	1.10057	0.271083	0.463868
MGAT5	1.55066	-0.334634	0.304103	-1.1004	0.271158	0.463868
PAFAH1B1	0.467447	0.386515	0.351936	1.09825	0.272093	0.464352
CCNL1	0.243905	0.546594	0.49774	1.09815	0.272139	NA
KLHL5	0.297902	0.514581	0.468741	1.09779	0.272295	0.464352
DDX3X	0.31157	0.537441	0.49076	1.09512	0.273464	0.465617
DENND1B	0.137356	0.90219	0.8244	1.09436	0.273797	NA
NPAT	0.131982	1.02929	0.940823	1.09403	0.273943	NA
FXYD5	0.421451	0.632033	0.579446	1.09075	0.275381	0.467171
CSK	0.176024	0.798921	0.732679	1.09041	0.275532	NA
CD44	0.445237	0.436166	0.400009	1.09039	0.275541	0.467171
RAB3GAP2	0.179272	0.750906	0.688959	1.08991	0.275751	NA
NUP98	0.166225	0.783879	0.719449	1.08955	0.275909	NA
HINT1	0.639563	0.443674	0.40733	1.08922	0.276055	0.467171
SYTL1	0.154804	0.868003	0.797845	1.08793	0.276624	NA
SWAP70	0.640037	0.369287	0.339508	1.08771	0.276723	0.467171
NRDC	0.272377	0.559957	0.514922	1.08746	0.276834	0.467171
FHIT	0.415037	0.650623	0.598446	1.08719	0.276954	0.467171
CERS4	0.251466	0.70151	0.64529	1.08712	0.276982	NA
KLF7	0.249164	0.699998	0.64402	1.08692	0.277072	NA
RHOA	0.454827	0.434245	0.399989	1.08564	0.277636	0.467598
RANBP2	0.163305	0.768263	0.709698	1.08252	0.279021	NA
KYNU	0.315603	0.476176	0.439896	1.08247	0.279042	0.46924
INO80D	0.185739	0.774562	0.715899	1.08194	0.279277	NA
HTT	0.234625	0.597586	0.553479	1.07969	0.28028	NA
NEK6	0.159909	0.881543	0.816914	1.07911	0.280537	NA
NSD1	0.326435	0.405989	0.376531	1.07824	0.280929	0.471683
TLE4	0.266851	0.604727	0.561067	1.07782	0.281116	NA
NOP58	0.193542	0.695054	0.645054	1.07751	0.281251	NA
ANAPC5	0.183761	0.621869	0.577487	1.07685	0.281546	NA
RIOK3	0.156517	0.781094	0.73043	1.06936	0.284906	NA
LPGAT1	0.182817	0.752184	0.703575	1.06909	0.285029	NA
NFATC1	0.234919	0.670867	0.628156	1.06799	0.285523	NA
GGNBP2	0.280485	0.530732	0.497339	1.06714	0.285907	0.479301
ARHGAP30	0.21999	0.706522	0.662445	1.06654	0.286181	NA
TANGO6	0.166547	0.813371	0.762663	1.06649	0.286203	NA
CMTM6	0.205592	0.702827	0.659268	1.06607	0.286391	NA
IFNGR2	0.297244	0.517905	0.486021	1.0656	0.286604	0.479731
PJA2	0.195092	0.600902	0.564509	1.06447	0.287117	NA
SLC25A13	0.168596	0.797439	0.750958	1.0619	0.288283	NA
PIK3CA	0.235188	0.672066	0.633843	1.0603	0.289007	NA
TMEM131	0.50695	0.390364	0.368213	1.06016	0.289073	0.48312
ARHGEF2	0.193593	0.733182	0.692366	1.05895	0.289622	NA
IGFBP7	0.159052	0.854908	0.808026	1.05802	0.290046	NA
TOX	0.204566	1.18204	1.11758	1.05768	0.290203	NA
RPS13	3.35209	0.404122	0.382102	1.05763	0.290224	0.48318
RCSD1	2.58424	0.248991	0.235434	1.05758	0.290245	0.48318
IGHG1	0.109711	1.3534	1.28053	1.05691	0.290552	NA
TBL1XR1	0.383385	0.480519	0.454714	1.05675	0.290625	0.48318
TNKS2	0.15072	0.815544	0.771791	1.05669	0.290653	NA
IQSEC1	0.761817	0.376704	0.35675	1.05593	0.290999	0.48318
ATR	0.288358	0.490167	0.464521	1.05521	0.291329	0.48318
FBXW4	0.179549	0.761946	0.722152	1.05511	0.291377	NA
GFOD1	0.147309	1.00234	0.950565	1.05446	0.291671	NA
NDUFA1	0.173406	0.794453	0.753503	1.05435	0.291725	NA
TCERG1	0.178984	0.72248	0.685534	1.05389	0.291932	NA
PIP5K1B	0.202496	0.708642	0.672732	1.05338	0.292167	NA
TCF12	0.6174	0.385852	0.366558	1.05264	0.292508	0.483849
VAPA	0.279581	0.591634	0.562182	1.05239	0.292622	0.483849
SNX10	0.256079	0.538575	0.512052	1.0518	0.292892	NA
SCMH1	0.183636	0.650441	0.618488	1.05166	0.292954	NA
TRPS1	0.189751	0.853879	0.812053	1.05151	0.293026	NA
RPL27	1.01633	0.467333	0.445384	1.04928	0.294048	0.485322
CYSLTR1	0.183882	0.839574	0.800351	1.04901	0.294175	NA
CLYBL	0.23083	0.711143	0.678123	1.04869	0.294319	NA
ARHGAP17	0.455444	0.407356	0.38879	1.04775	0.294752	0.485322
NR3C1	0.510093	0.397518	0.379478	1.04754	0.294851	0.485322
ZZEF1	0.197573	0.67748	0.647503	1.0463	0.295424	NA
NCF1	0.568124	0.394553	0.377192	1.04603	0.295549	0.485736
BABAM2	0.265729	-0.559319	0.534747	-1.04595	0.295584	NA
VGLL4	0.133309	0.917785	0.878009	1.0453	0.295883	NA
CTNNB1	0.210988	0.570313	0.546903	1.04281	0.297039	NA
PKIG	0.24608	0.536335	0.515141	1.04114	0.297809	NA
BAZ1A	0.39941	0.475745	0.457677	1.03948	0.298582	0.489981
RAD21	0.145355	0.812522	0.781731	1.03939	0.298624	NA
ZDHHC17	0.167915	0.820666	0.789814	1.03906	0.298776	NA
ARL15	0.634784	0.4116	0.396438	1.03825	0.299155	0.490182
BTN3A1	0.169778	0.815339	0.786105	1.03719	0.299648	NA
CYTH1	0.638257	0.354909	0.342224	1.03707	0.299705	0.490344
ANKAR	0.217484	0.706448	0.681456	1.03667	0.299888	NA
CBFA2T3	0.102299	1.22907	1.18606	1.03627	0.300078	NA
SRGN	0.331231	0.706454	0.682539	1.03504	0.300651	0.491154
PSAP	0.194225	0.76603	0.740667	1.03424	0.301023	NA
MCOLN2	0.102464	1.25975	1.21853	1.03383	0.301218	NA
PHF3	0.266188	0.508545	0.491992	1.03365	0.301302	NA
STRBP	0.713066	0.327636	0.316984	1.03361	0.301321	0.49151
BRD9	0.147083	1.00265	0.971393	1.03218	0.301988	NA
MSRA	0.198756	0.789139	0.764687	1.03198	0.302083	NA
MAP4	0.359189	0.459022	0.445243	1.03095	0.302566	0.492803
MAD1L1	0.199108	0.772637	0.750413	1.02962	0.303191	NA
EP300	0.243855	0.523689	0.508653	1.02956	0.303216	NA
SRRM1	0.249916	0.556007	0.540076	1.0295	0.303246	NA
HMGN3	0.244306	0.586843	0.570461	1.02872	0.303612	NA
CIB1	0.156936	0.799043	0.776967	1.02841	0.303755	NA
CSNK2A1	0.192704	0.701222	0.682496	1.02744	0.304215	NA
ZNF706	0.232945	0.572319	0.557558	1.02648	0.304668	NA
CNN2	0.262426	0.647589	0.631154	1.02604	0.304873	NA
BICRAL	0.232173	-0.560774	0.547237	-1.02474	0.305487	NA
CPNE5	0.16248	0.911343	0.889413	1.02466	0.305525	NA
SLC25A6	0.544986	0.491932	0.480171	1.02449	0.305603	0.497004
IREB2	0.135552	0.962622	0.939679	1.02442	0.305639	NA
RNF38	0.266065	0.519418	0.508659	1.02115	0.307183	NA
GRK5	0.276763	0.585779	0.573652	1.02114	0.307189	0.498838
PTPRG	0.167406	0.885143	0.86788	1.01989	0.30778	NA
ZMYND8	0.334386	0.43264	0.424215	1.01986	0.307795	0.499078
SASH3	0.153938	0.826353	0.810469	1.0196	0.307919	NA
RUBCN	0.178314	0.74029	0.726265	1.01931	0.308055	NA
WDR20	0.172446	0.747957	0.735552	1.01687	0.309217	NA
MCUB	0.307369	-0.505407	0.497049	-1.01681	0.309242	0.500677
PDPK1	0.187241	0.672625	0.661876	1.01624	0.309515	NA
MCM9	0.133217	1.07691	1.06038	1.01559	0.309826	NA
RPL31	0.775915	0.367654	0.362274	1.01485	0.310177	0.50126
RIF1	0.149477	0.90263	0.889927	1.01427	0.310452	NA
MKLN1	0.307754	0.435105	0.429045	1.01412	0.310523	0.50126
DENND6A	0.17933	0.648511	0.639789	1.01363	0.310759	NA
SCFD1	0.255542	0.549815	0.54253	1.01343	0.310856	NA
SRSF4	0.259613	0.513616	0.507065	1.01292	0.311099	NA
STAU2	0.12189	1.07635	1.06295	1.01261	0.311248	NA
GIT2	0.194434	0.601596	0.595162	1.01081	0.312107	NA
CAMK1D	1.52518	0.284154	0.281152	1.01068	0.312171	0.503174
ECE1	0.169569	0.907724	0.899529	1.00911	0.312922	NA
POLR2A	0.134952	0.900637	0.893166	1.00836	0.31328	NA
KDM5A	0.206294	0.585929	0.581358	1.00786	0.313521	NA
TAGLN2	0.705889	0.514696	0.510783	1.00766	0.313617	0.504757
MYO1D	0.179986	0.744132	0.738582	1.00751	0.313688	NA
NDUFA10	0.128898	0.840715	0.834696	1.00721	0.313833	NA
PURA	0.14453	0.854704	0.849428	1.00621	0.314314	NA
SAFB	0.21063	0.581137	0.578093	1.00527	0.314769	NA
RPLP0	2.35012	0.358401	0.356623	1.00499	0.314904	0.505634
ASXL1	0.27071	0.459298	0.457197	1.0046	0.315092	0.505634
SLC23A2	0.225752	0.56381	0.561419	1.00426	0.315254	NA
AP1B1	0.23342	0.508111	0.506816	1.00256	0.316075	NA
CD52	1.46048	0.35848	0.35775	1.00204	0.316323	0.506862
ATE1	0.167318	0.749998	0.749068	1.00124	0.31671	NA
TCEA1	0.221202	0.6401	0.639602	1.00078	0.316934	NA
FAM3C	0.201755	0.69414	0.693848	1.00042	0.317107	NA
ACTG1	0.709241	0.410417	0.410392	1.00006	0.317281	0.50765
COL4A4	0.124754	0.874693	0.87525	0.999364	0.317618	NA
NT5DC1	0.198778	0.632947	0.633551	0.999047	0.317772	NA
ARID1A	0.247156	0.485249	0.485984	0.998487	0.318043	NA
MTDH	0.34007	0.434508	0.435181	0.998453	0.31806	0.508148
PHC3	0.472816	0.361672	0.363318	0.995471	0.319507	0.509136
HVCN1	0.439129	0.454125	0.456292	0.995251	0.319614	0.509136
PRKACB	0.164143	0.694439	0.699692	0.992493	0.320957	NA
SUMO2	0.339712	0.644389	0.650689	0.990319	0.322018	0.512019
SCLT1	0.192874	0.720472	0.727593	0.990214	0.322069	NA
TUBA1B	0.516991	0.568825	0.574797	0.98961	0.322365	0.512019
PRKX	0.14502	0.939112	0.949271	0.989298	0.322517	NA
MAP4K1	0.189933	0.6158	0.622945	0.98853	0.322893	NA
IGHA1	0.113863	0.978813	0.990805	0.987896	0.323204	NA
SLC25A3	0.35897	0.458128	0.463747	0.987883	0.32321	0.512613
MUC20-OT1	0.244005	-0.509671	0.516266	-0.987225	0.323532	NA
DDX18	0.204692	0.553291	0.560476	0.987182	0.323554	NA
TFEB	0.443086	0.36843	0.374174	0.98465	0.324796	0.513634
IFI16	0.493395	0.348743	0.354181	0.984646	0.324798	0.513634
LINC00278	0.143	0.901062	0.915354	0.984386	0.324926	NA
NEK7	0.224656	0.57058	0.579932	0.983875	0.325177	NA
EMSY	0.152668	0.864886	0.879523	0.983358	0.325431	NA
PRKG1	0.202692	0.741322	0.75408	0.983081	0.325567	NA
HNRNPM	0.250856	0.548249	0.55773	0.983	0.325608	NA
CD47	0.510456	0.350836	0.357141	0.982346	0.325929	0.514389
PTPRK	0.278715	0.513358	0.522898	0.981754	0.326221	0.514389
SDK2	0.143131	0.942614	0.960335	0.981547	0.326323	NA
PPIA	1.02114	0.357737	0.366214	0.976852	0.328642	0.517457
COX6B1	0.192539	0.652168	0.669825	0.973638	0.330236	NA
UBQLN1	0.170357	0.749659	0.770128	0.973422	0.330344	NA
FDFT1	0.202919	0.589489	0.605701	0.973233	0.330437	NA
RPL13	6.5779	0.340656	0.350241	0.972634	0.330735	0.519326
ITM2B	0.460553	0.416385	0.428144	0.972536	0.330784	0.519326
AGPAT5	0.211978	0.670137	0.689527	0.97188	0.33111	NA
KLHL14	0.26939	0.619401	0.639264	0.96893	0.33258	0.520704
IER2	0.622594	0.478885	0.49428	0.968853	0.332619	0.520704
ZMYM4	0.179414	0.710734	0.733708	0.968687	0.332701	NA
KDM7A	0.171033	0.678273	0.700207	0.968674	0.332708	NA
CEP57	0.195427	0.647111	0.668642	0.967799	0.333145	NA
SYPL1	0.237263	0.591141	0.611692	0.966404	0.333842	NA
PPHLN1	0.2824	0.443315	0.45873	0.966397	0.333845	0.521304
FER	0.169714	0.841728	0.8711	0.966282	0.333903	NA
TMEM243	0.403181	0.37587	0.389032	0.966168	0.33396	0.521304
BMP2K	0.4257	0.375898	0.389799	0.964337	0.334877	0.521986
SCML4	0.152783	0.870897	0.904612	0.962729	0.335683	NA
SNX6	0.17397	0.762163	0.791831	0.962532	0.335782	NA
CD40	0.236958	0.567718	0.589852	0.962475	0.335811	NA
EWSR1	0.231364	0.582198	0.605205	0.961986	0.336057	NA
PITPNC1	0.249744	0.715159	0.74471	0.960319	0.336895	NA
DAAM1	0.165896	0.777632	0.81064	0.959282	0.337417	NA
AKAP11	0.142567	0.794212	0.829132	0.957883	0.338122	NA
KMO	0.222966	0.713068	0.74461	0.95764	0.338245	NA
TRAF3	0.361609	0.412577	0.430846	0.957596	0.338266	0.52623
LIMS1	0.177242	0.772553	0.807405	0.956835	0.338651	NA
RPL6	2.15649	0.334078	0.349217	0.956648	0.338745	0.52623
FIG4	0.217725	0.606389	0.634171	0.956191	0.338976	NA
RPS14	3.37722	0.332646	0.34794	0.956042	0.339051	0.52623
LUC7L	0.191095	0.623379	0.652681	0.955105	0.339525	NA
DPP7	0.150997	0.773396	0.810823	0.953841	0.340164	NA
WASF2	0.434558	0.368548	0.386972	0.952388	0.3409	0.528347
CLTC	0.172084	0.702606	0.738143	0.951855	0.341171	NA
TNS3	0.213937	0.695815	0.731879	0.950724	0.341744	NA
SLC9A9	0.249436	0.572994	0.604059	0.948573	0.342838	NA
GMDS	0.411743	0.467298	0.492721	0.948404	0.342924	0.529301
CDC42	0.296383	0.448086	0.47275	0.94783	0.343216	0.529301
RUNX1	0.669047	-0.356013	0.375937	-0.947001	0.343638	0.529301
PKM	0.219557	0.608657	0.642823	0.946849	0.343716	NA
ZNF652	0.346033	0.429047	0.453878	0.945293	0.34451	0.529301
CSNK1A1	0.319487	0.430099	0.455599	0.94403	0.345154	0.529301
ERGIC1	0.382592	0.396722	0.420499	0.943455	0.345448	0.529301
CNST	0.330782	0.407516	0.432488	0.942261	0.346059	0.529301
NFKBIA	0.618998	0.506679	0.537817	0.942102	0.34614	0.529301
VPS29	0.147936	0.708074	0.751787	0.941854	0.346267	NA
BIRC6	0.77301	0.3003	0.318963	0.94149	0.346454	0.529301
EID1	0.124973	0.933942	0.992073	0.941405	0.346497	NA
OLA1	0.157866	0.750978	0.797951	0.941133	0.346637	NA
PAPOLA	0.292339	0.416665	0.442971	0.940615	0.346902	0.529301
USO1	0.162478	0.625149	0.664785	0.940378	0.347024	NA
ITFG2	0.191833	0.691653	0.736258	0.939416	0.347517	NA
RPL4	1.13815	0.341859	0.36429	0.938426	0.348026	0.529301
UHRF2	0.282336	0.461491	0.492638	0.936775	0.348874	0.529301
SEMA4B	0.290832	0.447788	0.478017	0.93676	0.348882	0.529301
ZRANB2	0.251419	0.452828	0.483417	0.936723	0.348901	NA
RPL12	3.11588	0.339524	0.362568	0.936441	0.349046	0.529301
WNK1	0.269013	0.458759	0.489953	0.936332	0.349102	0.529301
NUP160	0.200958	0.652905	0.698079	0.935288	0.34964	NA
EIF3F	0.350613	0.500015	0.5347	0.935133	0.34972	0.529301
RHOQ	0.218605	0.55382	0.592293	0.935045	0.349765	NA
TPM3	0.285392	0.509931	0.545379	0.935004	0.349786	0.529301
APP	0.182057	0.641134	0.686355	0.934114	0.350245	NA
PPARD	0.153115	0.752039	0.805205	0.933972	0.350318	NA
ZNF280D	0.0764592	1.37136	1.46862	0.93377	0.350423	NA
MAP4K5	0.234684	0.602805	0.645625	0.933676	0.350471	NA
SMARCB1	0.207621	0.632318	0.677716	0.933013	0.350813	NA
SYNE1	0.239868	0.498009	0.533949	0.932691	0.35098	NA
BTBD7	0.213848	0.512407	0.549814	0.931966	0.351354	NA
DICER1	0.229945	0.624202	0.670371	0.931128	0.351787	NA
VPS50	0.162604	0.716684	0.76997	0.930796	0.351959	NA
NFKBIZ	0.134783	0.848831	0.913612	0.929094	0.35284	NA
TYW1	0.247373	0.532311	0.573465	0.928236	0.353285	NA
IGLV3-10	0.124863	-4.40479	4.74644	-0.928018	0.353398	NA
CYCS	0.260256	0.582399	0.627612	0.927959	0.353429	NA
CFL1	0.602316	0.445913	0.480885	0.927276	0.353783	0.534606
ADGRE5	0.183269	0.675149	0.728165	0.927192	0.353827	NA
MOB1A	0.171448	0.674034	0.727532	0.926466	0.354204	NA
IKBKB	0.187968	0.6714	0.725059	0.925994	0.354449	NA
ARHGAP9	0.122557	0.914056	0.988457	0.92473	0.355107	NA
VPS54	0.135452	0.935443	1.01191	0.924437	0.355259	NA
RB1CC1	0.300974	0.481032	0.520492	0.924188	0.355389	0.536287
EEA1	0.21648	0.626533	0.678846	0.922938	0.35604	NA
YME1L1	0.184688	0.610859	0.661973	0.922786	0.356119	NA
REL	0.931415	0.326926	0.3553	0.920143	0.357498	0.537159
UTRN	1.28559	0.260024	0.282633	0.920007	0.357569	0.537159
XRN1	0.383258	0.389394	0.423563	0.91933	0.357923	0.537159
MIS18BP1	0.311083	0.397096	0.43205	0.919098	0.358044	0.537159
ASCC3	0.289104	0.46011	0.501017	0.918352	0.358435	0.537159
TNNT2	0.172963	0.66159	0.72248	0.91572	0.359814	NA
SLC38A2	0.232387	0.538127	0.587855	0.915407	0.359978	NA
EIF1	2.21536	0.317354	0.346854	0.914949	0.360219	0.539089
SKI	0.127702	0.961094	1.05118	0.9143	0.360559	NA
ZC3H7A	0.111905	0.910529	0.99669	0.913553	0.360952	NA
ITFG1	0.421303	0.354407	0.388085	0.913221	0.361126	0.539705
HSD17B4	0.245796	0.520459	0.570196	0.912773	0.361362	NA
KATNBL1	0.195654	0.58982	0.646534	0.91228	0.361621	NA
RPL17	1.75255	0.392245	0.430021	0.912153	0.361688	0.539804
RAB2A	0.252283	0.468474	0.513732	0.911905	0.361819	NA
ZCCHC7	1.87107	0.263521	0.289214	0.911165	0.362208	0.539839
PATJ	0.22956	-0.576165	0.632413	-0.911059	0.362264	NA
MSH3	0.140571	0.712531	0.782176	0.910959	0.362317	NA
ATP6V0E1	0.239553	0.471846	0.518101	0.910722	0.362442	NA
ATF2	0.114398	0.874956	0.960757	0.910695	0.362456	NA
PPP1R10	0.160501	0.821176	0.902008	0.910386	0.362619	NA
MBNL2	0.358542	0.36711	0.403451	0.909924	0.362862	0.540074
KIF13A	0.154464	0.896003	0.985704	0.908998	0.363351	NA
SPEN	0.185232	0.666905	0.735763	0.906412	0.364718	NA
SF3B2	0.22125	0.584478	0.644827	0.906411	0.364718	NA
ZNF131	0.197147	0.610814	0.674056	0.906177	0.364842	NA
USP33	0.223882	0.560287	0.618481	0.905908	0.364984	NA
RNF169	0.142475	0.725227	0.800728	0.90571	0.365089	NA
DCN	0.206507	0.561587	0.62015	0.905567	0.365165	NA
EIF3E	0.440914	0.383311	0.423597	0.904896	0.365521	0.542779
SREK1	0.164756	0.641129	0.708949	0.904337	0.365816	NA
BLCAP	0.13099	0.796631	0.88133	0.903896	0.366051	NA
SYMPK	0.121775	0.907907	1.00446	0.903876	0.366061	NA
RPL7A	2.88854	0.319792	0.353845	0.903763	0.366121	0.542779
LIN52	0.140574	0.886551	0.981152	0.903582	0.366217	NA
WWP2	0.230041	0.570674	0.631767	0.903297	0.366368	NA
DLEU2	1.14065	0.271476	0.30058	0.903174	0.366434	0.542779
RAP1GDS1	0.324299	0.376045	0.416569	0.902719	0.366675	0.542779
NR2C2	0.196067	0.641755	0.711565	0.901892	0.367114	NA
SPARCL1	0.197895	0.714064	0.792384	0.901159	0.367504	NA
MYO1G	0.141363	0.85368	0.948212	0.900305	0.367958	NA
UBE2K	0.316881	0.408598	0.454182	0.899635	0.368314	0.544465
SH2D3C	0.185811	0.758813	0.843955	0.899116	0.368591	NA
EIF3L	0.291381	0.499536	0.556485	0.897663	0.369365	0.544465
EEFSEC	0.152455	0.851994	0.950204	0.896643	0.369909	NA
KPNA1	0.183861	0.571602	0.637532	0.896586	0.36994	NA
MICAL3	0.634542	0.32214	0.359306	0.896563	0.369952	0.544465
STAG1	0.690479	0.279403	0.311837	0.895991	0.370257	0.544465
CTSS	0.313845	0.380919	0.425189	0.895881	0.370316	0.544465
RPS18	4.57244	0.318879	0.356777	0.893779	0.37144	0.545381
SRBD1	0.189421	0.622173	0.69625	0.893605	0.371533	NA
FGD3	0.217596	0.573342	0.642046	0.892993	0.371861	NA
TFEC	0.114217	0.868717	0.974487	0.891461	0.372682	NA
COTL1	0.300764	0.497639	0.558758	0.890616	0.373135	0.545499
RPL26	3.52919	0.322688	0.362345	0.890555	0.373168	0.545499
EPC2	0.131056	0.721621	0.810451	0.890395	0.373254	NA
PPM1B	0.248322	0.519677	0.583733	0.890266	0.373323	NA
CCNI	0.611612	0.318035	0.35731	0.890082	0.373422	0.545499
VCL	0.126824	0.926794	1.0421	0.889348	0.373816	NA
AP3B1	0.463919	0.333811	0.375492	0.888996	0.374005	0.545499
CNOT1	0.279825	0.456032	0.513201	0.888604	0.374216	0.545499
SAMD12	0.139443	0.878705	0.989294	0.888214	0.374426	NA
RIN3	0.230396	0.517718	0.582913	0.888156	0.374457	NA
ANKRD13A	0.156898	0.670356	0.754795	0.88813	0.374471	NA
RPS25	2.81573	0.323238	0.364147	0.887658	0.374725	0.545499
AMN1	0.20065	0.607736	0.684825	0.887433	0.374846	NA
SMC6	0.312396	0.388178	0.437624	0.887013	0.375072	0.545499
TNPO3	0.27003	0.536942	0.60592	0.886159	0.375532	0.545499
REV1	0.141147	0.67166	0.760361	0.883344	0.37705	NA
PABPC1	1.29632	0.304649	0.345247	0.88241	0.377555	0.547707
TRIM33	0.234431	0.534546	0.605942	0.882174	0.377683	NA
FCGR2B	0.138839	0.813164	0.923874	0.880168	0.378768	NA
SOS1	0.300282	0.406278	0.4621	0.879201	0.379292	0.549494
NBPF26	0.145825	0.832602	0.947164	0.879048	0.379376	NA
TPR	0.201684	0.517851	0.58942	0.878577	0.379631	NA
PLEC	0.103662	0.979179	1.1151	0.878108	0.379885	NA
MEF2C-AS1	0.262209	0.494512	0.563497	0.877578	0.380173	NA
ROCK2	0.127703	0.847824	0.968005	0.875847	0.381113	NA
BACH1	0.335109	0.387023	0.442071	0.875476	0.381315	0.55169
RBM8A	0.217131	0.599934	0.686665	0.873692	0.382286	NA
GIGYF2	0.200275	0.528357	0.604972	0.873357	0.382468	NA
NUTM2A-AS1	0.261338	0.437875	0.50141	0.873288	0.382506	NA
ZNF609	0.191935	0.647932	0.742031	0.873187	0.382561	NA
CLIP1	0.179823	0.64136	0.734611	0.873061	0.38263	NA
HSP90AB1	0.646491	0.381238	0.436698	0.873001	0.382662	0.552477
SPOPL	0.172534	0.636592	0.730311	0.871672	0.383387	NA
GLIPR1	0.171365	0.707742	0.813559	0.869933	0.384337	NA
NCOA2	0.411864	0.353828	0.406867	0.86964	0.384497	0.552477
RAD23A	0.14943	0.751034	0.863695	0.869559	0.384541	NA
APLP2	0.185459	0.622215	0.715587	0.869516	0.384565	NA
TBL1X	0.276518	0.519156	0.597129	0.86942	0.384618	0.552477
RPAIN	0.136499	0.847716	0.975186	0.869287	0.38469	NA
RPS15A	4.78194	0.305197	0.351289	0.868791	0.384961	0.552477
GSAP	0.561193	0.29507	0.339809	0.868343	0.385207	0.552477
ZMYM2	0.433567	0.336103	0.387269	0.867882	0.385459	0.552477
PHF20	0.392618	-0.368675	0.425185	-0.867093	0.385891	0.552477
N4BP2L2	0.652911	0.25523	0.29437	0.867038	0.385921	0.552477
YWHAQ	0.192541	0.561534	0.647944	0.86664	0.386139	NA
FAM117A	0.127602	0.778042	0.898258	0.866168	0.386398	NA
IRF1	0.244904	0.569039	0.657454	0.865519	0.386754	NA
ARL6IP5	0.201656	0.592245	0.684876	0.864748	0.387177	NA
PCNX1	0.241535	-0.482087	0.557749	-0.864343	0.387399	NA
MAPK8	0.205733	0.594422	0.688142	0.863808	0.387694	NA
CXCR4	1.70974	0.343481	0.397707	0.863655	0.387778	0.554405
VPS51	0.182203	0.651607	0.755444	0.862549	0.388385	NA
ORMDL1	0.232778	0.469214	0.544017	0.862499	0.388413	NA
MAP2K1	0.239427	0.560298	0.649816	0.86224	0.388555	NA
EIF1AY	0.184184	0.844546	0.979758	0.861994	0.388691	NA
ZNF451	0.181939	0.575382	0.667615	0.861847	0.388772	NA
RNF216	0.317405	0.428411	0.497212	0.861626	0.388893	0.55527
ZBTB1	0.181953	0.582795	0.677229	0.860558	0.389481	NA
EEF2	1.3715	0.313707	0.365259	0.858861	0.390417	0.556716
GSE1	0.161009	0.745712	0.868637	0.858486	0.390624	NA
HIBCH	0.187982	0.675656	0.787076	0.858438	0.390651	NA
VPS8	0.256771	0.50598	0.589783	0.857908	0.390943	NA
SUMF1	0.252729	0.517967	0.603944	0.85764	0.391091	NA
PPA2	0.1758	0.602463	0.702662	0.8574	0.391224	NA
FTO	0.386689	0.42048	0.490934	0.85649	0.391727	0.55714
RPS6	3.25758	0.302918	0.353683	0.856468	0.391739	0.55714
KAT6B	0.298628	0.473047	0.554495	0.853112	0.393597	0.557845
KRIT1	0.174577	0.551575	0.646588	0.853055	0.393629	NA
KAT6A	0.425721	0.364658	0.427475	0.853051	0.393631	0.557845
HMGN1	0.296568	0.432529	0.50719	0.852794	0.393773	0.557845
RALGAPB	0.156343	0.682712	0.801022	0.852302	0.394047	NA
NEK1	0.165872	0.634272	0.744744	0.851665	0.3944	NA
SNX29	1.35665	0.267783	0.31483	0.850565	0.395011	0.558318
RPS21	2.95791	0.312667	0.367694	0.850346	0.395133	0.558318
KIDINS220	0.143505	0.757615	0.892294	0.849064	0.395845	NA
LPIN1	0.108241	0.924143	1.08913	0.848514	0.396152	NA
CHCHD10	0.178916	0.640573	0.75655	0.846703	0.39716	NA
HNRNPU	0.458859	0.317333	0.374795	0.846686	0.39717	0.560194
SKP1	0.34872	0.402578	0.475798	0.846112	0.39749	0.560194
PEBP1	0.209222	0.56303	0.666307	0.845001	0.398111	NA
CCR7	0.355923	0.452439	0.536006	0.844093	0.398617	0.561055
S100PBP	0.123587	0.762429	0.903324	0.844025	0.398655	NA
RNF10	0.15054	0.682704	0.809265	0.84361	0.398888	NA
YTHDC1	0.17331	0.585795	0.694782	0.843135	0.399153	NA
VCP	0.193437	0.558319	0.662432	0.842832	0.399322	NA
ASAP1	0.235764	0.463648	0.550292	0.842549	0.399481	NA
OSBPL9	0.162049	0.610618	0.724884	0.842367	0.399582	NA
CDYL	0.213824	0.569317	0.676002	0.842183	0.399686	NA
HERC3	0.118102	1.03862	1.23387	0.841763	0.399921	NA
TAF1	0.225027	0.497147	0.591117	0.841029	0.400332	NA
NBPF12	0.117803	0.862913	1.02615	0.840926	0.40039	NA
RALGAPA2	0.24157	0.578178	0.687627	0.840831	0.400443	NA
CRIP1	0.443622	0.693135	0.826438	0.838701	0.401637	0.564575
SNRNP200	0.144049	0.776703	0.9265	0.838319	0.401851	NA
PIGL	0.129924	0.747993	0.893428	0.837217	0.402471	NA
IGF1R	0.218591	0.617055	0.737045	0.837201	0.40248	NA
PDS5B	0.237112	0.482327	0.576518	0.83662	0.402806	NA
IGHM	1.0064	0.292162	0.349358	0.836282	0.402996	0.565755
RASSF2	0.146781	0.758799	0.908147	0.835547	0.40341	NA
HERC2	0.188953	0.554133	0.664168	0.834328	0.404096	NA
PSMB1	0.13423	0.747432	0.896287	0.83392	0.404326	NA
RPL10A	1.8527	0.29358	0.352256	0.833427	0.404604	0.56728
RICTOR	0.465747	0.315816	0.3797	0.831751	0.40555	0.567816
ELF1	0.743381	0.274856	0.330794	0.8309	0.40603	0.567816
FLNA	0.148787	0.726833	0.875158	0.830516	0.406247	NA
CLMN	0.207276	0.54167	0.652314	0.830383	0.406322	NA
MAPK8IP3	0.243981	0.466541	0.562337	0.829647	0.406739	NA
SET	0.187519	0.636058	0.767137	0.829133	0.407029	NA
GSTK1	0.194867	0.507745	0.612842	0.828507	0.407383	NA
MTPN	0.238932	0.485309	0.585833	0.828409	0.407439	NA
DDX21	0.184296	0.554131	0.669248	0.827991	0.407676	NA
YLPM1	0.227116	0.423146	0.511395	0.827435	0.407991	NA
UBR3	0.193937	0.468067	0.565829	0.827223	0.408111	NA
TRAPPC12	0.107776	0.812968	0.984817	0.825501	0.409087	NA
RPS6KA3	0.288944	0.419231	0.508185	0.824957	0.409396	0.571788
COX6C	0.220194	0.555279	0.674022	0.823828	0.410037	NA
HNRNPH3	0.174955	0.589486	0.716385	0.822862	0.410587	NA
SMIM14	0.303359	0.398734	0.484858	0.822372	0.410865	0.573104
PRPF38B	0.165015	0.653703	0.795984	0.821251	0.411503	NA
WTAP	0.25069	0.447791	0.545574	0.82077	0.411777	NA
CD19	0.191543	0.608987	0.742476	0.820211	0.412096	NA
PCBP1	0.308498	0.54027	0.658761	0.82013	0.412142	0.573845
NONO	0.156551	0.752708	0.917868	0.82006	0.412182	NA
RNMT	0.275853	0.426557	0.520452	0.819588	0.412451	0.573845
CDC73	0.134614	0.828868	1.01138	0.819543	0.412477	NA
PRKD3	0.197553	0.468481	0.572232	0.818692	0.412962	NA
ZC3H15	0.160683	0.644105	0.78686	0.818576	0.413028	NA
RPL34	4.45171	0.285808	0.349728	0.817231	0.413797	0.574528
CAPN7	0.214956	0.516724	0.632382	0.817108	0.413867	NA
ENSG00000273319	0.113989	0.815519	0.998644	0.816627	0.414142	NA
QKI	0.226073	0.449467	0.550597	0.816326	0.414313	NA
FARP2	0.163003	0.662617	0.8119	0.816131	0.414425	NA
KRCC1	0.127753	0.711588	0.872053	0.815992	0.414504	NA
UBB	0.497861	0.363819	0.446113	0.815532	0.414768	0.574528
RPL36	2.39279	0.290074	0.355867	0.815117	0.415005	0.574528
TNFAIP8	1.13991	-0.269943	0.331228	-0.814975	0.415087	0.574528
PRDM2	0.753247	0.252224	0.309816	0.814109	0.415582	0.574528
NUP153	0.146858	0.695401	0.855061	0.813277	0.416059	NA
STAT2	0.128146	0.859409	1.05756	0.812631	0.41643	NA
MIATNB	0.164616	0.610421	0.751332	0.812452	0.416533	NA
DENND4C	0.13787	0.707419	0.871949	0.811308	0.417189	NA
ARL17B	0.138251	0.843198	1.04056	0.810328	0.417752	NA
MITD1	0.146417	0.654864	0.808188	0.810288	0.417775	NA
SMAP1	0.209708	0.490591	0.605938	0.80964	0.418147	NA
DEK	0.191544	0.569606	0.70466	0.808342	0.418894	NA
SECISBP2	0.314418	0.325712	0.403527	0.807164	0.419572	0.579308
PHF1	0.146058	0.726092	0.901947	0.805028	0.420804	NA
RPS26	2.5279	0.373113	0.463729	0.804594	0.421054	0.580617
ADIPOR2	0.129725	0.836605	1.03995	0.804464	0.421129	NA
ZFAND5	0.183325	0.63181	0.786241	0.803583	0.421638	NA
ARL6IP4	0.169302	0.558397	0.695524	0.802845	0.422065	NA
ENSG00000254777	0.159329	0.675973	0.841974	0.802843	0.422066	NA
BTK	0.22389	0.454573	0.566537	0.802372	0.422338	NA
SQSTM1	0.395107	0.384498	0.47927	0.802257	0.422404	0.581742
SNAPC3	0.165583	0.619218	0.772541	0.801535	0.422822	NA
TEP1	0.11474	0.85886	1.07222	0.801013	0.423124	NA
PNPLA8	0.173063	0.546865	0.682731	0.800996	0.423134	NA
MPHOSPH8	0.386472	0.293875	0.367099	0.800532	0.423403	0.582089
HMGB1	0.779975	0.279375	0.349231	0.799973	0.423727	0.582089
PHYKPL	0.220713	0.439399	0.549795	0.799205	0.424172	NA
RUFY1	0.167208	0.613063	0.768292	0.797956	0.424896	NA
IRF3	0.113785	0.779309	0.977477	0.797266	0.425297	NA
TLN1	0.0942111	0.847686	1.06352	0.797058	0.425417	NA
SPOP	0.250689	0.437989	0.549517	0.797044	0.425426	NA
SNRPD2	0.24922	0.498928	0.627165	0.795528	0.426307	NA
ENTPD1	0.188914	0.566648	0.712454	0.795347	0.426412	NA
UBA52	1.35266	0.299879	0.377122	0.795178	0.42651	0.585173
ANKRD36B	0.100847	0.986619	1.2411	0.794957	0.426638	NA
EIF2S3	0.220175	0.472499	0.594894	0.794258	0.427045	NA
GABPB1	0.223678	0.481422	0.606215	0.794145	0.427111	NA
AFTPH	0.260977	0.41111	0.51769	0.794124	0.427124	NA
CLIC4	0.243121	0.474628	0.59839	0.793174	0.427676	NA
RPS15	3.23494	0.285007	0.359385	0.793041	0.427754	0.58606
NDUFA3	0.123566	0.767081	0.967376	0.79295	0.427807	NA
RPL13A	1.57339	0.281958	0.355909	0.792218	0.428233	0.58606
CBR4	0.130748	0.712786	0.899862	0.792106	0.428299	NA
CTSH	0.152665	0.625008	0.7892	0.791951	0.428389	NA
SNHG12	0.147368	0.598888	0.756935	0.7912	0.428827	NA
IST1	0.193463	0.600434	0.759321	0.790751	0.429089	NA
CPNE1	0.10493	0.846206	1.0709	0.790181	0.429422	NA
WAPL	0.158818	0.604048	0.764722	0.789892	0.429591	NA
XIAP	0.118514	0.705133	0.893103	0.789531	0.429801	NA
PELI1	0.231907	0.44188	0.560089	0.788946	0.430143	NA
ZC3H13	0.149166	0.607014	0.769607	0.788733	0.430268	NA
STAU1	0.169701	0.5255	0.666511	0.788434	0.430443	NA
FLI1	1.03445	0.265126	0.336671	0.787491	0.430995	0.589098
RBM17	0.161634	0.542131	0.688464	0.78745	0.431018	NA
CPED1	0.243025	-0.43569	0.554269	-0.786062	0.431831	NA
TRIM73	0.14386	1.01894	1.29755	0.785284	0.432287	NA
EP400	0.150687	0.653464	0.832909	0.784557	0.432714	NA
RPL23A	2.61378	0.28114	0.359618	0.781773	0.434348	0.592937
PPP2R2A	0.222004	0.535694	0.685314	0.781677	0.434405	NA
RELB	0.186167	0.646986	0.827783	0.781589	0.434456	NA
UBE2E1	0.213157	0.477342	0.611056	0.781175	0.434699	NA
MTOR	0.14405	0.779633	0.998757	0.780604	0.435036	NA
DDHD1	0.195571	0.500418	0.641386	0.780212	0.435266	NA
CSDE1	0.285204	0.356281	0.457596	0.778592	0.43622	0.594311
PAX5	0.878554	-0.263432	0.338511	-0.778207	0.436447	0.594311
ZNF146	0.144791	0.776609	0.998095	0.778091	0.436515	NA
SNRK	0.231276	0.513337	0.660383	0.777331	0.436963	NA
UBE2J1	0.156284	0.546476	0.703117	0.77722	0.437029	NA
FAM193B	0.130614	0.815988	1.05153	0.776001	0.437748	NA
AP1S3	0.188076	0.586208	0.755757	0.775656	0.437952	NA
KLHL24	0.182956	0.477569	0.615933	0.775358	0.438128	NA
SLC25A36	0.148567	0.647132	0.836085	0.774002	0.438929	NA
GNA13	0.137565	0.702786	0.909345	0.772849	0.439612	NA
SOD1	0.194913	0.514067	0.665217	0.77278	0.439652	NA
HERC4	0.489789	0.282112	0.365171	0.772546	0.439791	0.598116
ANKRD28	0.188898	0.517557	0.669948	0.772532	0.439799	NA
CAMTA1	0.177354	0.640281	0.828938	0.772412	0.439871	NA
TAB2	0.153008	0.648688	0.840059	0.772193	0.44	NA
PSIP1	0.219571	0.523011	0.678097	0.771292	0.440534	NA
NBAS	0.166698	0.605383	0.784947	0.771241	0.440564	NA
PSMB9	0.236472	0.463275	0.600733	0.771182	0.440599	NA
ARFGEF1	0.269226	0.372546	0.483191	0.771013	0.440699	0.598482
RPL3	2.84701	0.273105	0.354573	0.770235	0.441161	0.598482
SRSF3	0.158314	0.583698	0.758312	0.769733	0.441458	NA
XPR1	0.191872	0.515307	0.669805	0.769338	0.441693	NA
CLINT1	0.208087	0.453893	0.590389	0.768802	0.442011	NA
HPS3	0.161728	0.53468	0.695871	0.768361	0.442273	NA
TASP1	0.165917	0.586861	0.763853	0.768291	0.442314	NA
CKM	0.0935604	0.986873	1.28503	0.767976	0.442502	NA
RPL9	1.62563	0.29059	0.378572	0.767596	0.442727	0.599231
AGFG1	0.141585	0.644435	0.839616	0.767535	0.442763	NA
BRWD1	0.258533	0.385919	0.502946	0.767318	0.442893	NA
ANKIB1	0.297763	0.417345	0.544593	0.766343	0.443473	0.599231
NSF	0.425941	0.293538	0.383122	0.766172	0.443574	0.599231
CLASRP	0.18105	0.519712	0.678472	0.766004	0.443674	NA
MT-ND6	0.296311	0.495111	0.64703	0.765205	0.444149	0.599231
STAG2	0.327516	0.332405	0.434702	0.764673	0.444466	0.599231
MSL2	0.149961	0.706196	0.924349	0.763992	0.444872	NA
CEPT1	0.199157	0.422781	0.554055	0.763067	0.445423	NA
USP9X	0.235287	0.402007	0.52715	0.762606	0.445699	NA
DBNL	0.178044	0.553424	0.72652	0.761747	0.446211	NA
MAPK1	0.250194	0.389283	0.511119	0.761629	0.446281	NA
SPAG9	0.199847	0.516429	0.678275	0.761386	0.446427	NA
UBE2I	0.227649	0.414934	0.545017	0.761322	0.446465	NA
MAPKAP1	0.210423	0.439711	0.577597	0.761276	0.446492	NA
PLXNC1	0.1483	0.693746	0.911567	0.761048	0.446628	NA
RPS5	2.44757	0.2821	0.370741	0.760909	0.446711	0.601512
APOLD1	0.145969	0.682218	0.896803	0.760722	0.446823	NA
SLC25A26	0.143745	0.598503	0.7869	0.760583	0.446906	NA
TMEM135	0.14554	0.694233	0.913267	0.760165	0.447156	NA
RAC2	0.367615	0.382475	0.503574	0.75952	0.447541	0.60168
DNM2	0.225582	0.460443	0.60635	0.759368	0.447633	NA
CD82	0.184173	0.561935	0.74019	0.759178	0.447746	NA
SRP54	0.162899	0.563034	0.741777	0.759035	0.447832	NA
RPL39	4.65623	0.268198	0.353427	0.758851	0.447942	0.60168
LDHB	0.170555	0.570274	0.752278	0.758062	0.448414	NA
TFG	0.1283	0.71723	0.946209	0.758004	0.448449	NA
TPTEP2-CSNK1E	0.200931	-0.481115	0.636134	-0.756311	0.449463	NA
PTEN	0.348367	0.336371	0.444896	0.756067	0.449609	0.603175
SRGAP2	0.156364	0.659586	0.872851	0.755669	0.449848	NA
SLMAP	0.182138	0.523057	0.692421	0.755403	0.450007	NA
RBM26	0.464905	0.266141	0.352509	0.754992	0.450254	0.603296
TIMP3	0.115344	0.75898	1.00568	0.754692	0.450434	NA
EIF4E	0.16712	0.507655	0.673068	0.754241	0.450705	NA
RBL1	0.128267	0.812476	1.0781	0.753621	0.451077	NA
ANAPC16	0.508608	0.299311	0.397331	0.753304	0.451267	0.603372
TSC22D2	0.132077	0.639088	0.848446	0.753246	0.451302	NA
NAP1L4	0.205046	0.469594	0.623517	0.753138	0.451367	NA
HEATR5B	0.31001	0.383443	0.509186	0.753051	0.451419	0.603372
BIN2	0.121465	0.719535	0.95562	0.752951	0.451479	NA
LILRB1	0.112177	0.78391	1.0416	0.752599	0.451691	NA
NBEA	0.197938	0.590509	0.784679	0.752549	0.451721	NA
PIP5K1A	0.175906	0.524276	0.697127	0.752053	0.452019	NA
WWP1	0.149866	0.659128	0.876504	0.751997	0.452053	NA
CNOT2	0.254407	0.39511	0.526241	0.750816	0.452764	NA
TMEM123	0.252547	0.506007	0.674339	0.750375	0.453029	NA
HNRNPF	0.232255	0.417508	0.556491	0.75025	0.453104	NA
ARPC1B	0.294124	0.414574	0.552819	0.749928	0.453298	0.604473
PPP2R5E	0.273079	0.401605	0.535592	0.749835	0.453354	0.604473
RLF	0.15253	0.567386	0.757234	0.749287	0.453684	NA
UBE2G1	0.217006	0.427673	0.570816	0.749231	0.453718	NA
MMADHC	0.137032	0.785739	1.04876	0.749208	0.453732	NA
COX7C	0.504331	0.382808	0.511654	0.748176	0.454354	0.605057
NDUFB9	0.16226	0.551379	0.737039	0.748101	0.454399	NA
FCER2	0.399252	0.40888	0.54717	0.747263	0.454905	0.605057
FBXL20	0.262122	0.388642	0.520124	0.74721	0.454937	NA
NT5C	0.227927	0.409907	0.549578	0.745859	0.455753	NA
CDC27	0.146485	0.656219	0.881726	0.744243	0.456729	NA
RPL24	1.55001	0.266558	0.358472	0.743596	0.457121	0.607262
RAB29	0.126462	0.718874	0.967027	0.743385	0.457249	NA
PSMA3	0.167643	0.548676	0.738333	0.743128	0.457404	NA
CTCF	0.162395	0.605193	0.81469	0.742851	0.457572	NA
KRAS	0.132368	0.695831	0.937737	0.742032	0.458068	NA
TRAPPC8	0.163818	0.592986	0.799294	0.741887	0.458156	NA
AUP1	0.13311	0.675237	0.910555	0.741566	0.45835	NA
YIPF4	0.188026	0.457056	0.617631	0.740016	0.45929	NA
ZNF439	0.132734	0.697262	0.943425	0.739075	0.459861	NA
ANP32B	0.222178	0.490309	0.663422	0.739061	0.45987	NA
HSP90AA1	0.706827	0.378732	0.51289	0.738428	0.460255	0.610679
HDLBP	0.14301	0.672909	0.911277	0.738424	0.460257	NA
CPQ	0.144128	0.712765	0.96676	0.737272	0.460957	NA
L3MBTL3	0.153221	0.613994	0.83316	0.736946	0.461155	NA
TRIM26	0.101172	0.840169	1.14127	0.736173	0.461625	NA
METTL15	0.204353	0.490713	0.666933	0.735776	0.461867	NA
NDUFS5	0.12349	0.757155	1.02971	0.735312	0.462149	NA
PCDH9	0.762957	0.459612	0.626341	0.733805	0.463068	0.613526
PNRC1	0.619208	0.364565	0.497568	0.732694	0.463745	0.613526
COX17	0.101673	0.75829	1.03495	0.732681	0.463753	NA
SLTM	0.303185	0.344311	0.470289	0.732126	0.464092	0.613526
ATXN2L	0.174735	0.554651	0.757695	0.732024	0.464154	NA
NUTM2B-AS1	0.26749	0.380033	0.519437	0.731625	0.464398	NA
NBPF19	0.104964	0.880863	1.20485	0.731096	0.46472	NA
ORC4	0.133006	0.780848	1.06818	0.73101	0.464773	NA
ABHD15-AS1	0.194228	-0.458819	0.627861	-0.730766	0.464922	NA
SUPT5H	0.113797	0.7278	0.997485	0.729634	0.465614	NA
LY9	0.353327	0.384282	0.526865	0.729375	0.465772	0.614446
RREB1	0.271325	0.381408	0.523736	0.728245	0.466464	0.614446
CNOT6L	0.271085	0.348636	0.478818	0.728117	0.466542	0.614446
PIAS1	0.489432	0.268685	0.369432	0.727292	0.467047	0.614446
MTR	0.171051	0.501029	0.689456	0.726702	0.467409	NA
AMD1	0.197854	0.504976	0.695525	0.726036	0.467817	NA
TERF2IP	0.226052	0.416731	0.574747	0.725069	0.46841	NA
DGKG	0.0981921	1.01991	1.40739	0.724681	0.468648	NA
PTGES3	0.319945	0.357367	0.493228	0.724547	0.46873	0.615915
MBTPS1	0.149267	0.607824	0.83898	0.72448	0.468771	NA
NEDD9	0.403397	0.337071	0.465877	0.72352	0.469361	0.615989
ZNF92	0.151911	0.613975	0.849449	0.722792	0.469808	NA
NFKB2	0.17441	0.562195	0.778015	0.722602	0.469924	NA
APAF1	0.0811194	0.97656	1.35171	0.722462	0.470011	NA
MAPRE2	0.201903	0.433182	0.599973	0.722003	0.470293	NA
FCRLA	0.198998	0.537922	0.745117	0.72193	0.470338	NA
PUM1	0.330181	0.285848	0.395964	0.721905	0.470353	0.615989
KPNA4	0.131999	0.657918	0.911532	0.721772	0.470435	NA
MFSD14A	0.079427	1.08171	1.49901	0.721611	0.470534	NA
DUSP1	1.18429	0.378345	0.524674	0.721105	0.470845	0.615989
RAB30	0.514792	0.27474	0.381175	0.720771	0.47105	0.615989
ALCAM	0.163106	0.608129	0.844611	0.720011	0.471518	NA
SUGP2	0.121577	0.68953	0.958034	0.719735	0.471688	NA
SKIL	0.20651	0.56848	0.790232	0.719384	0.471905	NA
ARHGAP5	0.15255	0.571683	0.794814	0.719267	0.471976	NA
SFT2D1	0.122981	0.747183	1.03886	0.719234	0.471997	NA
ENSG00000236283	0.235282	-0.559386	0.779354	-0.717755	0.472908	NA
JPX	0.257324	0.379054	0.528857	0.716743	0.473533	NA
ZBED5	0.141535	0.659388	0.920327	0.716472	0.4737	NA
RPL35A	2.97945	0.251923	0.351918	0.715858	0.474079	0.618483
ARHGEF7	0.286888	0.385373	0.538355	0.715834	0.474094	0.618483
PUM3	0.151852	0.581399	0.81223	0.715806	0.474111	NA
FBXO21	0.138969	0.644197	0.900424	0.715438	0.474339	NA
NR1H2	0.133485	0.609903	0.852572	0.715368	0.474382	NA
CEP95	0.115942	0.697794	0.975486	0.715329	0.474405	NA
STK24	0.245041	0.388961	0.544228	0.714703	0.474792	NA
RPL28	4.54107	0.249035	0.34845	0.714692	0.474799	0.61866
CXCR5	0.16452	0.595404	0.833839	0.714052	0.475195	NA
ZNF708	0.144976	0.562071	0.78735	0.713876	0.475304	NA
FAM135A	0.104906	0.64732	0.907955	0.712943	0.475881	NA
NDUFB2	0.155338	0.600709	0.842635	0.712894	0.475911	NA
ARL5A	0.104	0.794193	1.11448	0.712616	0.476084	NA
RASSF1	0.172641	0.550018	0.772223	0.712253	0.476308	NA
ATG16L2	0.224243	0.403673	0.56679	0.71221	0.476335	NA
RCN2	0.148164	0.558528	0.784293	0.712142	0.476377	NA
ERCC6L2	0.0897299	0.735524	1.03329	0.711828	0.476572	NA
LHPP	0.187413	0.511117	0.718792	0.711077	0.477036	NA
SNX8	0.156573	0.648461	0.913892	0.709559	0.477977	NA
KCTD7	0.0689463	1.5209	2.14558	0.708851	0.478417	NA
GCNT2	0.15677	0.572801	0.808101	0.708823	0.478434	NA
MYO9A	0.18978	0.454246	0.64106	0.708586	0.478581	NA
TUBGCP3	0.209629	0.485186	0.685486	0.707799	0.47907	NA
MYL12B	0.198407	0.552465	0.780798	0.707565	0.479215	NA
PGK1	0.151443	0.557138	0.787688	0.707307	0.479375	NA
PRKAR1A	0.153703	0.571035	0.807775	0.706924	0.479614	NA
ZEB1	0.3244	0.331226	0.468556	0.706908	0.479624	0.623874
PPP2R2D	0.126477	0.734664	1.03993	0.706458	0.479903	NA
BRD2	0.422705	0.332435	0.470612	0.706388	0.479947	0.623874
PCNP	0.174474	0.507801	0.719114	0.706149	0.480096	NA
AGO3	0.239869	0.430236	0.609528	0.70585	0.480281	NA
CEP104	0.0998351	0.876079	1.24285	0.704893	0.480877	NA
OCIAD1	0.170573	0.491691	0.697647	0.704785	0.480944	NA
CDC40	0.198586	0.447897	0.635833	0.704426	0.481167	NA
RPLP2	2.81706	0.250666	0.355887	0.704343	0.481219	0.624543
RNGTT	0.240461	0.448416	0.63701	0.703938	0.481471	NA
KIAA0232	0.114714	0.739206	1.05039	0.703745	0.481591	NA
CCM2	0.324307	0.291264	0.413895	0.703716	0.48161	0.624543
ANKMY1	0.130608	0.673642	0.957283	0.703702	0.481618	NA
DUS2	0.138561	0.59314	0.843221	0.703422	0.481793	NA
PDCD10	0.130084	0.641362	0.912139	0.703141	0.481968	NA
CCS	0.155164	0.612734	0.871425	0.70314	0.481969	NA
UBE2G2	0.152896	0.581934	0.828815	0.702128	0.4826	NA
SUPT20H	0.107592	0.826871	1.17769	0.702112	0.482609	NA
NNT	0.144204	0.637981	0.908819	0.701989	0.482686	NA
WBP11	0.115282	0.768176	1.09445	0.701887	0.48275	NA
TXNRD1	0.146195	0.54595	0.777972	0.70176	0.482829	NA
EIF2AK3	0.23085	0.383244	0.546314	0.701509	0.482986	NA
FAM133B	0.176587	0.500382	0.713459	0.701347	0.483087	NA
MTERF4	0.190391	0.458691	0.654331	0.701008	0.483298	NA
TMBIM6	0.267188	0.334985	0.477893	0.700962	0.483327	NA
ZBTB38	0.102453	0.799864	1.14198	0.700417	0.483667	NA
ADK	1.5111	0.207864	0.296858	0.700215	0.483793	0.625939
HLCS	0.142885	0.805671	1.15066	0.700182	0.483814	NA
RPS17	0.211717	0.54254	0.775234	0.69984	0.484027	NA
ADNP	0.320874	0.301333	0.430814	0.69945	0.484271	0.625939
RASA2	0.474549	0.267622	0.382742	0.699224	0.484412	0.625939
REEP5	0.163476	0.537631	0.769553	0.698627	0.484785	NA
RPS9	2.0822	0.256404	0.36744	0.697813	0.485294	0.626335
UGP2	0.157199	0.509539	0.730765	0.697268	0.485635	NA
RBBP7	0.121403	0.754564	1.08263	0.696971	0.485821	NA
DCAF6	0.122036	0.591403	0.848981	0.696603	0.486051	NA
USP15	0.549597	0.228223	0.327654	0.696537	0.486093	0.626622
TRPC4AP	0.17492	0.541299	0.777474	0.696227	0.486287	NA
UBXN1	0.240631	0.455693	0.655127	0.695579	0.486693	NA
LAMTOR4	0.188494	0.500693	0.719888	0.695515	0.486733	NA
PPIG	0.25726	0.364334	0.524437	0.694713	0.487235	NA
TMF1	0.119697	0.675641	0.973034	0.694365	0.487454	NA
PPP6R2	0.262567	0.374455	0.539744	0.693765	0.48783	NA
LTN1	0.0944493	0.892695	1.28681	0.693727	0.487853	NA
CAP1	0.211686	0.413373	0.59614	0.693416	0.488048	NA
ACO2	0.108464	0.712076	1.02733	0.693135	0.488225	NA
ZMYND11	0.122013	0.607276	0.876415	0.69291	0.488366	NA
TBXAS1	0.164638	0.699201	1.00936	0.692716	0.488488	NA
TNFRSF10A	0.136757	0.626006	0.904249	0.692294	0.488753	NA
SFI1	0.119052	0.672846	0.97235	0.691979	0.48895	NA
ST13	0.198673	0.503619	0.728427	0.691379	0.489327	NA
FBXO22	0.0705881	1.00352	1.45266	0.690816	0.489681	NA
BACH2	4.04819	0.203694	0.294887	0.690753	0.489721	0.63052
ZNF512	0.133118	0.659578	0.955526	0.690278	0.490019	NA
TUBB4B	0.283925	0.426293	0.617931	0.689871	0.490275	0.63052
THOC1	0.145227	0.566531	0.822702	0.688622	0.491061	NA
CPEB3	0.119041	0.785321	1.14126	0.688115	0.49138	NA
GRAPL	0.283404	0.385456	0.561487	0.686491	0.492404	0.632509
CYB561A3	0.192589	0.435081	0.634201	0.686031	0.492694	NA
CAT	0.153259	0.610001	0.890256	0.685198	0.493219	NA
ARHGAP6	0.0679468	1.25402	1.83107	0.68486	0.493432	NA
TOMM20	0.177157	0.518872	0.758047	0.684484	0.493669	NA
GOLGB1	0.152315	0.551168	0.806654	0.683277	0.494432	NA
STX5	0.183809	0.530377	0.77648	0.683053	0.494574	NA
SERBP1	0.236168	0.370425	0.54269	0.682571	0.494878	NA
MTO1	0.11412	0.828943	1.21479	0.682377	0.495	NA
KCMF1	0.166265	0.504384	0.739957	0.681639	0.495467	NA
LHFPL2	0.090739	0.969825	1.42607	0.680069	0.496461	NA
SAMD4A	0.121978	0.728631	1.07258	0.679327	0.496931	NA
PIK3AP1	0.350633	0.288589	0.424827	0.679308	0.496943	0.637587
UNK	0.147308	0.661802	0.974369	0.679211	0.497004	NA
MYO1F	0.102394	0.791256	1.16514	0.679109	0.497069	NA
NAV2	0.0907079	0.974032	1.43455	0.678983	0.497149	NA
DGKA	0.106763	0.672404	0.990381	0.678935	0.497179	NA
WDR26	0.166659	0.469942	0.693374	0.677761	0.497923	NA
GTDC1	0.127104	0.580778	0.858236	0.676711	0.498589	NA
ZNF254	0.137909	0.611289	0.903387	0.676664	0.498619	NA
RNF13	0.347404	0.320356	0.473745	0.676221	0.498901	0.639345
VPS36	0.162302	0.505174	0.74721	0.676081	0.498989	NA
EFCAB13	0.162547	0.604311	0.89405	0.675925	0.499088	NA
OST4	0.227296	0.461502	0.682832	0.675865	0.499127	NA
SRP72	0.0908934	0.79867	1.18277	0.675253	0.499515	NA
OAZ1	0.986217	0.336787	0.498778	0.675225	0.499533	0.639402
VPS28	0.159335	0.531065	0.786529	0.6752	0.499549	NA
LPCAT1	0.101658	0.877853	1.30031	0.675111	0.499605	NA
RFTN1	0.217504	0.441304	0.653726	0.67506	0.499638	NA
RPS6KA2	0.174898	0.571531	0.846764	0.674959	0.499702	NA
SMARCA5	0.136207	0.53792	0.797149	0.674806	0.499799	NA
DEF6	0.150358	0.51851	0.769057	0.674216	0.500174	NA
BTF3	0.642277	0.274974	0.408128	0.673744	0.500474	0.639854
COX7A2	0.184228	0.488083	0.725267	0.67297	0.500966	NA
VAV1	0.196239	0.466567	0.693739	0.672539	0.50124	NA
AATF	0.135598	0.612914	0.91182	0.672188	0.501464	NA
GOLGA8B	0.192208	0.450949	0.671152	0.671902	0.501646	NA
PPP1CC	0.142716	0.48727	0.725235	0.671878	0.501661	NA
INTS8	0.147595	0.590996	0.880381	0.671296	0.502032	NA
RAB6A	0.15057	0.480164	0.715306	0.671271	0.502048	NA
EPB41L2	0.232812	0.519874	0.774658	0.671101	0.502156	NA
FAR1	0.120331	0.60023	0.894549	0.670986	0.50223	NA
GPR183	0.273049	0.543096	0.809848	0.670615	0.502466	0.641017
TBRG1	0.200338	0.45649	0.680847	0.670474	0.502556	NA
TAF4B	0.161125	0.545455	0.813538	0.670473	0.502556	NA
SLC9A7	0.388745	-0.284558	0.42442	-0.670464	0.502562	0.641017
MFN1	0.177138	0.448423	0.668916	0.670372	0.502621	NA
COX6A1	0.174515	0.545288	0.81441	0.66955	0.503145	NA
KLF6	0.241514	0.473264	0.707	0.669397	0.503242	NA
EIF2S2	0.155669	0.563704	0.842673	0.668948	0.503528	NA
NPIPB4	0.0836479	0.963542	1.44059	0.668852	0.50359	NA
ZKSCAN1	0.124924	0.645828	0.966024	0.668543	0.503787	NA
TLK2	0.274833	0.341498	0.511171	0.668071	0.504089	0.642211
SPG7	0.246246	0.371469	0.556925	0.667	0.504772	NA
ATP6V1G1	0.248654	0.368411	0.552406	0.666921	0.504822	NA
NDFIP1	0.132136	0.59327	0.890322	0.666354	0.505185	NA
SH3BGRL3	0.505895	0.382979	0.575089	0.665947	0.505445	0.643057
PDE7B	0.151974	0.650562	0.977773	0.66535	0.505826	NA
JAK3	0.153215	0.577919	0.869009	0.665032	0.50603	NA
DLC1	0.0753047	1.15998	1.74435	0.664993	0.506055	NA
GAPVD1	0.185566	0.472351	0.71035	0.664955	0.506079	NA
TMEM87A	0.187141	0.457067	0.6884	0.663955	0.506719	NA
AK9	0.15091	0.614476	0.925747	0.663762	0.506842	NA
SEC14L1	0.115159	0.636607	0.959311	0.663608	0.506941	NA
CSNK1G3	0.329872	0.296774	0.447468	0.663231	0.507183	0.643057
ZNF141	0.181931	0.511854	0.771905	0.663105	0.507263	NA
RPL7	0.805169	0.263211	0.397036	0.662941	0.507368	0.643057
ERP29	0.323422	0.348042	0.525273	0.662592	0.507592	0.643057
GPSM3	0.332339	0.399847	0.603622	0.662412	0.507707	0.643057
DPP8	0.159225	0.508547	0.768646	0.661614	0.508219	NA
HMGN2	0.255111	0.37276	0.563491	0.661519	0.508279	NA
QRICH1	0.144884	0.533071	0.806141	0.661263	0.508444	NA
SGPP1	0.089291	0.754495	1.14156	0.660933	0.508655	NA
CCT3	0.145402	0.547529	0.82843	0.660923	0.508662	NA
PATL2	0.216481	0.431212	0.653286	0.660065	0.509212	NA
RNPS1	0.141753	0.538918	0.817326	0.659367	0.50966	NA
ATG2B	0.11736	0.706912	1.07242	0.659177	0.509782	NA
ZMIZ2	0.126705	0.70868	1.07515	0.659142	0.509804	NA
MOB3A	0.169671	0.465179	0.705944	0.658945	0.509931	NA
RPL36AL	0.51832	0.292927	0.445438	0.657616	0.510785	0.646202
TMEM63A	0.124312	0.590824	0.900434	0.656155	0.511725	NA
PRKN	0.240085	-0.448241	0.684482	-0.654861	0.512557	NA
RASSF5	0.108928	0.695543	1.0622	0.654814	0.512588	NA
GTF2F2	0.179336	0.477182	0.728843	0.654712	0.512653	NA
SERTAD2	0.157138	0.487522	0.745171	0.654242	0.512956	NA
TMLHE	0.185702	0.508682	0.77808	0.653766	0.513263	NA
BIN1	0.138649	0.661826	1.01253	0.653636	0.513347	NA
MBTD1	0.196538	0.471952	0.722209	0.653484	0.513444	NA
RASAL3	0.116817	0.673193	1.03024	0.653433	0.513477	NA
PPM1G	0.120657	0.672868	1.03217	0.651894	0.514469	NA
IWS1	0.168256	0.563052	0.864156	0.651563	0.514683	NA
EIF3A	0.184876	0.410419	0.630729	0.650706	0.515236	NA
CRYBG1	0.202776	-0.382999	0.589084	-0.650161	0.515588	NA
STAMBPL1	0.0846528	0.913692	1.40573	0.649977	0.515707	NA
NRF1	0.225507	0.381213	0.587286	0.649109	0.516268	NA
RNASEH2B	0.265787	0.326227	0.502617	0.649056	0.516302	NA
PSME1	0.232642	0.450648	0.694492	0.648889	0.51641	NA
EEF1G	1.01557	0.338327	0.521459	0.648809	0.516462	0.652625
HLA-DOB	0.141617	0.59558	0.918391	0.648504	0.516659	NA
IL2RG	0.107116	0.803983	1.24002	0.648362	0.516751	NA
C6orf89	0.0984199	0.774552	1.19512	0.648096	0.516923	NA
SNRPA1	0.123102	0.574035	0.885785	0.648053	0.516951	NA
HSD17B12	0.178641	0.482294	0.744838	0.647516	0.517298	NA
HNRNPD	0.21436	0.353527	0.546031	0.647449	0.517341	NA
IL7	0.148635	0.611669	0.944984	0.64728	0.517451	NA
DDX27	0.125385	0.614156	0.94946	0.646848	0.51773	NA
NARF	0.10667	0.691747	1.06986	0.646578	0.517905	NA
TMC6	0.298324	0.290692	0.449885	0.646147	0.518184	0.654042
CLCN7	0.111538	0.725088	1.12244	0.645992	0.518285	NA
CD36	0.117411	0.768124	1.18985	0.645564	0.518562	NA
TBC1D10C	0.225486	0.371129	0.57491	0.645544	0.518575	NA
PNPLA2	0.13523	0.607597	0.94153	0.64533	0.518713	NA
SNU13	0.284251	0.380213	0.590039	0.644386	0.519325	0.654551
TNFRSF14	0.169969	0.508124	0.78885	0.644132	0.51949	NA
ATAD1	0.118437	0.626279	0.972686	0.643865	0.519663	NA
PREX1	0.312219	0.305571	0.474734	0.643669	0.51979	0.654551
PSMA7	0.193494	0.46527	0.722867	0.643645	0.519805	NA
GNG2	0.204878	0.463752	0.72086	0.643331	0.520009	NA
KPNA5	0.138352	0.602231	0.936412	0.643126	0.520142	NA
BAZ2A	0.212716	0.42089	0.655398	0.642191	0.520749	NA
BZW1	0.149975	0.609933	0.954212	0.639201	0.522692	NA
TMEM165	0.235954	0.320256	0.501363	0.638771	0.522972	NA
ETNK1	0.206691	0.356874	0.558949	0.638473	0.523166	NA
NDUFV2	0.109414	0.600709	0.941098	0.638307	0.523274	NA
NFKBID	0.224349	0.439553	0.689135	0.637832	0.523583	NA
S100A6	0.23628	0.459774	0.722557	0.636316	0.524571	NA
ATP2C1	0.137098	0.554974	0.872378	0.636163	0.52467	NA
WDR75	0.113286	0.64592	1.01541	0.636115	0.524702	NA
RILPL2	0.19517	0.545861	0.858421	0.63589	0.524848	NA
TRIM44	0.268746	0.364975	0.574038	0.635802	0.524906	0.660228
ATP10D	0.152619	0.510953	0.803746	0.635715	0.524962	NA
VPS35	0.142467	0.552352	0.869863	0.634987	0.525437	NA
TACC1	0.17345	0.454406	0.716046	0.634605	0.525686	NA
ENOX2	0.170095	0.581421	0.916456	0.634423	0.525805	NA
RNASET2	0.20397	0.480711	0.758331	0.633907	0.526142	NA
AFF4	0.364734	0.266846	0.421599	0.632937	0.526775	0.661779
PITPNB	0.188635	0.458875	0.725697	0.632323	0.527176	NA
USP8	0.287816	0.298436	0.472173	0.632049	0.527355	0.661779
INTS10	0.145851	0.52552	0.831688	0.631872	0.527471	NA
AHI1	0.0986116	0.643709	1.01983	0.631192	0.527915	NA
CALCOCO2	0.150298	0.568686	0.901747	0.630649	0.52827	NA
CDK5RAP3	0.0983531	0.692784	1.10026	0.629656	0.52892	NA
USP28	0.138831	0.587611	0.934472	0.628816	0.52947	NA
GTF2H1	0.121684	0.681774	1.08436	0.628735	0.529522	NA
ENSG00000227498	0.0722922	1.74319	2.77465	0.628257	0.529836	NA
RBM4	0.139355	0.552237	0.879044	0.628225	0.529856	NA
ZNF827	0.0926678	0.774865	1.23382	0.628022	0.529989	NA
ZNF532	0.144869	0.513561	0.819127	0.626961	0.530685	NA
USP9Y	0.12547	0.653729	1.0432	0.626661	0.530882	NA
TXNIP	1.59214	-0.183477	0.292928	-0.626355	0.531082	0.665688
ARPC3	0.555409	0.236765	0.378662	0.625267	0.531796	0.665816
PRKRIP1	0.242553	0.38318	0.612913	0.625179	0.531854	NA
NOD1	0.136806	0.575624	0.921045	0.624968	0.531992	NA
FAM204A	0.115709	0.601627	0.962781	0.624885	0.532047	NA
KIF13B	0.137106	0.627049	1.00372	0.624727	0.53215	NA
PARVG	0.183105	0.452159	0.723838	0.624669	0.532188	NA
PTPN22	0.135721	0.542085	0.868611	0.624082	0.532574	NA
TRIM66	0.117764	0.806468	1.29253	0.623945	0.532664	NA
ARAP1	0.0875673	0.893484	1.43207	0.623911	0.532686	NA
HSPD1	0.210505	0.433506	0.695177	0.623591	0.532896	NA
GTF2E2	0.110138	0.575247	0.922757	0.623401	0.533021	NA
MIA3	0.129897	0.568367	0.912712	0.622723	0.533467	NA
SMURF2	0.193206	0.466178	0.749004	0.622398	0.53368	NA
SRP14	0.283736	0.312485	0.502382	0.622007	0.533937	0.666756
ENTPD4	0.133727	0.676265	1.08801	0.62156	0.534231	NA
GALNTL6	0.185356	0.888075	1.42912	0.621413	0.534328	NA
HPS1	0.109029	0.647273	1.04205	0.621152	0.534499	NA
RPS28	4.23016	0.216493	0.348743	0.620782	0.534743	0.666756
SDHC	0.132157	0.525936	0.847743	0.620396	0.534997	NA
TRRAP	0.253661	0.408338	0.658211	0.620376	0.53501	NA
PRKAA1	0.102484	0.690228	1.11289	0.620213	0.535118	NA
CNR2	0.346198	0.266607	0.430079	0.619903	0.535322	0.666756
PIK3CB	0.125767	0.578758	0.93403	0.619636	0.535498	NA
OXR1	0.228483	0.360362	0.581644	0.619558	0.535549	NA
CD79B	0.362221	0.326055	0.526319	0.619501	0.535586	0.666756
RIC1	0.316049	0.282821	0.456558	0.619463	0.535611	0.666756
CALR	0.257457	0.499533	0.806604	0.619304	0.535716	NA
XAF1	0.129653	0.57954	0.936363	0.618927	0.535965	NA
MBNL3	0.145921	0.630249	1.01857	0.618757	0.536077	NA
MDH1	0.149672	0.479959	0.775943	0.618549	0.536214	NA
LITAF	0.208355	0.438758	0.709499	0.618405	0.536309	NA
ICE1	0.101456	0.68988	1.11633	0.61799	0.536582	NA
YPEL5	0.504455	0.333865	0.54034	0.617879	0.536655	0.667292
ATRN	0.130081	0.650843	1.05554	0.616597	0.5375	NA
ARF4	0.147786	0.613849	0.995962	0.616338	0.537672	NA
CRLF3	0.275091	0.296347	0.481319	0.615698	0.538094	0.668317
CDK6	0.139775	0.875783	1.4229	0.61549	0.538231	NA
G3BP2	0.155987	0.489994	0.797838	0.614153	0.539115	NA
RRAS2	0.299316	0.275898	0.449524	0.613756	0.539377	0.668824
ZNF586	0.165894	0.478258	0.779236	0.613752	0.539379	NA
YPEL3	0.156235	0.515952	0.8409	0.613571	0.539499	NA
THRB	0.310158	-0.416706	0.679538	-0.61322	0.539731	0.668824
PHACTR4	0.212833	0.389265	0.635473	0.612559	0.540168	NA
CCNK	0.104523	0.7365	1.20572	0.610837	0.541308	NA
GRAMD1C	0.110155	0.706756	1.15748	0.6106	0.541465	NA
ABCB7	0.166444	0.450495	0.73857	0.609956	0.541891	NA
YEATS2	0.0895901	0.755531	1.23936	0.609612	0.542119	NA
ARHGAP12	0.176908	0.452069	0.741578	0.609603	0.542125	NA
HDAC4	0.145504	0.643593	1.05582	0.609566	0.542149	NA
SF3B3	0.168815	0.446078	0.732164	0.60926	0.542352	NA
WDR6	0.110233	0.700877	1.15038	0.609259	0.542353	NA
CTC1	0.135661	0.623721	1.0243	0.608926	0.542573	NA
RABGAP1	0.215353	0.36805	0.604623	0.608727	0.542705	NA
CLK4	0.102087	0.665226	1.09323	0.608493	0.54286	NA
GNAS	0.364115	-0.244384	0.40191	-0.608057	0.543149	0.671132
GALNT2	0.184788	0.470204	0.773461	0.607923	0.543239	NA
MYH9	0.512589	0.228111	0.375234	0.607917	0.543243	0.671132
RPL14	2.24643	0.214636	0.353244	0.607613	0.543444	0.671132
COMMD1	0.192291	0.411395	0.677212	0.607483	0.543531	NA
PPP1CA	0.163422	0.475035	0.783326	0.606434	0.544227	NA
SDCBP	0.166105	0.517556	0.853452	0.606427	0.544231	NA
NDEL1	0.184925	0.418597	0.691177	0.605629	0.544761	NA
AP1G2	0.112168	0.614521	1.01534	0.605239	0.54502	NA
NCOA1	0.386123	0.283272	0.468376	0.604795	0.545315	0.672491
SENP5	0.145612	0.526403	0.870451	0.604748	0.545347	NA
TAF11	0.140619	0.501168	0.828775	0.604709	0.545372	NA
TCF3	0.164773	0.486751	0.80572	0.604119	0.545764	NA
TRAM1	0.123691	0.541059	0.895971	0.60388	0.545924	NA
HLA-DQA1	1.42929	0.216343	0.358489	0.603487	0.546185	0.672491
IFITM2	0.317906	0.434149	0.720279	0.60275	0.546675	0.672491
LDAH	0.117986	0.54984	0.912901	0.6023	0.546975	NA
HAX1	0.093871	0.776018	1.28855	0.60224	0.547015	NA
SELENOF	0.293637	-0.285422	0.473937	-0.602236	0.547017	0.672491
IQCB1	0.223799	0.362079	0.60141	0.60205	0.547141	NA
GMFG	0.2202	0.390085	0.647986	0.601996	0.547177	NA
FNDC3B	0.0904492	0.761051	1.26721	0.600571	0.548126	NA
GNG5	0.136772	0.513573	0.855307	0.600455	0.548203	NA
RPL23	0.424316	0.322747	0.537812	0.600112	0.548432	0.673398
YY1	0.184585	0.427375	0.71234	0.59996	0.548533	NA
CAPN2	0.118447	0.684198	1.14071	0.599801	0.548639	NA
NTNG1	0.0727695	1.11974	1.86846	0.599285	0.548983	NA
MED13	0.293112	0.304622	0.508322	0.599271	0.548992	0.673398
DYNC1H1	0.216688	0.357092	0.595979	0.599168	0.549061	NA
GOSR1	0.115981	0.584414	0.975788	0.598916	0.549229	NA
SNED1	0.15076	0.573666	0.958285	0.598638	0.549414	NA
CPSF7	0.104736	0.63911	1.0689	0.597913	0.549898	NA
SEC63	0.141441	0.539014	0.901994	0.59758	0.55012	NA
PPFIA1	0.204823	0.416363	0.696798	0.597537	0.550149	NA
NOL7	0.159537	0.481331	0.805762	0.597361	0.550267	NA
TMA7	0.307633	0.349566	0.585436	0.597103	0.550439	0.673999
TBC1D32	0.1349	0.561489	0.940606	0.596944	0.550545	NA
LRCH1	0.34516	0.254118	0.425886	0.59668	0.550721	0.673999
DCXR	0.12197	0.57005	0.957158	0.595565	0.551466	NA
ZSWIM6	0.327518	0.281511	0.473084	0.595054	0.551807	0.674569
LSM8	0.13866	0.528132	0.888013	0.594735	0.552021	NA
MAML1	0.0811284	0.82129	1.38111	0.59466	0.552071	NA
TMEM62	0.160781	0.490656	0.825685	0.594241	0.552351	NA
ING5	0.123643	0.653953	1.10104	0.593939	0.552553	NA
CACNA1C	0.134658	0.595322	1.00234	0.593932	0.552557	NA
CLEC17A	0.211407	0.415738	0.700086	0.593839	0.55262	NA
PARP4	0.240306	0.339258	0.571575	0.59355	0.552813	NA
MACROD2	0.276458	0.464731	0.783001	0.593525	0.55283	0.67506
NIPA2	0.107949	0.59668	1.00576	0.593263	0.553005	NA
SUPT6H	0.113703	0.691727	1.16736	0.592556	0.553478	NA
PIK3C3	0.145627	0.514258	0.867924	0.592515	0.553506	NA
ZNF26	0.111995	0.6132	1.03502	0.592454	0.553547	NA
COMMD6	0.425329	0.343531	0.58033	0.591959	0.553878	0.675582
NARS2	0.124347	0.642052	1.08475	0.59189	0.553924	NA
STXBP5	0.130361	0.512288	0.866605	0.591144	0.554424	NA
ZNF33B	0.11704	0.625096	1.05774	0.59097	0.55454	NA
GBE1	0.173342	0.472732	0.800121	0.590826	0.554637	NA
POM121	0.110885	0.592194	1.00268	0.590614	0.554779	NA
OSGEP	0.12211	0.541446	0.917207	0.59032	0.554976	NA
NAA25	0.165397	0.462825	0.784738	0.589784	0.555336	NA
ZC3H6	0.107623	0.572438	0.9715	0.589231	0.555706	NA
CHD1L	0.165647	0.534147	0.906674	0.589129	0.555775	NA
STAT5B	0.125638	0.60369	1.02492	0.589014	0.555852	NA
NPTN	0.0883065	0.765231	1.29945	0.588887	0.555937	NA
ATP11B	0.305573	0.266334	0.45283	0.588155	0.556428	0.677933
SERINC1	0.128544	0.478746	0.814234	0.587971	0.556552	NA
SEMA4D	0.198272	0.3973	0.676438	0.587341	0.556975	NA
HERPUD1	1.152	0.241337	0.411199	0.586911	0.557264	0.678191
RYK	0.151865	0.515782	0.878936	0.586825	0.557321	NA
DENND3	0.136192	0.531923	0.906508	0.586783	0.55735	NA
NCK1	0.150455	0.540994	0.922427	0.586489	0.557547	NA
RBM5	0.198731	0.343276	0.585711	0.586084	0.557819	NA
DUSP22	0.111191	0.620536	1.05883	0.58606	0.557835	NA
ZCCHC10	0.180276	0.433512	0.739769	0.58601	0.557869	NA
UFM1	0.0933806	0.624135	1.06613	0.585421	0.558264	NA
SERTAD1	0.198107	0.470595	0.805342	0.584341	0.558991	NA
EPS15L1	0.172045	0.411199	0.703838	0.584224	0.55907	NA
RSL1D1	0.151508	0.475517	0.814258	0.583988	0.559228	NA
RPS20	0.438813	0.30595	0.52521	0.582529	0.56021	0.679995
ACADM	0.115616	0.571005	0.980278	0.582493	0.560235	NA
ACTN4	0.152118	0.513138	0.881013	0.582441	0.56027	NA
CDKN1B	0.280629	0.347541	0.596782	0.582359	0.560325	0.679995
TMEM260	0.114181	0.624905	1.07323	0.582267	0.560387	NA
MED10	0.123815	0.573229	0.985034	0.581939	0.560608	NA
HERC1	0.510034	0.200306	0.344216	0.58192	0.560621	0.679995
GLMN	0.107565	0.599461	1.03019	0.581893	0.560639	NA
SERGEF	0.188794	0.432141	0.742828	0.581751	0.560734	NA
TOR3A	0.111281	0.713144	1.22639	0.5815	0.560904	NA
ARL8B	0.145144	0.506488	0.871543	0.58114	0.561146	NA
RPS10	1.01602	0.342337	0.590789	0.579457	0.562281	0.681249
LMAN1	0.0835422	0.775931	1.33935	0.579335	0.562363	NA
SAP18	0.200142	0.419541	0.72469	0.578925	0.562639	NA
ZMYM5	0.117872	0.610396	1.05438	0.578918	0.562645	NA
TP53BP1	0.111639	0.67718	1.16976	0.578907	0.562652	NA
SNW1	0.0937412	0.656393	1.13418	0.57874	0.562765	NA
NAA50	0.132548	0.557056	0.963112	0.578391	0.563	NA
SPOCK2	0.167583	0.478574	0.82774	0.57817	0.56315	NA
EIF3D	0.169947	0.424248	0.73408	0.577931	0.563311	NA
METTL21A	0.115917	0.567324	0.981816	0.577831	0.563378	NA
HAGH	0.147412	0.498608	0.863965	0.577116	0.563861	NA
DNAJC15	0.162304	0.435069	0.754027	0.576993	0.563944	NA
ACSL4	0.130713	0.658181	1.14104	0.576825	0.564058	NA
CREB3L2	0.137874	0.482849	0.837088	0.57682	0.564061	NA
ANAPC1	0.117447	0.535061	0.929057	0.575919	0.56467	NA
CUL4A	0.170769	0.41329	0.718561	0.575164	0.56518	NA
ZNF75A	0.120671	0.540541	0.940051	0.575012	0.565283	NA
AP1G1	0.120466	0.49895	0.868015	0.574817	0.565415	NA
GABPB2	0.109997	0.752013	1.30839	0.574762	0.565452	NA
RSBN1	0.112087	0.52621	0.915628	0.574699	0.565495	NA
CHD4	0.131113	0.666968	1.16101	0.574471	0.565649	NA
PCSK7	0.255774	0.291375	0.507491	0.574148	0.565867	NA
ARF1	0.184797	0.384169	0.669126	0.574135	0.565876	NA
P2RY14	0.246733	0.369225	0.643429	0.57384	0.566076	NA
ABHD18	0.138086	0.501202	0.873935	0.5735	0.566306	NA
GALNT7	0.1365	0.584832	1.02108	0.572757	0.566809	NA
EDF1	0.25416	0.362287	0.632821	0.572496	0.566986	NA
TXNL4A	0.0818364	0.809244	1.41417	0.572237	0.567161	NA
ZNF860	0.102676	0.696224	1.21705	0.572061	0.567281	NA
FAM193A	0.145475	0.441814	0.772385	0.572012	0.567314	NA
ABCA5	0.0891251	0.762135	1.33254	0.571942	0.567361	NA
ZNF106	0.180027	0.435704	0.761844	0.571907	0.567385	NA
TP53INP1	0.218059	0.309014	0.540343	0.571885	0.5674	NA
RPL36A	0.539854	0.362716	0.634299	0.571839	0.567431	0.686724
SLF1	0.147318	0.569513	0.995976	0.571814	0.567448	NA
TESK2	0.156644	0.495544	0.867336	0.571341	0.567769	NA
USP32	0.176896	0.435287	0.761968	0.571267	0.567818	NA
MECP2	0.267324	0.301863	0.529094	0.570528	0.56832	NA
DCAF5	0.189305	0.39074	0.68637	0.569285	0.569163	NA
CCDC18	0.156623	0.398482	0.700262	0.569048	0.569324	NA
SCAI	0.18008	0.518493	0.911249	0.568992	0.569362	NA
PRKAG2	0.222008	0.374175	0.6577	0.568915	0.569414	NA
GPX4	0.231162	0.379508	0.667366	0.568666	0.569583	NA
SPCS2	0.170624	0.364854	0.641933	0.568368	0.569785	NA
MRPS6	0.0952468	0.619955	1.09268	0.567369	0.570463	NA
PIAS2	0.146879	0.499982	0.882259	0.566706	0.570914	NA
OXA1L	0.13298	0.544501	0.960867	0.566677	0.570934	NA
DNAJC13	0.171034	0.483006	0.853814	0.565704	0.571595	NA
JADE2	0.146336	0.502442	0.888216	0.565675	0.571615	NA
HSD17B11	0.11946	0.463586	0.820059	0.565308	0.571864	NA
BTBD10	0.0911578	0.640137	1.13256	0.565213	0.571929	NA
RNF168	0.153912	0.528073	0.935468	0.564501	0.572413	NA
PARN	0.222465	0.32608	0.577884	0.564266	0.572573	NA
NCF4	0.105684	0.57998	1.02823	0.564054	0.572717	NA
EXOC1	0.143963	0.437149	0.77509	0.563997	0.572756	NA
MDN1	0.136407	0.578032	1.02513	0.56386	0.57285	NA
SPSB3	0.116446	0.504102	0.894148	0.563779	0.572904	NA
TSPAN3	0.224586	0.31606	0.561157	0.563229	0.573279	NA
IGHD	0.440026	-0.261081	0.463774	-0.562948	0.57347	0.692705
GADD45B	0.202534	0.650472	1.15596	0.562713	0.573631	NA
LINGO1	0.207081	-0.383923	0.68229	-0.562697	0.573641	NA
RASSF3	0.308993	0.262116	0.465827	0.56269	0.573646	0.692705
RNF4	0.121537	0.473658	0.842044	0.56251	0.573768	NA
PLEKHA1	0.158345	0.513461	0.913176	0.562281	0.573925	NA
MARK2	0.148617	0.477399	0.849255	0.562138	0.574022	NA
ATF4	0.114259	0.583451	1.03793	0.562132	0.574026	NA
ELAVL1	0.116726	0.538639	0.958381	0.56203	0.574095	NA
ME2	0.148652	0.53771	0.957184	0.561763	0.574278	NA
SRRT	0.115803	0.729633	1.29906	0.561663	0.574346	NA
LDHA	0.193926	0.472625	0.841632	0.561558	0.574417	NA
EIF3M	0.145909	0.432159	0.769594	0.561542	0.574428	NA
TOP1	0.224555	0.37072	0.660206	0.561521	0.574442	NA
SARAF	0.8747	0.207028	0.368795	0.561364	0.574549	0.693026
RNF44	0.123598	0.584338	1.04179	0.560896	0.574868	NA
C7orf50	0.119508	0.590756	1.05329	0.560869	0.574887	NA
DCP1A	0.150231	0.428125	0.763722	0.560576	0.575086	NA
PAG1	0.0842003	0.770522	1.37459	0.560548	0.575106	NA
MRPS25	0.12502	0.497472	0.887619	0.560457	0.575168	NA
TEX9	0.0797261	0.935534	1.67045	0.560049	0.575446	NA
ZNF44	0.104185	0.56514	1.00979	0.559663	0.575709	NA
EPN1	0.0984473	0.666694	1.19248	0.55908	0.576107	NA
SRSF2	0.337686	0.247223	0.442345	0.558893	0.576235	0.69429
UBE2E3	0.0678636	0.81729	1.46337	0.5585	0.576503	NA
RBM47	0.100809	0.6673	1.19522	0.558309	0.576633	NA
CABIN1	0.0931278	0.718775	1.288	0.558054	0.576808	NA
KHDRBS2	0.635461	0.206045	0.369542	0.557568	0.577139	0.69461
SMNDC1	0.0735666	0.764348	1.37133	0.557379	0.577269	NA
C1orf43	0.161017	0.476556	0.855447	0.557084	0.57747	NA
ABCA7	0.127444	0.596949	1.07157	0.557077	0.577475	NA
SIN3B	0.0925328	0.632404	1.13528	0.557047	0.577496	NA
MGA	0.189736	0.359483	0.645902	0.55656	0.577828	NA
UBL5	0.182567	0.437693	0.786443	0.556547	0.577837	NA
UXT	0.209763	0.421026	0.757338	0.555929	0.57826	NA
OGDH	0.181466	0.428049	0.770044	0.555877	0.578295	NA
SLC8A1	0.219391	0.399199	0.718262	0.555785	0.578358	NA
NR4A2	0.947586	0.269823	0.485554	0.555701	0.578415	0.695189
SLC7A6	0.151817	0.485937	0.874708	0.555542	0.578524	NA
TOM1L2	0.1219	0.581908	1.04794	0.555288	0.578698	NA
SECISBP2L	0.262694	0.310736	0.559644	0.555239	0.578731	NA
PTPRCAP	0.590428	0.327877	0.590775	0.554995	0.578898	0.695189
UGT8	0.0995381	0.693205	1.24917	0.554932	0.578941	NA
TMEM117	0.185598	0.387001	0.698431	0.5541	0.57951	NA
FOS	0.66392	0.426046	0.768971	0.554047	0.579547	0.6952
ADPGK	0.184874	0.423458	0.764714	0.553747	0.579752	NA
ZNF821	0.14506	0.484625	0.875204	0.553729	0.579764	NA
CST3	0.0988145	0.660689	1.19433	0.553189	0.580134	NA
JAK2	0.190582	0.390211	0.705522	0.553082	0.580207	NA
PPP1R18	0.135362	0.542278	0.980492	0.553067	0.580218	NA
SUMF2	0.123321	0.527665	0.954239	0.552969	0.580284	NA
OTULIN	0.0960616	0.635783	1.14998	0.552866	0.580355	NA
ODC1	0.135031	0.514064	0.929979	0.55277	0.580421	NA
MCM3AP	0.141193	0.605213	1.09521	0.552601	0.580537	NA
[truncated: 12,865 more rows]
