# Supplementary material for: Myocardial B cells have specific gene expression and predicted interactions in Dilated Cardiomyopathy and Arrhythmogenic Right Ventricular Cardiomyopathy
Source: bioRxiv. 2024 Jan 16:2023.09.21.558902. Preprint. [Version 2] doi: 10.1101/2023.09.21.558902 (PMC10827058; doi:10.1101/2023.09.21.558902)
Supplement: Supplement 4 — Supplementary Table 4. DESeq statistical analysis of plasma cells derived from ARVC patients versus controls. [file media-4.xlsx]

## Sheet: Plasma B cells DESeq stats ARVC
	baseMean	log2FoldChange	lfcSE	stat	pvalue	padj
CARMIL1	1.92589	-3.76927	0.507124	-7.43264	1.06454e-13	1.4564e-09
IGKC	7.74828	-4.45172	0.620725	-7.1718	7.40179e-13	3.93402e-09
GMDS-DT	1.29278	-3.18386	0.445245	-7.15081	8.62661e-13	3.93402e-09
TPM1	1.19161	3.29037	0.464577	7.08251	1.41566e-12	4.84192e-09
MYH7	1.12467	3.46682	0.552269	6.27742	3.44246e-10	9.41927e-07
IGHG1	3.89801	3.26581	0.648955	5.03241	4.8434e-07	0.00110438
TENT5C	0.925243	-2.38066	0.492421	-4.83459	1.33418e-06	0.00260756
ACTC1	0.773425	2.51631	0.535885	4.69562	2.65803e-06	0.00454557
MZB1	2.02121	1.90024	0.40954	4.63994	3.48518e-06	0.00529786
MT-CO1	1.70251	1.84224	0.402464	4.57739	4.70807e-06	0.0064411
CRYAB	0.825986	2.63657	0.5821	4.52942	5.91469e-06	0.00735626
CYTOR	0.503217	-3.12243	0.757596	-4.1215	3.76413e-05	0.0407752
PIM2	1.51976	1.90513	0.46299	4.11484	3.87455e-05	0.0407752
OGT	1.56083	1.4264	0.350661	4.06775	4.74692e-05	0.0463875
DES	0.781417	2.42582	0.601564	4.03253	5.51805e-05	0.0503283
ITPR2	1.29267	1.80385	0.472892	3.8145	0.000136458	0.11668
ENSG00000249988	0.714827	-2.308	0.608819	-3.79095	0.000150071	0.120772
MB	0.630588	2.10488	0.559151	3.76442	0.000166934	0.126879
MUC20-OT1	0.669064	-2.14311	0.595505	-3.59882	0.000319668	0.228321
RHEX	0.489638	-2.56147	0.713984	-3.58757	0.000333778	0.228321
CD38	1.93582	1.58317	0.444387	3.56259	0.000367217	0.229119
TTN	1.7263	1.83499	0.515747	3.55793	0.000373792	0.229119
BTG2	1.116	1.77796	0.500829	3.55003	0.000385187	0.229119
LINC00513	0.443302	-2.45696	0.716525	-3.429	0.000605817	0.345341
IFNAR2	0.324538	2.27738	0.666678	3.41601	0.000635465	0.347752
MYL3	0.424765	2.18696	0.64419	3.3949	0.000686542	0.361253
ELL2	2.58788	1.28264	0.39002	3.28864	0.00100671	0.510106
ANKRD36B	0.738345	1.8455	0.564383	3.26995	0.00107567	0.523822
PRDM1	1.63292	1.61609	0.495586	3.26096	0.00111036	0.523822
MT-CO2	1.19795	1.51965	0.479154	3.17152	0.00151642	0.69154
TUT4	0.510301	-1.81424	0.575837	-3.1506	0.00162933	0.719062
LARGE1	0.886335	-1.89475	0.613918	-3.08632	0.00202653	0.866405
ANKRD36C	0.773124	1.83704	0.599829	3.0626	0.00219422	0.90967
DDX17	1.85452	1.08109	0.363339	2.97542	0.00292589	1
ELMO1	1.78551	1.29511	0.446846	2.89834	0.00375141	1
TNNC1	0.395164	1.77164	0.626963	2.82575	0.00471704	1
ZBTB20	2.89822	0.969254	0.34496	2.80976	0.00495791	1
RUNX1	2.22626	2.03345	0.725185	2.80404	0.00504666	1
HLA-C	0.456616	1.50657	0.538191	2.79932	0.00512109	1
XIST	2.7	1.5911	0.571578	2.78369	0.00537439	1
ENSG00000266049	0.28436	-2.064	0.742202	-2.78091	0.00542065	1
LINC02362	0.376251	-1.84186	0.662388	-2.78063	0.00542529	1
OGA	0.569724	-1.79672	0.646638	-2.77856	0.00546007	1
MCL1	0.425843	1.50321	0.54605	2.75288	0.00590733	1
CEP128	2.21923	1.5127	0.550402	2.74836	0.00598939	1
EHMT1	1.85011	1.44425	0.526178	2.7448	0.00605484	1
RHBDD1	0.735034	1.18478	0.436254	2.71579	0.00661172	1
GAS6	0.919267	1.31991	0.487851	2.70557	0.00681882	1
ENSG00000280441	2.3886	-2.24588	0.830593	-2.70395	0.00685211	1
PPP2R5C	1.30584	1.33692	0.497599	2.68674	0.00721524	1
GALNT2	0.712346	1.33566	0.498292	2.68047	0.00735189	1
KDM4C	0.62608	-1.35883	0.508159	-2.67403	0.00749452	1
ATXN1	3.19284	0.827545	0.309648	2.67253	0.00752812	1
RASSF6	0.43928	2.05673	0.791452	2.59868	0.00935834	1
FBXW7	3.94244	0.803669	0.311803	2.57749	0.00995205	1
TXNDC11	2.37636	1.16503	0.452398	2.57523	0.0100173	1
LINGO1	1.45468	-1.53484	0.601728	-2.55072	0.01075	1
PRKN	0.330475	-1.90289	0.750002	-2.53718	0.0111749	1
CLINT1	1.03847	1.14843	0.453129	2.53444	0.0112629	1
CKM	0.456023	1.7024	0.676609	2.51608	0.0118668	1
FUT8	2.78195	1.17366	0.46896	2.50268	0.0123257	1
HNRNPA2B1	0.968573	1.03071	0.413065	2.49527	0.012586	1
EPC1	0.647598	1.03449	0.415674	2.4887	0.0128211	1
CSNK1E	0.417109	1.8865	0.758189	2.48816	0.0128405	1
FCRL5	1.88892	0.890234	0.36063	2.46855	0.0135661	1
ZFP36	0.412746	1.62679	0.660451	2.46315	0.0137723	1
RRBP1	2.61206	1.13085	0.461334	2.45126	0.0142356	1
STK17B	1.12209	1.17955	0.481825	2.44809	0.0143615	1
ANKRD36	0.869593	1.42883	0.585061	2.4422	0.0145982	1
LUC7L3	1.0043	-1.06908	0.437892	-2.44141	0.0146299	1
XRN1	1.31293	0.953049	0.395144	2.4119	0.0158696	1
MBTPS1	0.651719	1.19313	0.497627	2.39764	0.0165012	1
DYM	0.567286	1.10347	0.460991	2.3937	0.0166795	1
TBCEL	0.285717	2.17931	0.913806	2.38487	0.0170852	1
FNDC3A	3.17507	0.701863	0.294924	2.37981	0.0173214	1
GOLGB1	1.06871	1.0775	0.46412	2.3216	0.0202543	1
MEI1	1.30764	0.967772	0.429441	2.25356	0.0242238	1
TMEM156	0.851144	1.18972	0.528732	2.25015	0.0244397	1
RSRP1	0.868613	0.945952	0.422267	2.24017	0.0250797	1
IFNG-AS1	4.41993	0.881668	0.394609	2.23428	0.0254646	1
USP3	1.01552	1.01262	0.453951	2.23069	0.0257017	1
NSD3	0.417359	-1.52351	0.685221	-2.22338	0.0261901	1
USO1	0.703447	1.01675	0.459909	2.21075	0.0270529	1
INPP4A	1.36256	1.15776	0.530115	2.18398	0.0289637	1
LINC00486	0.244054	-1.65487	0.759001	-2.18033	0.0292329	1
NLK	0.570597	1.19299	0.551091	2.16478	0.0304042	1
ACADVL	0.715922	1.0843	0.502247	2.15889	0.0308588	1
TENT2	0.360621	-1.51801	0.705397	-2.152	0.0313974	1
USP9X	0.438512	1.17938	0.550663	2.14175	0.0322139	1
LRP4	0.330763	-1.78233	0.835927	-2.13216	0.0329936	1
MYO1D	2.33276	0.793171	0.373764	2.12212	0.0338279	1
SEL1L3	3.52486	0.760939	0.359443	2.11699	0.0342606	1
RAPGEF2	1.00205	0.946777	0.447248	2.1169	0.0342687	1
ECPAS	0.347028	-1.54316	0.732052	-2.10799	0.0350316	1
PDCD4	0.535704	1.18646	0.563551	2.10533	0.0352624	1
RASGRP3	0.415356	1.28971	0.618585	2.08493	0.0370754	1
R3HDM1	0.539033	1.19723	0.575272	2.08115	0.0374202	1
ENSG00000283415	0.279277	-1.85689	0.893496	-2.07823	0.0376882	1
TAF4B	0.419997	1.4986	0.721525	2.07698	0.0378031	1
SON	1.3061	0.867088	0.420008	2.06446	0.0389746	1
ARMH3	0.297895	-1.68465	0.820297	-2.05371	0.0400036	1
EIF2AK4	0.947855	1.05921	0.51688	2.04924	0.0404382	1
TCAP	0.45344	1.17296	0.572918	2.04735	0.0406242	1
HLA-B	0.528191	1.07589	0.527982	2.03774	0.0415762	1
PPP1R10	0.675914	1.3203	0.651311	2.02714	0.0426485	1
ARID5B	0.84488	1.05264	0.520527	2.02226	0.0431492	1
ENAM	0.375934	-2.12385	1.05128	-2.02026	0.0433564	1
CFAP54	0.62864	1.58985	0.79171	2.00812	0.0446306	1
ANKRD12	1.64094	0.785375	0.394441	1.99111	0.0464688	1
GOLGA4	1.38842	0.807059	0.407072	1.98259	0.0474127	1
DENND1B	0.859051	0.815784	0.411684	1.98158	0.0475266	1
TP53INP1	1.45482	0.897209	0.453262	1.97945	0.0477655	1
CHST15	1.18454	0.956853	0.483647	1.97841	0.0478823	1
TTC3	1.06227	0.864059	0.436778	1.97826	0.0478998	1
ERN1	1.81345	0.897563	0.455113	1.97218	0.0485896	1
PHACTR4	0.419264	-1.07678	0.549645	-1.95904	0.0501075	1
ERBIN	0.282133	-1.43112	0.733573	-1.95089	0.0510701	1
CWF19L2	0.630941	-1.15851	0.594347	-1.94922	0.0512693	1
SELENOS	0.417267	-1.28153	0.658045	-1.94749	0.0514763	1
ACTA1	0.388936	1.51989	0.780809	1.94656	0.0515872	1
ST6GAL1	4.00262	0.666705	0.343096	1.9432	0.0519916	1
SRBD1	0.616181	1.04723	0.54001	1.93927	0.052468	1
PDXDC1	0.852878	-0.80379	0.420146	-1.91312	0.0557326	1
ENSG00000278996	1.7157	-1.69808	0.88952	-1.90899	0.0562638	1
MEF2A	1.22408	0.732619	0.384894	1.90343	0.056984	1
CFLAR	1.61435	0.704765	0.370849	1.90041	0.0573794	1
HSP90B1	1.8289	0.882492	0.465338	1.89645	0.0579	1
HNRNPDL	0.465399	0.897477	0.473503	1.8954	0.0580396	1
ATG5	0.686291	-0.926974	0.489465	-1.89385	0.0582446	1
NSF	0.820859	0.916125	0.485263	1.88789	0.0590402	1
NBEA	0.54943	1.00669	0.537212	1.87392	0.0609419	1
SRSF11	0.830538	0.933337	0.498539	1.87214	0.0611866	1
ATRX	0.865669	0.864595	0.464113	1.8629	0.0624767	1
ARGLU1	0.94797	0.785165	0.421674	1.86202	0.0626007	1
IKZF1	0.980109	0.94881	0.509839	1.861	0.0627443	1
SNX29	1.07021	0.731683	0.395921	1.84805	0.0645949	1
HNRNPH1	1.5407	0.748154	0.404897	1.84776	0.0646366	1
B4GALT1	0.591431	-1.97497	1.06896	-1.84756	0.0646667	1
FTX	1.88449	0.683619	0.371417	1.84057	0.0656848	1
CABLES1	0.538279	1.40898	0.771386	1.82656	0.0677657	1
RAB11A	0.32855	-1.11498	0.611086	-1.82459	0.0680628	1
VPS13B	1.01268	0.745722	0.409069	1.82297	0.0683075	1
TOP1	0.649181	1.06058	0.581989	1.82234	0.068403	1
PDE4D	1.16004	0.94807	0.520952	1.81988	0.0687776	1
SOS1	0.805389	0.781526	0.432083	1.80874	0.0704911	1
IMMP2L	0.55584	1.05422	0.585223	1.80141	0.071639	1
GRB2	1.05691	0.836476	0.464435	1.80106	0.0716928	1
USP48	1.71166	0.747202	0.416766	1.79286	0.0729957	1
CD44	0.452649	1.17664	0.656478	1.79235	0.073077	1
NGLY1	0.679007	0.850563	0.478186	1.77873	0.0752843	1
ARID2	0.748726	0.927588	0.522048	1.77683	0.0755968	1
SP140	0.744452	1.16375	0.656257	1.77331	0.0761775	1
SPCS2	1.31903	0.648022	0.36781	1.76184	0.078097	1
MAGI3	0.515145	0.96436	0.55015	1.75291	0.0796182	1
EXT1	1.04781	0.849538	0.486755	1.74531	0.0809308	1
KMT2A	0.45521	0.924648	0.531248	1.74052	0.0817677	1
FBH1	0.393139	-1.20309	0.697218	-1.72555	0.0844279	1
GNAS	0.47113	-0.99932	0.579878	-1.72333	0.084829	1
MBNL1	1.85897	0.638584	0.370826	1.72206	0.0850589	1
TEX14	0.24258	-1.7234	1.00576	-1.71353	0.0866147	1
JARID2	0.852381	0.914395	0.534215	1.71166	0.0869595	1
IQCB1	0.801414	0.821153	0.480419	1.70924	0.0874056	1
COP1	0.252419	-1.41542	0.830297	-1.70471	0.0882477	1
COX5B	0.296707	1.29439	0.759501	1.70426	0.0883328	1
ZNF407	0.507539	1.00533	0.590576	1.70228	0.0887026	1
ZCCHC7	0.809899	0.723773	0.425862	1.69955	0.0892157	1
PCNX1	0.289378	-1.46823	0.865653	-1.69609	0.0898682	1
PATJ	0.280468	-1.22714	0.725476	-1.6915	0.0907421	1
XKR6	1.05514	0.844473	0.50203	1.68212	0.0925463	1
UAP1	0.489828	1.23319	0.735635	1.67637	0.0936663	1
ZNF215	0.518636	0.902779	0.540256	1.67102	0.0947175	1
LINC01484	0.505858	0.996529	0.596416	1.67086	0.0947489	1
ANKRD1	0.281648	1.51278	0.907848	1.66634	0.0956463	1
FUS	0.397327	1.04338	0.626401	1.66568	0.0957768	1
CAB39	0.589166	0.872815	0.524367	1.66451	0.0960098	1
SND1	2.48992	0.636643	0.382898	1.6627	0.0963731	1
MAPK8	0.699853	0.967333	0.581941	1.66225	0.0964623	1
DERL3	0.723641	0.990853	0.597481	1.65839	0.0972397	1
CCNH	0.310238	-0.977098	0.590796	-1.65387	0.0981547	1
DENND3	0.553146	1.03258	0.627657	1.64513	0.0999424	1
TRAPPC9	0.935071	0.787203	0.479923	1.64027	0.100949	1
CREBZF	0.272758	1.01114	0.616597	1.63987	0.101033	1
TSHZ2	0.738859	1.00068	0.614982	1.62717	0.103702	1
MYO5A	0.782305	0.826189	0.509423	1.62181	0.104843	1
NPIPB5	0.265384	1.1816	0.729374	1.62002	0.105229	1
MLXIP	0.789472	1.01598	0.628261	1.61713	0.10585	1
MORF4L2	0.349506	0.976236	0.603934	1.61646	0.105994	1
NDUFAF6	1.67197	-0.654843	0.407545	-1.6068	0.108099	1
ARIH1	0.619315	0.816289	0.509058	1.60353	0.108818	1
EXOC6B	0.47218	1.01804	0.63523	1.60263	0.109016	1
SRRM1	0.330324	1.11932	0.705247	1.58714	0.112481	1
RNF10	0.39357	1.19074	0.750793	1.58598	0.112744	1
CDKAL1	1.16111	0.667355	0.421474	1.58338	0.113334	1
TRANK1	0.406166	1.10341	0.697275	1.58247	0.113543	1
RALGPS2	2.30565	0.563022	0.356124	1.58097	0.113885	1
FILIP1L	0.227965	-1.44255	0.917072	-1.573	0.11572	1
TCF3	0.588079	0.979727	0.625333	1.56673	0.117178	1
UBXN4	0.55934	0.791946	0.506435	1.56376	0.117873	1
BLNK	0.99702	0.727021	0.464955	1.56364	0.117903	1
RUVBL1	0.250974	-1.32941	0.853917	-1.55684	0.119508	1
SCAF11	0.439763	0.843059	0.541676	1.55639	0.119615	1
XRRA1	0.638099	0.81219	0.522091	1.55565	0.119792	1
TMEM117	0.668928	0.842118	0.543601	1.54915	0.121346	1
PPP6R3	0.676108	0.681932	0.440271	1.54889	0.121408	1
MERTK	0.708424	-0.762676	0.492592	-1.54829	0.121552	1
ANKRD28	3.07952	0.630015	0.407346	1.54664	0.121951	1
NCOA2	0.925273	0.726053	0.469448	1.54661	0.121957	1
RNPC3	0.34219	0.959793	0.620686	1.54634	0.122022	1
UBE2D3	0.465948	0.840174	0.544169	1.54396	0.122599	1
KMT2E	1.2085	0.653187	0.425416	1.53541	0.124683	1
PRKD3	0.44598	0.859614	0.561613	1.53062	0.125864	1
CCNL1	0.700787	0.862159	0.563479	1.53006	0.126001	1
RPL41	0.439507	-1.03999	0.68011	-1.52915	0.126228	1
SAT1	0.579115	0.904883	0.593173	1.5255	0.127136	1
OSBPL10	0.546434	-0.934266	0.612739	-1.52474	0.127324	1
SETBP1	0.861819	0.784076	0.514393	1.52427	0.12744	1
NOL10	0.351617	-1.05817	0.701486	-1.50847	0.131435	1
ENSG00000283782	0.238447	-1.18668	0.791764	-1.49878	0.13393	1
GMDS	2.17678	0.569349	0.379973	1.49839	0.134032	1
KCNN3	0.837369	1.01593	0.679025	1.49616	0.134613	1
DDX18	0.528482	-0.816628	0.548156	-1.48977	0.136284	1
PAPOLA	0.448351	0.827615	0.556295	1.48773	0.136823	1
ATP2A3	0.860292	0.783538	0.528034	1.48388	0.137841	1
ATM	1.40855	0.595576	0.401621	1.48293	0.138093	1
SLC17A9	0.486453	0.798775	0.540092	1.47896	0.139151	1
TTC19	0.320352	-0.878137	0.59482	-1.47631	0.139862	1
PVT1	1.17033	0.900272	0.610242	1.47527	0.14014	1
PCMTD1	0.592481	0.68076	0.462341	1.47242	0.140908	1
BCL2L11	0.341926	1.09821	0.746294	1.47155	0.141143	1
SETD5	0.750029	0.679664	0.464811	1.46224	0.143676	1
TBL1XR1	1.13087	0.724867	0.495883	1.46177	0.143804	1
RHOA	0.256477	0.965803	0.661864	1.45922	0.144506	1
IGLC2	5.54175	-1.204	0.825935	-1.45774	0.144912	1
SERF2	0.460948	0.782605	0.53755	1.45588	0.145427	1
MAP3K1	0.370972	0.925145	0.637027	1.45229	0.146422	1
AFF1	1.59294	0.582894	0.40179	1.45074	0.146851	1
TUT7	0.33989	-1.10109	0.759111	-1.4505	0.146918	1
HERPUD1	1.90685	-0.533707	0.368444	-1.44854	0.147466	1
FRYL	0.612432	0.787841	0.544443	1.44706	0.147881	1
ITSN2	0.687149	0.842684	0.584472	1.44179	0.149363	1
ALDOA	0.23984	1.4632	1.01666	1.43923	0.150085	1
SRRM2	1.41494	0.667691	0.464623	1.43706	0.150701	1
RSF1	0.508986	0.692311	0.481965	1.43643	0.150879	1
RNF19A	0.443316	0.714466	0.498024	1.4346	0.151401	1
ANGPTL1	0.177216	-1.44047	1.00495	-1.43337	0.151752	1
SMCHD1	2.54314	0.558734	0.392947	1.42191	0.155053	1
RB1	1.08969	0.668528	0.472	1.41637	0.156666	1
LINC02384	0.221858	-1.35296	0.95587	-1.41542	0.156944	1
UBR5	1.06638	0.614077	0.434232	1.41417	0.157312	1
SPIDR	0.821967	-0.719877	0.509669	-1.41244	0.15782	1
IGLL5	1.52518	0.649163	0.459643	1.41232	0.157855	1
SCFD2	0.831994	0.768057	0.544121	1.41155	0.158081	1
ACBD6	0.470922	0.861886	0.61205	1.40819	0.159073	1
ENTPD1-AS1	0.506381	-0.995846	0.708478	-1.40561	0.159839	1
PLCG2	2.65207	0.555195	0.395233	1.40473	0.160102	1
RUBCN	0.361704	0.916988	0.65394	1.40225	0.16084	1
ZBTB38	0.719293	0.714009	0.509268	1.40203	0.160906	1
TMEM39A	0.473533	0.711471	0.509596	1.39615	0.162671	1
BICD1	1.54199	0.620675	0.444683	1.39577	0.162784	1
NFAT5	0.613504	-0.763795	0.548299	-1.39303	0.163612	1
CLMN	0.55093	0.765259	0.549393	1.39292	0.163645	1
SEC23A	0.356197	-0.862359	0.620525	-1.38973	0.164612	1
SPAG4	0.233277	1.08956	0.784788	1.38835	0.165029	1
UBC	0.557728	-0.872635	0.629495	-1.38625	0.165672	1
ZC3H11A	0.153817	1.45104	1.04703	1.38586	0.165789	1
NCOA7	0.596633	0.812513	0.590422	1.37616	0.168773	1
KAZN	0.473692	-1.52117	1.11042	-1.3699	0.170717	1
ZHX2	0.781955	0.686359	0.50203	1.36717	0.171573	1
ZMYM2	0.519223	0.784037	0.573497	1.36712	0.171589	1
ISG20	0.726621	0.802047	0.587228	1.36582	0.171996	1
ENSG00000240499	0.12766	-1.54037	1.13026	-1.36284	0.172932	1
ANKIB1	0.455585	0.769676	0.564782	1.36278	0.17295	1
CRYBG3	0.273354	0.998712	0.734196	1.36028	0.173742	1
DCC	3.44938	0.974827	0.717406	1.35882	0.174203	1
LUC7L	0.59651	0.752814	0.554038	1.35878	0.174217	1
CUL1	0.381776	0.793449	0.585062	1.35618	0.175042	1
PLPP5	0.278666	0.81604	0.603358	1.3525	0.176216	1
CEP85L	0.695881	0.665091	0.492132	1.35145	0.176552	1
MAN1A2	1.00745	0.699191	0.519113	1.3469	0.178014	1
NMRK1	0.406853	0.93382	0.695733	1.34221	0.179528	1
STAT2	0.723687	0.742779	0.553511	1.34194	0.179615	1
NBPF14	0.220852	1.03945	0.774812	1.34156	0.17974	1
EIF1	0.550813	0.675171	0.504107	1.33934	0.18046	1
SLC15A2	0.469463	0.839536	0.628596	1.33557	0.181689	1
NSD2	0.357424	-1.11171	0.833484	-1.33381	0.182265	1
SYTL1	0.385356	0.962464	0.722849	1.33149	0.183029	1
ZBTB20-AS5	0.159676	-1.54719	1.164	-1.3292	0.183782	1
HLCS	0.375582	0.873865	0.65752	1.32903	0.183838	1
TNS3	0.936256	0.700142	0.530201	1.32052	0.186661	1
PPP2R2A	0.371339	0.844032	0.639574	1.31968	0.186942	1
MYL2	0.514322	0.699131	0.531307	1.31587	0.188218	1
BABAM2	0.297386	-1.05333	0.803039	-1.31168	0.189629	1
VPS13A	0.421122	0.852077	0.65117	1.30853	0.190693	1
PRKCA	0.612707	0.925897	0.71024	1.30364	0.192357	1
CNOT4	0.403138	0.649345	0.498947	1.30143	0.193111	1
CHODL	0.698578	0.858946	0.661238	1.299	0.193945	1
SPPL3	0.565282	0.693372	0.535071	1.29585	0.195027	1
ATP2A2	0.354302	-0.804106	0.620801	-1.29527	0.195227	1
CADPS2	1.27962	-0.584914	0.451879	-1.29441	0.195525	1
ENSG00000237837	0.193606	1.57067	1.21404	1.29376	0.19575	1
EWSR1	0.53625	0.731397	0.565517	1.29333	0.195899	1
THEMIS2	0.274379	1.02711	0.794488	1.2928	0.19608	1
PHIP	0.626875	0.723467	0.559841	1.29227	0.196262	1
MAN1A1	1.59999	0.557944	0.432014	1.29149	0.196532	1
MT-ND3	0.457601	-0.797018	0.617578	-1.29056	0.196858	1
MTREX	0.2404	-1.30668	1.01473	-1.28772	0.197844	1
ARHGAP15	1.4563	0.66695	0.5198	1.28309	0.19946	1
USP16	0.359033	-0.920922	0.718947	-1.28093	0.200218	1
ESR1	0.990169	0.545747	0.426312	1.28016	0.20049	1
HP1BP3	0.518944	0.710403	0.555043	1.27991	0.200578	1
ANAPC5	0.627842	0.649247	0.508476	1.27685	0.201656	1
WASHC1	0.439338	-1.25277	0.981633	-1.27621	0.201883	1
RBM39	2.3516	0.547991	0.429424	1.27611	0.201918	1
JCHAIN	1.43602	0.683504	0.537865	1.27077	0.203809	1
HNRNPU	0.543168	-0.776787	0.611303	-1.27071	0.203833	1
BMP6	1.37139	0.916824	0.722497	1.26897	0.204453	1
ZMYND8	0.897787	0.6945	0.547588	1.26829	0.204695	1
RORA	0.522389	0.695705	0.549649	1.26572	0.205612	1
FNBP1	0.798014	0.705935	0.559858	1.26092	0.207338	1
GPHN	1.16934	0.698636	0.554504	1.25993	0.207694	1
NBAS	0.662798	0.621063	0.494304	1.25644	0.208957	1
ENSG00000253607	0.176898	-1.35975	1.08308	-1.25545	0.209317	1
MACF1	0.750134	0.665384	0.530943	1.25321	0.210128	1
AHNAK	0.560959	0.857456	0.68454	1.2526	0.210351	1
DNM2	0.889262	0.672163	0.537362	1.25086	0.210987	1
CAMK1D	0.800875	0.793589	0.634865	1.25001	0.211295	1
PRPF4B	0.873589	0.631723	0.505445	1.24983	0.21136	1
EIF4A2	0.365972	0.809347	0.647838	1.2493	0.211554	1
SH3KBP1	0.553457	0.703152	0.56366	1.24748	0.212223	1
ACBD3	0.642433	-0.665702	0.534389	-1.24573	0.212865	1
FOCAD	0.560896	0.689586	0.554899	1.24272	0.21397	1
LONP2	0.464635	-0.671757	0.541062	-1.24155	0.214401	1
CYTIP	0.575312	0.649013	0.523579	1.23957	0.215134	1
NXPE3	0.450708	0.75088	0.605823	1.23944	0.215184	1
HIPK2	2.17943	0.557478	0.450261	1.23812	0.215671	1
SLC41A2	0.277766	0.78799	0.636748	1.23752	0.215893	1
FBXO11	0.730269	-0.591099	0.477796	-1.23714	0.216036	1
ZNF565	0.157561	-1.18333	0.95662	-1.23699	0.216091	1
IQSEC1	0.915893	0.690072	0.558455	1.23568	0.216578	1
MAPK14	0.411885	0.765109	0.620704	1.23265	0.217707	1
ENSG00000265987	0.155342	-1.55143	1.2593	-1.23198	0.217956	1
ACYP2	0.498375	0.759264	0.617559	1.22946	0.2189	1
SLC44A1	0.85269	0.487108	0.396662	1.22802	0.219439	1
ENSG00000274265	0.22321	-1.18092	0.963923	-1.22511	0.220532	1
GALK2	0.493722	0.678127	0.554622	1.22268	0.22145	1
CRADD	0.526833	0.748363	0.614103	1.21863	0.222985	1
ESR2	0.412131	-0.83889	0.688666	-1.21814	0.223172	1
RPTOR	0.798532	0.753092	0.62024	1.2142	0.224673	1
MT-ND1	0.367731	0.80732	0.667011	1.21035	0.226143	1
GABPB1	0.222738	-1.00892	0.834003	-1.20973	0.226382	1
TLK2	0.643683	-0.700646	0.580739	-1.20647	0.227636	1
EIF3B	0.391173	-0.968747	0.804957	-1.20348	0.228792	1
MT-CO3	0.983128	0.560481	0.465753	1.20339	0.228826	1
NUTM2B-AS1	0.552884	0.622674	0.519291	1.19908	0.230495	1
GSN	0.508112	0.796044	0.664095	1.19869	0.230648	1
ANKRD11	1.28154	0.506972	0.423225	1.19788	0.230964	1
PTPN2	0.933659	0.55181	0.461316	1.19617	0.231632	1
FAM193A	0.315217	-0.766773	0.641314	-1.19563	0.231842	1
PXDNL	0.431675	0.877636	0.734197	1.19537	0.231943	1
MED13L	3.53394	0.433769	0.363997	1.19168	0.233385	1
CUX1	1.43361	0.510447	0.42947	1.18855	0.234616	1
MKLN1	0.891396	0.527988	0.445203	1.18595	0.235643	1
NEDD9	2.1733	0.502524	0.423849	1.18562	0.235773	1
UTRN	0.97712	0.509533	0.430022	1.1849	0.236056	1
TTC17	0.873923	0.572303	0.483763	1.18302	0.236801	1
RAB1A	0.580654	0.567357	0.480035	1.18191	0.237243	1
MFSD11	0.346056	-0.741645	0.627688	-1.18155	0.237384	1
TOR3A	0.473083	1.08282	0.917469	1.18022	0.237912	1
DGLUCY	0.297371	-0.907646	0.769269	-1.17988	0.238048	1
NR3C1	0.409274	0.71598	0.608134	1.17734	0.23906	1
ENSG00000284999	0.345665	-1.08755	0.923811	-1.17724	0.239098	1
RASA2	0.969789	0.554969	0.472357	1.17489	0.240037	1
CPNE5	0.523304	0.641739	0.548333	1.17035	0.241862	1
IGLC3	2.88646	-1.24381	1.06406	-1.16892	0.242436	1
NSD1	0.709275	0.542324	0.464184	1.16834	0.24267	1
DENND4A	0.899525	0.583675	0.500537	1.1661	0.243575	1
OTUD5	0.477509	0.815776	0.699769	1.16578	0.243704	1
TAOK3	0.535153	0.604612	0.519573	1.16367	0.244557	1
SAFB2	0.375275	0.698123	0.600413	1.16274	0.244936	1
UFM1	0.289375	0.781208	0.672378	1.16186	0.245293	1
RALGAPA1	0.486584	0.623457	0.5371	1.16078	0.24573	1
RAD51B	0.52707	0.719745	0.620443	1.16005	0.246029	1
BAZ2B	0.544187	0.597867	0.516221	1.15816	0.246798	1
FDPS	0.459241	-0.904056	0.780941	-1.15765	0.247007	1
SLC25A4	0.452996	0.778336	0.674456	1.15402	0.248492	1
MBD5	0.72677	0.628761	0.545825	1.15195	0.249343	1
RBL2	0.519897	-0.674059	0.587374	-1.14758	0.251142	1
RSBN1L	0.553473	-0.670937	0.585803	-1.14533	0.252072	1
TANK	0.328797	0.969427	0.848385	1.14267	0.253174	1
AKR1A1	0.340447	0.659302	0.578196	1.14027	0.254172	1
ASXL1	0.518412	0.539638	0.473474	1.13974	0.254394	1
ZNF207	0.661693	0.599152	0.525708	1.1397	0.254409	1
VMP1	0.458022	-0.573289	0.503861	-1.13779	0.255207	1
PAFAH1B1	0.725048	0.511255	0.449572	1.1372	0.255453	1
SRSF3	0.250782	0.794538	0.700573	1.13413	0.256742	1
IGHA2	0.512656	2.45459	2.16913	1.1316	0.257802	1
SYNE2	1.22255	0.555397	0.490872	1.13145	0.257866	1
SESN1	0.384054	0.662059	0.585344	1.13106	0.25803	1
BCR	0.422093	-1.12003	0.992518	-1.12848	0.259119	1
GOLGA8A	0.381475	-0.714695	0.636077	-1.1236	0.261183	1
SEC63	0.891926	0.540767	0.481434	1.12324	0.261335	1
UBE2J1	0.799992	0.455417	0.405512	1.12307	0.26141	1
ZNF586	0.417996	0.803934	0.717573	1.12035	0.262564	1
MT-ND5	0.242491	1.2956	1.1571	1.1197	0.262842	1
ARF1	0.272854	0.732026	0.653916	1.11945	0.262949	1
IGHG3	2.89392	-0.855434	0.764795	-1.11851	0.263347	1
TBC1D5	1.01941	0.552647	0.498848	1.10785	0.267929	1
VPS35L	0.2854	-1.06605	0.962773	-1.10727	0.268178	1
FTH1	0.49036	0.798111	0.722088	1.10528	0.269037	1
ENSG00000280878	0.183197	-1.55052	1.40635	-1.10251	0.270238	1
NRG3	0.501452	1.10876	1.00583	1.10234	0.270316	1
METTL15	0.448962	0.69886	0.634019	1.10227	0.270345	1
CDK17	0.870885	0.511338	0.464166	1.10163	0.270623	1
GPR89B	0.292508	0.96764	0.879398	1.10034	0.271183	1
MAGI2	0.338366	1.50904	1.37368	1.09854	0.27197	1
CASP10	0.746806	0.546011	0.497069	1.09846	0.272003	1
CAST	0.398979	0.648664	0.590641	1.09824	0.272101	1
HSPB1	0.315476	0.873811	0.796612	1.09691	0.272681	1
TCF25	1.88371	0.444012	0.406192	1.09311	0.274346	1
MYL12A	0.267378	1.02727	0.941458	1.09115	0.275209	1
SENP6	0.516827	0.507647	0.465772	1.0899	0.275756	1
MCC	0.357466	0.706741	0.64854	1.08974	0.275827	1
GTF2I	0.933377	0.538449	0.494953	1.08788	0.276649	1
TBXAS1	0.519136	0.942469	0.869472	1.08395	0.278385	1
RPLP0	0.298051	0.742526	0.685915	1.08253	0.279016	1
WASHC4	0.245184	-1.0313	0.954162	-1.08084	0.279766	1
COBLL1	0.74579	0.46971	0.435295	1.07906	0.28056	1
VAV1	0.381569	0.753743	0.699717	1.07721	0.281386	1
ARSG	0.262879	-0.942735	0.875859	-1.07635	0.281769	1
ENSG00000251314	0.203341	-1.15868	1.07673	-1.07611	0.28188	1
ADK	1.00376	-0.524729	0.488109	-1.07502	0.282364	1
MDM4	0.564753	-0.553476	0.515314	-1.07406	0.282798	1
TBC1D9	0.607535	0.618053	0.576306	1.07244	0.283523	1
TRIO	1.43358	0.458714	0.428759	1.06986	0.284681	1
ENSG00000257221	0.175609	-1.18094	1.10419	-1.06951	0.284841	1
HLA-E	0.330468	0.811805	0.759522	1.06884	0.285143	1
RB1CC1	0.475649	0.627975	0.589946	1.06446	0.28712	1
XYLT1	0.7759	0.713119	0.670079	1.06423	0.287224	1
ARFGAP3	0.639738	-0.588971	0.553808	-1.06349	0.287558	1
CHST12	0.314859	-0.774844	0.730107	-1.06127	0.288565	1
SSH2	1.08326	-0.513381	0.485419	-1.0576	0.290237	1
ENSG00000236449	0.127221	-1.17773	1.11715	-1.05422	0.291783	1
SRPK2	0.804377	-0.470409	0.446412	-1.05375	0.291996	1
TPP2	0.557161	0.625276	0.593747	1.0531	0.292294	1
PPP4R3B	0.336504	0.751999	0.714111	1.05306	0.292315	1
IQGAP2	0.816209	-0.66895	0.635294	-1.05298	0.292352	1
MICU2	0.396013	0.562113	0.536109	1.04851	0.294406	1
AHI1	0.634101	0.526698	0.502463	1.04823	0.294532	1
PHKB	0.684688	0.609466	0.581905	1.04736	0.294932	1
IGKV4-1	0.387912	1.97071	1.88675	1.0445	0.296256	1
NOP58	0.46567	0.580549	0.556683	1.04287	0.297007	1
KPNA1	0.270645	0.704839	0.676138	1.04245	0.297204	1
RAB2A	0.454125	0.520605	0.501031	1.03907	0.298773	1
SELENOF	0.158571	-1.30382	1.25936	-1.03531	0.300526	1
CNOT6L	0.433037	-0.570501	0.551881	-1.03374	0.301259	1
DOCK11	0.383642	0.797543	0.77242	1.03252	0.301827	1
PNISR	1.01136	0.467848	0.453301	1.03209	0.302029	1
ITCH	0.904081	-0.402708	0.391802	-1.02783	0.304028	1
TNKS2	0.353483	0.720258	0.700892	1.02763	0.304124	1
LINC01725	0.202002	-1.24704	1.21363	-1.02752	0.304173	1
BBX	0.44626	0.552627	0.538322	1.02657	0.304621	1
ATF6	0.289497	0.680391	0.663517	1.02543	0.30516	1
ZKSCAN1	0.284312	-0.755081	0.738088	-1.02302	0.306297	1
MIR29B2CHG	0.211604	-1.03286	1.01085	-1.02177	0.30689	1
SNRNP70	0.910268	0.507869	0.49825	1.01931	0.308058	1
FTO	0.775284	0.613543	0.60317	1.0172	0.309059	1
KANSL1	1.01509	0.491929	0.483661	1.01709	0.309108	1
CHCHD3	0.49006	0.574675	0.566018	1.01529	0.309966	1
ACIN1	0.327143	0.766832	0.756003	1.01432	0.310428	1
MAP3K13	0.355093	-0.631199	0.623301	-1.01267	0.311217	1
TLE4	0.617914	-0.702096	0.693345	-1.01262	0.311241	1
SGMS1	0.315028	0.709626	0.701429	1.01169	0.311688	1
TPR	0.465258	0.568856	0.562564	1.01118	0.311928	1
COPA	0.546916	0.522351	0.516777	1.01079	0.312119	1
TLE1	0.333641	-0.663097	0.658909	-1.00636	0.314244	1
ZNF638	0.745119	0.553765	0.551105	1.00483	0.31498	1
ACADM	0.227068	0.760607	0.758931	1.00221	0.316243	1
CLYBL	0.269842	-1.05946	1.05874	-1.00068	0.316981	1
ZNF148	0.464235	0.598772	0.598478	1.00049	0.317072	1
RCBTB2	0.24458	0.779062	0.779239	0.999773	0.31742	1
GOLGA3	0.526169	0.591688	0.592243	0.999063	0.317764	1
HECTD1	0.655964	0.475956	0.476405	0.99906	0.317766	1
KIF13B	0.728429	0.45001	0.45047	0.998981	0.317804	1
GLS	0.999927	0.413661	0.414227	0.998632	0.317973	1
UBR1	0.556143	-0.497065	0.498299	-0.997523	0.318511	1
ANKRD17	0.918098	0.442462	0.443813	0.996956	0.318786	1
SETX	0.377794	0.633521	0.636088	0.995964	0.319268	1
KMT5B	0.312045	0.761438	0.765013	0.995327	0.319577	1
NNT	0.317385	0.570691	0.574464	0.993432	0.3205	1
SMC5	0.469324	-0.629814	0.636043	-0.990206	0.322073	1
PI4KA	0.631151	-0.597083	0.604552	-0.987646	0.323326	1
EYA2	0.290714	1.01234	1.02609	0.986596	0.323841	1
ZNF532	0.353626	0.7252	0.735445	0.986069	0.324099	1
SP100	0.655219	-0.467114	0.474032	-0.985406	0.324425	1
RSRC2	0.50501	0.567576	0.577116	0.983469	0.325377	1
RAP1GAP2	0.407834	0.609634	0.62138	0.981097	0.326545	1
KAT6A	0.435914	0.571897	0.58308	0.980821	0.326681	1
CYBC1	0.311049	-0.935236	0.953954	-0.980378	0.326899	1
QKI	0.47953	-0.496426	0.506426	-0.980254	0.326961	1
SEC61A1	0.652567	0.530579	0.54149	0.97985	0.32716	1
DLG1	0.764836	0.478199	0.488101	0.979713	0.327228	1
MT-ATP6	0.31879	-0.641397	0.655951	-0.977812	0.328168	1
MTDH	0.931439	0.528396	0.541029	0.976649	0.328743	1
BCL2L1	0.559993	0.733496	0.75108	0.976588	0.328773	1
UBE2D2	1.14121	0.477663	0.492039	0.970783	0.331656	1
FAM222B	0.311023	-0.784391	0.809995	-0.968391	0.332849	1
RBM6	2.93801	0.344438	0.355784	0.968112	0.332988	1
STAP1	0.174825	1.08964	1.12585	0.967833	0.333128	1
TM9SF2	0.379521	0.695358	0.72117	0.964208	0.334942	1
PLXNC1	0.497898	-0.519897	0.539649	-0.963397	0.335348	1
UBR2	1.07624	0.408871	0.425302	0.961365	0.336368	1
SLC33A1	0.150432	1.15094	1.19853	0.960293	0.336908	1
SHLD2	0.203064	-1.00966	1.05189	-0.959856	0.337128	1
RSRC1	0.386105	-0.531221	0.553536	-0.959686	0.337213	1
FCRL2	0.169821	1.23259	1.28511	0.959137	0.33749	1
BTAF1	0.573707	0.472092	0.492845	0.957893	0.338117	1
THADA	0.535223	0.595938	0.622501	0.957329	0.338401	1
UBE2R2	0.265672	-0.789186	0.824937	-0.956661	0.338738	1
PACSIN2	0.192135	-0.825522	0.863031	-0.956538	0.3388	1
SLC26A3	0.356108	-0.763992	0.798893	-0.956314	0.338914	1
MFN1	0.365962	0.627208	0.656281	0.955701	0.339223	1
TBCK	0.323285	0.750241	0.785405	0.955228	0.339462	1
RNF34	0.236219	-0.699462	0.732808	-0.954497	0.339832	1
ENSG00000226471	0.277785	-0.939221	0.989586	-0.949105	0.342567	1
BICRAL	0.395136	-0.780321	0.822424	-0.948805	0.34272	1
CCPG1	0.409375	0.53208	0.561065	0.94834	0.342957	1
HSH2D	1.30362	0.365235	0.385524	0.947371	0.34345	1
SIPA1L1	0.616851	0.580091	0.613763	0.945139	0.344588	1
MAX	0.302568	-0.738422	0.782375	-0.943821	0.345261	1
FAF1	1.1446	-0.436138	0.462564	-0.942871	0.345747	1
CHD2	0.646074	0.533087	0.565508	0.94267	0.34585	1
LCORL	0.713752	0.483656	0.514003	0.940959	0.346726	1
EAF2	1.06298	0.461904	0.491156	0.940442	0.346991	1
RBM25	0.847662	0.47909	0.509859	0.939652	0.347396	1
SKAP1	0.589428	0.5835	0.620998	0.939618	0.347414	1
KDM5A	0.612768	-0.571847	0.60969	-0.937931	0.34828	1
ATXN10	0.340055	0.523655	0.558452	0.93769	0.348404	1
SEC24D	1.40819	0.381512	0.406969	0.937447	0.348529	1
TMEM263	0.303985	0.542492	0.580125	0.935131	0.349721	1
PTMA	0.49869	0.672755	0.720324	0.933961	0.350324	1
DDX6	0.346895	-0.56651	0.609545	-0.929398	0.352683	1
HUWE1	0.513889	0.538453	0.579482	0.929197	0.352787	1
XIAP	0.302501	0.628504	0.676631	0.928873	0.352955	1
ATG2B	0.454699	0.499616	0.53791	0.928808	0.352988	1
ANAPC16	0.323913	-0.521678	0.561746	-0.928673	0.353059	1
AAK1	0.557617	0.594718	0.641655	0.92685	0.354005	1
LINC02456	0.167106	-1.39187	1.50208	-0.926629	0.354119	1
NPIPB4	0.211517	0.862528	0.932503	0.92496	0.354987	1
IFNAR1	0.24448	0.632904	0.686037	0.922551	0.356241	1
BANP	0.25902	0.91453	0.992474	0.921465	0.356808	1
STK4	0.877012	0.413854	0.449323	0.921061	0.357018	1
CANX	0.399596	0.626472	0.680221	0.920983	0.357059	1
PRKD2	0.63853	0.666303	0.724352	0.91986	0.357646	1
SMC4	0.543478	1.0291	1.12132	0.917757	0.358746	1
RASGEF1B	0.465047	-0.622425	0.678691	-0.917097	0.359092	1
ZNF280D	0.158437	0.920632	1.0058	0.915328	0.36002	1
TNKS	0.432091	0.513812	0.562365	0.913664	0.360894	1
CLTC	0.490017	0.52892	0.578996	0.913512	0.360973	1
TUBGCP3	0.483647	0.59378	0.650897	0.912248	0.361638	1
SEC11A	0.282594	-0.757148	0.830001	-0.912225	0.36165	1
C11orf80	0.94211	0.475254	0.521043	0.912119	0.361706	1
HERC1	0.955772	0.494335	0.54204	0.911989	0.361774	1
TMEM214	0.277665	0.609223	0.668187	0.911755	0.361898	1
EP400	0.425609	0.616259	0.676246	0.911294	0.36214	1
TNPO3	0.251926	0.674348	0.741308	0.909673	0.362995	1
DM1-AS	0.104481	-1.0809	1.18865	-0.909348	0.363166	1
UVRAG	0.284033	0.609441	0.671766	0.907222	0.36429	1
NPEPPS	0.635729	0.476012	0.525273	0.906218	0.36482	1
IMMT	0.222709	-0.799115	0.882202	-0.905818	0.365032	1
CHD9	0.952119	-0.370779	0.410346	-0.903575	0.366221	1
DOCK2	1.03396	0.443872	0.49146	0.90317	0.366435	1
ZNF518A	0.188113	0.765662	0.848426	0.90245	0.366818	1
UBE3A	0.566171	0.462388	0.512641	0.901971	0.367072	1
MSI2	3.49524	0.331109	0.367237	0.901621	0.367258	1
RAB30	1.4871	0.417201	0.464446	0.898276	0.369039	1
PDE4DIP	0.448956	0.443732	0.494105	0.898053	0.369157	1
MTA3	0.450453	0.599175	0.66776	0.897291	0.369564	1
BAZ1B	0.446981	-0.565467	0.632469	-0.894062	0.371289	1
CDK14	2.93503	0.322124	0.360485	0.893585	0.371544	1
DUSP22	0.295517	0.650433	0.728419	0.892938	0.37189	1
VOPP1	3.25617	0.330873	0.370843	0.892219	0.372275	1
MAP3K4	0.210978	0.828316	0.933123	0.887682	0.374712	1
RANBP2	0.243122	0.708052	0.798042	0.887236	0.374952	1
MYL9	0.18824	1.00818	1.13699	0.886711	0.375234	1
TM9SF3	0.269821	-0.579598	0.655233	-0.884567	0.37639	1
POU2F2	0.611736	0.494319	0.559923	0.882833	0.377326	1
SF3B1	0.734747	-0.465356	0.527341	-0.882457	0.37753	1
PPP1R21	0.185573	-0.859053	0.97377	-0.882192	0.377673	1
TPST2	0.894573	0.494846	0.561202	0.881762	0.377906	1
RAB3GAP2	0.246966	0.590888	0.670308	0.881517	0.378038	1
HAGH	0.237013	-0.868892	0.987302	-0.880068	0.378823	1
AKAP17A	0.430491	0.559295	0.636642	0.878508	0.379668	1
ERC1	1.8024	0.411532	0.469286	0.876931	0.380524	1
MDFIC	0.466815	0.431958	0.492761	0.876607	0.3807	1
PRKDC	0.525052	-0.575074	0.65656	-0.875889	0.38109	1
SIN3A	0.318679	0.639415	0.731785	0.873774	0.382241	1
KRIT1	0.228697	0.681542	0.781138	0.872499	0.382936	1
AKAP10	0.31146	-0.588392	0.674878	-0.871849	0.383291	1
PAM	0.299342	0.647271	0.74301	0.871147	0.383674	1
SFMBT2	1.50763	0.380843	0.437436	0.870626	0.383959	1
ENSG00000282278	0.141293	-1.27839	1.46839	-0.870604	0.383971	1
CLDN14	0.41082	0.576382	0.66348	0.868726	0.384997	1
MEF2C	2.85381	0.334344	0.385086	0.868231	0.385268	1
SUCLG2	0.510453	0.439645	0.506513	0.867984	0.385403	1
SP3	0.667577	-0.383268	0.44198	-0.867162	0.385854	1
LPP	0.484405	0.485699	0.560494	0.866555	0.386186	1
DGKI	0.516535	0.589992	0.681156	0.866162	0.386401	1
HTT	0.352083	0.643195	0.742998	0.865675	0.386668	1
RBM33	0.697625	0.436705	0.505327	0.864203	0.387476	1
EDEM3	0.288811	0.518767	0.600371	0.864077	0.387545	1
RFC1	0.274567	0.588871	0.68206	0.863371	0.387933	1
ATF4	0.358946	0.591455	0.685204	0.863181	0.388038	1
PDIA4	0.279841	0.638567	0.740922	0.861855	0.388767	1
MIA3	0.192402	0.674372	0.785105	0.858958	0.390364	1
CENPP	0.447408	-1.07384	1.25037	-0.858811	0.390445	1
GSTK1	0.302046	0.633937	0.738566	0.858335	0.390708	1
VPS13D	0.381157	0.530334	0.618416	0.857569	0.391131	1
PIP5K1B	0.926685	-0.360459	0.421464	-0.855256	0.39241	1
CCDC91	0.436842	0.489317	0.572739	0.854347	0.392913	1
CACNA1C	0.258493	0.758776	0.895513	0.847309	0.396823	1
TNFAIP3	0.285344	-0.874737	1.03298	-0.846808	0.397102	1
INTS10	0.451061	0.5667	0.669677	0.846228	0.397425	1
LIMD1	0.835376	0.428463	0.506814	0.845405	0.397885	1
ENSG00000233912	0.0988586	-1.13331	1.34202	-0.844478	0.398402	1
ACOXL	1.16095	0.743071	0.880278	0.844132	0.398595	1
RHEB	0.265425	-0.685635	0.813136	-0.843199	0.399117	1
YWHAZ	0.26214	0.575684	0.685385	0.839943	0.40094	1
STAU1	0.420197	0.50903	0.606914	0.838719	0.401627	1
NEAT1	9.73824	0.281981	0.336367	0.838312	0.401855	1
IGHA1	2.66463	0.619587	0.739191	0.838197	0.40192	1
FABP3	0.190001	0.918139	1.09563	0.838003	0.402029	1
RALGAPB	0.161046	0.745493	0.890563	0.837103	0.402535	1
MIR155HG	0.392567	1.00125	1.19637	0.836906	0.402645	1
PAPSS1	0.401811	0.476804	0.573879	0.830844	0.406062	1
ROCK1	0.564669	0.482882	0.58138	0.830578	0.406212	1
UBA2	0.271647	-0.68398	0.82475	-0.829319	0.406924	1
MLLT3	0.316606	0.549276	0.662771	0.828757	0.407242	1
PIK3C3	0.298342	-0.618976	0.746983	-0.828636	0.407311	1
KDM6A	0.548089	0.389897	0.470834	0.828099	0.407614	1
EIF2S2	0.39611	-0.502698	0.607257	-0.827818	0.407774	1
KLHL5	0.659831	0.54107	0.653837	0.827531	0.407936	1
RALY	0.786051	0.407199	0.492276	0.827176	0.408137	1
VPS13C	0.975622	0.391226	0.473116	0.826915	0.408285	1
RASA3	0.345141	0.659627	0.799741	0.824801	0.409485	1
KMT2C	1.46963	0.314567	0.381488	0.824578	0.409611	1
SOX5	0.621427	-0.560814	0.680272	-0.824396	0.409714	1
EIF5	0.473376	0.461931	0.560816	0.823676	0.410124	1
STAT1	0.179368	0.833708	1.01341	0.822678	0.410691	1
KDM2A	0.737026	-0.399914	0.486283	-0.822389	0.410855	1
SNX13	0.257107	0.630104	0.766613	0.821932	0.411115	1
DMD	0.371958	-0.664437	0.811009	-0.819273	0.412631	1
PCF11	0.32361	-0.473674	0.578922	-0.818199	0.413243	1
RNF38	0.418785	-0.490984	0.600436	-0.817713	0.413521	1
VPS36	0.483124	0.597076	0.730248	0.817634	0.413566	1
GAPDH	0.381649	0.68336	0.83846	0.815019	0.415062	1
ADD1	0.44395	0.557567	0.68473	0.814287	0.415481	1
WDPCP	0.242697	-0.792406	0.973696	-0.813812	0.415752	1
WAC	0.619699	0.417989	0.513869	0.813415	0.41598	1
SMIM14	0.198573	-0.890889	1.09537	-0.813326	0.416031	1
LARP1B	1.04656	-0.430748	0.52992	-0.812855	0.416301	1
TOM1L2	0.345156	-0.511818	0.630061	-0.81233	0.416602	1
IQGAP1	0.588675	0.559967	0.68935	0.812312	0.416613	1
LINC02256	0.199662	-0.893989	1.10128	-0.811772	0.416922	1
CELF2	0.700586	0.397765	0.490155	0.811509	0.417074	1
HIVEP1	0.628058	0.462158	0.569939	0.81089	0.417429	1
HS2ST1	0.365365	0.53288	0.657998	0.80985	0.418026	1
CCNC	0.327167	-0.474229	0.586312	-0.808835	0.41861	1
NBEAL1	0.283335	-0.614219	0.75958	-0.808629	0.418728	1
NAA15	0.245066	0.637663	0.789548	0.807631	0.419303	1
CSNK2A1	0.260066	0.585962	0.726727	0.806302	0.420069	1
SELENOO	0.171432	-0.984138	1.22106	-0.805973	0.420259	1
CDK5RAP3	0.409512	0.437956	0.543472	0.805847	0.420331	1
UBR3	0.650374	0.366735	0.455132	0.805777	0.420371	1
OGDH	0.424231	-0.425312	0.529365	-0.803438	0.421722	1
NUMB	0.739928	0.398212	0.495653	0.803408	0.421739	1
LENG8	0.901077	0.450057	0.560573	0.802852	0.422061	1
CYTH1	0.920963	0.437391	0.545026	0.802515	0.422255	1
SEMA4A	0.37418	0.599387	0.747836	0.801495	0.422845	1
SDCCAG8	0.370718	0.437176	0.545492	0.801433	0.422881	1
STAG1	2.11414	0.29011	0.362087	0.801216	0.423007	1
RBL1	0.234539	-0.825467	1.03096	-0.800681	0.423316	1
HMGB1	0.926823	0.422581	0.527998	0.800345	0.423511	1
ACAP1	0.634269	0.473818	0.592822	0.799257	0.424141	1
LEMD3	0.325972	-0.587754	0.735605	-0.799008	0.424286	1
PDS5B	0.485345	0.428247	0.537006	0.797472	0.425177	1
SCMH1	0.659131	0.438539	0.550302	0.796905	0.425506	1
NT5C2	0.645416	-0.406298	0.51012	-0.796474	0.425756	1
CCSER1	0.892647	-0.377975	0.474593	-0.796419	0.425789	1
CDR2	0.263947	-0.596013	0.749651	-0.795054	0.426582	1
ENOSF1	0.216749	-0.621667	0.782746	-0.794213	0.427071	1
LRBA	0.934884	-0.36385	0.458422	-0.7937	0.42737	1
LPXN	0.186665	0.641424	0.808931	0.792928	0.42782	1
RAD23B	0.199828	-0.589989	0.744998	-0.791934	0.428399	1
DOCK10	0.55274	0.475534	0.6008	0.791501	0.428652	1
CLASP1	0.790101	0.405406	0.512314	0.791323	0.428756	1
TTLL7	0.280336	0.623282	0.787978	0.79099	0.42895	1
ASH1L	1.53298	0.382301	0.483572	0.790578	0.42919	1
CAPRIN1	0.242002	0.605493	0.766463	0.789983	0.429538	1
SLC25A42	0.463997	-0.538219	0.682347	-0.788775	0.430243	1
CYB5R4	0.292095	0.728068	0.923101	0.78872	0.430276	1
TNRC6C	0.171944	-0.781466	0.991913	-0.787837	0.430792	1
DMXL1	0.426414	0.532242	0.675992	0.787349	0.431078	1
CLIC4	1.13966	-0.424501	0.540883	-0.78483	0.432553	1
PPP3CA	0.646448	0.450907	0.574729	0.784557	0.432713	1
ZNF292	0.875404	0.379844	0.48486	0.783409	0.433387	1
SNX25	0.375652	-0.467024	0.596336	-0.783156	0.433536	1
ZDHHC21	0.285777	0.539827	0.691723	0.780409	0.43515	1
GFPT1	0.550961	0.381447	0.489237	0.779677	0.435581	1
EPS15	1.0336	0.377643	0.484513	0.779429	0.435727	1
PAK2	0.2604	0.598227	0.76995	0.776968	0.437177	1
XRCC5	0.571473	-0.44957	0.57887	-0.776633	0.437375	1
ITFG1	0.604175	-0.365522	0.470908	-0.776205	0.437628	1
SERP1	0.404295	-0.401863	0.518139	-0.775588	0.437992	1
N4BP2L2	1.06771	0.261954	0.337936	0.775157	0.438247	1
RAB10	0.384722	-0.468535	0.605503	-0.773794	0.439053	1
RELB	0.303174	0.604703	0.781687	0.773587	0.439175	1
PHYKPL	0.456391	0.511302	0.661372	0.773093	0.439468	1
LARP4B	0.644906	0.450256	0.582943	0.772385	0.439886	1
ENTPD4	0.372035	0.544487	0.70561	0.771655	0.440319	1
DAPK1	0.446366	0.571701	0.742145	0.770336	0.441101	1
STAT3	0.766165	-0.45467	0.590316	-0.770215	0.441173	1
EDEM1	0.645142	-0.474768	0.616678	-0.769881	0.44137	1
S100A1	0.146207	0.905271	1.17652	0.769451	0.441626	1
IL6R	0.22581	0.725053	0.942583	0.76922	0.441763	1
TPTEP2-CSNK1E	0.201548	-0.794798	1.0335	-0.769033	0.441874	1
USP3-AS1	0.215251	-0.719505	0.936353	-0.768412	0.442242	1
MLLT10	0.434057	-0.463544	0.604274	-0.767109	0.443017	1
RPLP1	1.07334	0.569695	0.743152	0.766592	0.443324	1
SIMC1	0.279364	-0.608524	0.79836	-0.762217	0.44593	1
PTPRJ	0.402338	-0.613889	0.805724	-0.76191	0.446114	1
UBE2E1	0.372642	0.489325	0.642367	0.761753	0.446207	1
FAM227B	0.189754	-0.773922	1.01889	-0.759573	0.44751	1
PABPC1	0.474433	0.385057	0.507997	0.757992	0.448456	1
SSBP3	0.45326	0.517144	0.682849	0.757333	0.44885	1
PIAS1	0.763677	0.340431	0.449606	0.757176	0.448945	1
DPYD	0.847621	0.374975	0.495532	0.756712	0.449223	1
MTMR4	0.2054	-0.615306	0.815891	-0.754153	0.450757	1
ENSG00000197585	0.0919897	-1.2861	1.7083	-0.752851	0.45154	1
HSP90AB1	0.289171	0.619339	0.823396	0.752176	0.451945	1
PARP4	0.338261	0.465368	0.618866	0.751968	0.452071	1
NRF1	0.382959	-0.487696	0.648692	-0.751814	0.452163	1
NCOA1	0.70563	0.368228	0.489874	0.751679	0.452244	1
HSD17B12	0.307189	0.530924	0.706857	0.751106	0.452589	1
MYO18A	0.316014	0.607737	0.809973	0.750318	0.453063	1
TXNDC15	0.41791	0.481757	0.642464	0.749858	0.45334	1
ASAP1	0.347206	0.494684	0.65974	0.749816	0.453365	1
COG5	0.938117	-0.324548	0.432848	-0.749795	0.453378	1
CDC27	0.540565	-0.393981	0.525698	-0.749443	0.453591	1
ENSG00000183308	0.210896	-0.999359	1.33392	-0.74919	0.453743	1
ANTXR2	0.23393	0.707405	0.944279	0.749148	0.453768	1
CHST11	1.85823	0.383033	0.511533	0.748795	0.453981	1
RAD9A	0.218856	-0.595538	0.795721	-0.748425	0.454204	1
FAAH2	0.520485	0.546716	0.731754	0.747131	0.454984	1
PARD3	0.25352	0.750226	1.00491	0.746559	0.45533	1
RNGTT	0.329328	0.502345	0.67366	0.745694	0.455852	1
ACTB	0.313915	0.562372	0.754916	0.744946	0.456305	1
DCTN4	0.279942	-0.608509	0.819963	-0.742118	0.458016	1
AIM2	0.272634	0.605895	0.817414	0.741234	0.458552	1
CTIF	0.229889	0.691311	0.932662	0.741223	0.458558	1
SYNE3	0.2001	0.642107	0.866631	0.740924	0.45874	1
EFHC1	0.253681	-0.682491	0.921654	-0.740506	0.458993	1
FER	0.406659	0.438121	0.592371	0.739607	0.459539	1
KLHL6	0.802613	0.350453	0.474183	0.739067	0.459866	1
CMPK1	0.18417	0.730997	0.989524	0.738736	0.460067	1
MDN1	0.581208	0.619483	0.83967	0.737769	0.460655	1
IBTK	0.578602	0.41334	0.560759	0.737109	0.461056	1
PSPC1	0.361542	0.514071	0.697572	0.736943	0.461157	1
COPB2	0.428742	-0.394232	0.535131	-0.736702	0.461304	1
TTBK2	0.2012	0.627775	0.854095	0.735018	0.462329	1
UBASH3B	0.195552	-0.992276	1.3503	-0.734855	0.462428	1
IFI16	0.573615	0.479921	0.653962	0.733866	0.46303	1
CDK13	0.474929	-0.379843	0.519037	-0.731821	0.464278	1
METTL8	0.255747	0.644566	0.882955	0.73001	0.465384	1
TGFB1	0.2429	-0.691835	0.947864	-0.729889	0.465458	1
ATP2B4	0.222674	0.645978	0.885911	0.729168	0.465899	1
IRF4	2.0095	0.520746	0.714414	0.728914	0.466054	1
MANEA	0.29237	0.51168	0.702214	0.728667	0.466205	1
ANKUB1	0.172518	-0.738292	1.01421	-0.727948	0.466645	1
MIER1	0.230844	0.556815	0.765431	0.727454	0.466948	1
CDC42SE2	1.08846	-0.3168	0.435875	-0.726813	0.467341	1
TMEM135	0.218065	0.688721	0.94806	0.726453	0.467561	1
PRDM15	0.253302	0.559416	0.770673	0.72588	0.467912	1
RNF111	0.294767	-0.467685	0.644653	-0.725485	0.468155	1
RERE	1.50142	0.335297	0.462216	0.725411	0.4682	1
NDUFV1	0.145369	0.700695	0.966305	0.725128	0.468374	1
ERLEC1	0.249087	0.51971	0.717912	0.723919	0.469116	1
ZNF644	0.456129	0.402443	0.556227	0.723523	0.469359	1
NARF	0.471363	0.566916	0.787279	0.720096	0.471466	1
RPS9	0.367652	-0.576178	0.800175	-0.720065	0.471485	1
NUTM2A-AS1	0.269075	0.455026	0.636529	0.714855	0.474698	1
TNRC6B	2.30991	0.269507	0.377384	0.714146	0.475137	1
SUGP2	0.381611	0.520365	0.728821	0.713981	0.475239	1
BCLAF1	0.533158	0.43659	0.613711	0.711393	0.476841	1
TLE3	0.246616	0.636135	0.894502	0.711161	0.476984	1
SLMAP	0.504736	0.37511	0.527509	0.711097	0.477024	1
ENSG00000249209	0.104141	-1.16654	1.64053	-0.711074	0.477038	1
CARD8	0.470178	0.406631	0.572208	0.710635	0.47731	1
CYP20A1	0.229119	0.698329	0.983212	0.710253	0.477547	1
ARID1A	0.407533	0.454091	0.639364	0.710224	0.477565	1
LPIN1	0.707791	0.429917	0.605512	0.710005	0.477701	1
DNAJC1	1.93615	-0.257857	0.363436	-0.709499	0.478015	1
STX5	0.266847	-0.603577	0.850717	-0.709492	0.478019	1
TRAM2	0.960924	0.343233	0.483866	0.709355	0.478104	1
TSC22D3	1.00255	0.385162	0.542979	0.70935	0.478107	1
GNB1	0.639085	-0.355816	0.502597	-0.707953	0.478974	1
ENSG00000241962	0.112887	-1.21654	1.71972	-0.707408	0.479313	1
TMPO	0.255649	-0.752467	1.06386	-0.707298	0.479382	1
NUP214	0.352856	-0.496711	0.704058	-0.705497	0.480501	1
IGHG2	0.448139	0.895366	1.26917	0.705476	0.480514	1
TCIRG1	0.252258	0.574746	0.815312	0.70494	0.480847	1
CCND3	0.645762	-0.417321	0.593015	-0.703728	0.481602	1
NCL	0.186104	0.70107	0.998007	0.70247	0.482386	1
CCDC7	0.153814	-0.704154	1.00246	-0.702427	0.482413	1
PRRC2C	0.673794	0.34626	0.492971	0.702394	0.482433	1
ANKRD44	2.18803	0.277102	0.395234	0.701108	0.483235	1
MFF	0.175629	0.646248	0.921789	0.70108	0.483253	1
ATF7IP	0.520626	0.422034	0.602541	0.700424	0.483663	1
NR2C2	0.254891	-0.590927	0.843676	-0.700419	0.483665	1
RBMX	0.337403	-0.477276	0.681677	-0.70015	0.483834	1
RBM47	1.34383	-0.380598	0.544522	-0.698959	0.484578	1
SYNE1	0.820977	0.329248	0.471915	0.697685	0.485374	1
RNF149	0.598786	-0.368939	0.528816	-0.69767	0.485384	1
PSMD14	0.278172	-0.561081	0.804577	-0.697361	0.485577	1
EML4	0.607767	0.402897	0.578011	0.69704	0.485778	1
COX4I1	0.229481	0.71595	1.02813	0.696361	0.486203	1
SCAPER	0.653859	0.329408	0.473396	0.69584	0.486529	1
CFLAR-AS1	0.127083	-0.857408	1.23438	-0.694605	0.487303	1
EIF2AK1	0.16055	-0.764857	1.10127	-0.694522	0.487355	1
PCGF5	0.270503	-0.527666	0.760245	-0.694074	0.487636	1
MCU	0.465253	0.440015	0.634043	0.693983	0.487693	1
EPN2	0.736529	0.400522	0.577594	0.693431	0.488039	1
PRMT7	0.221709	-0.84956	1.22602	-0.692944	0.488345	1
WDR20	0.36242	0.427644	0.619623	0.690169	0.490088	1
ARFGEF1	0.424588	0.335666	0.487398	0.68869	0.491018	1
NDFIP1	0.368082	-0.479837	0.697235	-0.688199	0.491327	1
LDAH	0.155295	-0.736955	1.0712	-0.687971	0.491471	1
MYCBP2	1.31498	0.287807	0.418459	0.687778	0.491592	1
FGF12	0.428351	-0.564836	0.821392	-0.687657	0.491669	1
CCDC88C	1.18743	0.298658	0.434494	0.687369	0.49185	1
PPA2	0.154423	0.659375	0.960054	0.68681	0.492202	1
PTPN4	0.286319	0.525771	0.7673	0.685222	0.493204	1
SLC35E2B	0.393239	0.446394	0.6523	0.684339	0.493761	1
BPTF	0.844384	0.365583	0.534228	0.684321	0.493772	1
RPRD2	0.410346	0.440071	0.64424	0.683086	0.494553	1
NEK7	0.369978	0.491101	0.719899	0.68218	0.495125	1
IGKV3-20	0.346789	2.53627	3.72588	0.680718	0.49605	1
R3HDM2	0.363485	0.484968	0.712793	0.680378	0.496265	1
TAF7	0.190937	0.705717	1.03781	0.680003	0.496502	1
TAPBP	0.210417	0.592975	0.873893	0.678544	0.497427	1
TMED10	0.310105	-0.408598	0.602336	-0.678355	0.497547	1
AP3S1	0.217488	0.520061	0.766665	0.678342	0.497555	1
PUM1	0.52046	0.330116	0.488492	0.675785	0.499177	1
LRPPRC	0.220645	-0.617321	0.913782	-0.675567	0.499316	1
VIM	0.478799	0.408011	0.604665	0.674773	0.49982	1
PHF1	0.253267	0.68439	1.01497	0.674293	0.500125	1
YAF2	0.382433	-0.445039	0.660979	-0.673303	0.500755	1
QPCTL	0.230971	0.582314	0.865568	0.672753	0.501104	1
ZNF804A	0.704009	0.60075	0.893601	0.67228	0.501406	1
GPSM2	0.103483	-0.890848	1.32738	-0.671131	0.502137	1
BTBD7	0.32562	0.442989	0.6607	0.670484	0.502549	1
SENP7	0.300297	0.40237	0.600932	0.669577	0.503127	1
PREB	0.184227	0.71226	1.06459	0.669045	0.503467	1
ANAPC1	0.193216	-0.663045	0.992077	-0.66834	0.503917	1
MEF2D	0.601502	0.361024	0.5402	0.668316	0.503932	1
S100PBP	0.474837	0.378706	0.567666	0.667129	0.50469	1
OSTC	0.192108	-0.616603	0.924567	-0.666911	0.504829	1
MAP2K1	0.321727	0.480109	0.720108	0.666718	0.504953	1
SULF2	0.139304	-0.74291	1.11668	-0.665287	0.505867	1
MBD2	0.341205	-0.391548	0.5894	-0.664316	0.506488	1
SHLD1	0.17463	-0.908844	1.36826	-0.664231	0.506542	1
FOXP2	0.305199	0.781704	1.1774	0.663923	0.50674	1
ST3GAL6	0.242041	-0.561961	0.846594	-0.66379	0.506825	1
EXOC1	0.248428	-0.564566	0.850947	-0.663456	0.507038	1
LINC02576	0.222349	-0.795895	1.20019	-0.663143	0.507239	1
WDR33	0.545309	0.357737	0.539927	0.662566	0.507608	1
MTMR3	0.436018	0.425526	0.642561	0.662234	0.507821	1
ZCCHC8	0.154702	-0.777955	1.17657	-0.661204	0.508482	1
ENSG00000258666	0.104979	-1.29749	1.9624	-0.661176	0.508499	1
NIN	0.373334	-0.583479	0.883996	-0.660048	0.509223	1
XRCC4	0.233486	0.544547	0.826482	0.658873	0.509977	1
APBB1IP	0.37896	-0.53889	0.817903	-0.658867	0.509981	1
TIMM44	0.307071	-0.575675	0.875693	-0.657393	0.510928	1
DHX9	0.197325	0.58911	0.896377	0.657212	0.511044	1
CCM2	0.844499	-0.362937	0.55225	-0.657197	0.511054	1
XPO4	0.22821	-0.523167	0.797771	-0.655786	0.511962	1
ZNF490	0.104129	-0.906555	1.3832	-0.655403	0.512208	1
ALDH1L2	0.363097	0.420275	0.641398	0.655248	0.512308	1
COMMD10	0.663205	0.361889	0.552484	0.655021	0.512454	1
TRNT1	0.246736	0.440711	0.673894	0.653976	0.513127	1
TOGARAM1	0.140504	-0.880279	1.3476	-0.65322	0.513614	1
SH3BGRL	0.219359	0.545979	0.835916	0.65315	0.513659	1
PRKAG2	0.191528	-0.594447	0.912786	-0.651245	0.514888	1
COG6	0.290564	0.417377	0.641201	0.65093	0.515092	1
SLIRP	0.220714	-0.588216	0.905876	-0.649334	0.516122	1
ZFAT	0.345826	0.483693	0.745122	0.649146	0.516244	1
RANBP9	0.500958	0.386562	0.596501	0.648048	0.516954	1
ENSG00000225889	0.156936	-0.757335	1.16967	-0.647481	0.517321	1
ELF1	0.784576	0.299826	0.463072	0.647471	0.517327	1
UNC13B	0.192924	0.614966	0.950164	0.647221	0.517489	1
UBAP2	0.562366	0.443997	0.686642	0.646621	0.517877	1
DCAF7	0.282036	0.417281	0.645329	0.646617	0.51788	1
CCDC32	0.307508	-0.625287	0.967164	-0.646517	0.517945	1
UIMC1	0.34719	0.465689	0.720452	0.646384	0.51803	1
GOLGA8B	0.303605	0.450134	0.696526	0.646256	0.518113	1
TNFAIP2	0.22906	0.769689	1.19346	0.644921	0.518978	1
PARN	0.297943	0.416804	0.646451	0.644757	0.519085	1
NDUFS1	0.208409	0.567348	0.880569	0.644297	0.519383	1
NMT1	0.286785	-0.443802	0.689674	-0.643495	0.519903	1
MIATNB	0.45181	-0.348907	0.542406	-0.643258	0.520056	1
TENT4A	0.242766	-0.944842	1.4692	-0.6431	0.520159	1
AATF	0.227328	0.562664	0.876348	0.642056	0.520837	1
DDR2	0.151558	-0.812828	1.26687	-0.641605	0.52113	1
EIF4G3	0.780372	0.392001	0.611337	0.64122	0.52138	1
SYNPO2	0.175084	0.950503	1.48477	0.640169	0.522063	1
GPR176	0.162927	0.873893	1.36515	0.640142	0.52208	1
IGHGP	3.0236	-0.4843	0.756618	-0.640085	0.522117	1
NUS1	0.249746	0.607939	0.950603	0.639529	0.522479	1
ZMYND11	0.346225	-0.467275	0.73096	-0.639262	0.522652	1
AMBRA1	0.428661	-0.412594	0.646466	-0.63823	0.523324	1
LNPEP	0.305833	0.50543	0.794315	0.63631	0.524575	1
BTN3A2	0.204101	0.562241	0.886112	0.634504	0.525752	1
FOXK2	0.762851	0.333292	0.525592	0.634127	0.525998	1
PITPNB	0.48292	-0.337679	0.53282	-0.633758	0.526239	1
FOXP1	0.662468	0.354814	0.560113	0.63347	0.526427	1
HNRNPR	0.34168	0.374124	0.591216	0.632804	0.526862	1
CUL5	0.433778	0.412735	0.652449	0.632594	0.526999	1
PRPSAP2	0.28744	0.491541	0.780196	0.630023	0.52868	1
FANCC	0.248777	-0.486609	0.772493	-0.62992	0.528747	1
TXNIP	2.21611	-0.29038	0.462654	-0.62764	0.53024	1
NUP98	0.36899	0.376968	0.601339	0.626881	0.530737	1
PHF20	0.266112	-0.44317	0.707185	-0.626669	0.530876	1
PPP2R5E	0.569278	0.336376	0.536924	0.626487	0.530996	1
PPHLN1	0.296331	0.431812	0.690028	0.62579	0.531453	1
WDR27	0.192938	0.627842	1.00332	0.625762	0.531471	1
PPP3CC	0.765977	-0.268664	0.429482	-0.625554	0.531608	1
BRAF	0.524585	0.316225	0.505525	0.625538	0.531618	1
SQSTM1	0.568749	0.425914	0.681449	0.625012	0.531963	1
ENSG00000275119	0.182121	-0.75182	1.20329	-0.624802	0.532101	1
PDIA5	0.397695	0.390696	0.626313	0.623803	0.532757	1
CLIP1	0.630249	0.322001	0.516958	0.622877	0.533366	1
CCDC69	0.296142	0.441006	0.708759	0.622223	0.533795	1
EIF2A	0.277128	-0.402997	0.648058	-0.621853	0.534038	1
PEAK1	0.192497	0.586825	0.945973	0.62034	0.535034	1
FBXO28	0.182967	-0.631198	1.01813	-0.619958	0.535285	1
FARS2	0.591176	-0.356459	0.575199	-0.619714	0.535446	1
TFG	0.245089	0.395281	0.638829	0.618758	0.536076	1
PELI1	0.892539	0.340672	0.551319	0.617922	0.536627	1
RUNX2	0.409725	0.463206	0.749752	0.617812	0.536699	1
BMPR2	0.337153	0.377976	0.611978	0.61763	0.536819	1
SPARCL1	0.256449	0.575131	0.931542	0.617396	0.536973	1
CAPZA1	0.353948	0.392977	0.637556	0.616381	0.537643	1
TMEM131	0.647893	-0.356207	0.577985	-0.61629	0.537703	1
USF1	0.277132	0.575159	0.934188	0.615678	0.538107	1
PQBP1	0.118906	0.882632	1.43394	0.615529	0.538205	1
AVL9	0.367466	-0.365828	0.594418	-0.615439	0.538265	1
HDAC7	0.715441	0.486595	0.791197	0.615011	0.538547	1
CUL3	0.349153	-0.377316	0.613894	-0.614627	0.538801	1
XPR1	0.161429	0.543205	0.88394	0.614527	0.538867	1
COL19A1	0.210191	-0.633406	1.03078	-0.61449	0.538891	1
ATF5	0.144203	-0.9229	1.50393	-0.613657	0.539442	1
CASP8	0.302699	0.431327	0.704	0.61268	0.540088	1
UBE2E2	0.968016	-0.251671	0.410825	-0.612598	0.540142	1
UBN1	0.357439	-0.521777	0.851801	-0.612557	0.540169	1
CENPC	0.461762	0.338052	0.552147	0.61225	0.540372	1
DST	0.523782	0.351989	0.576083	0.611004	0.541197	1
AFG3L2	0.210345	0.569305	0.932482	0.610527	0.541513	1
NKTR	0.782863	-0.274738	0.450113	-0.610376	0.541613	1
CLOCK	0.179692	-0.521165	0.853885	-0.610346	0.541633	1
MGA	0.220122	0.509585	0.835269	0.610084	0.541806	1
SUPT5H	0.496363	0.431783	0.707852	0.609991	0.541868	1
CBFB	0.21572	-0.483876	0.793666	-0.609672	0.542079	1
SMYD3	2.05289	0.2784	0.457165	0.60897	0.542544	1
CSDE1	0.398509	0.392352	0.644703	0.608578	0.542804	1
DSTN	0.135477	0.668561	1.0989	0.608389	0.54293	1
NFX1	0.762684	-0.347966	0.572314	-0.607998	0.543189	1
IL10RA	0.286952	0.406173	0.668529	0.607562	0.543478	1
GLO1	0.275904	-0.537425	0.885479	-0.606931	0.543896	1
FBXL17	0.637769	-0.320996	0.528895	-0.606918	0.543905	1
LARP1	0.581855	-0.341235	0.562347	-0.606805	0.54398	1
ANKFY1	0.157958	-0.788136	1.30112	-0.605738	0.544689	1
SRSF4	0.60248	0.308321	0.509143	0.605569	0.544801	1
GRAMD1C	0.168646	0.645551	1.06643	0.605339	0.544954	1
AFF4	0.360713	0.32608	0.539056	0.60491	0.545239	1
NLRP1	0.509635	0.36609	0.605211	0.604896	0.545248	1
DCAF10	0.325754	-0.464471	0.768007	-0.604775	0.545329	1
PDE8A	0.214882	-0.418053	0.69156	-0.604508	0.545506	1
STK10	0.211334	0.679806	1.1251	0.604217	0.545699	1
MED13	0.59982	0.341002	0.564725	0.603836	0.545953	1
SPOP	0.415097	-0.352375	0.584591	-0.602772	0.54666	1
SLCO3A1	0.334435	0.452706	0.751408	0.602477	0.546857	1
HSPB7	0.234649	0.60887	1.01301	0.601052	0.547805	1
COA1	0.559167	-0.395381	0.658644	-0.600296	0.548309	1
WDR6	0.369169	0.396431	0.660478	0.600219	0.548361	1
CCNL2	0.473012	0.371906	0.619918	0.599928	0.548554	1
SURF4	0.186237	-0.683188	1.13897	-0.599827	0.548621	1
REEP5	0.245548	0.493363	0.824626	0.598287	0.549648	1
ACTN2	0.21186	0.664119	1.1102	0.598195	0.54971	1
CGAS	0.117008	-1.12	1.87242	-0.598156	0.549736	1
ZNF91	0.337614	0.457968	0.76656	0.597433	0.550219	1
MPHOSPH8	0.70431	0.30372	0.5088	0.596935	0.550551	1
PDCD6IP	0.237588	0.48782	0.81734	0.596839	0.550615	1
SEC24C	0.413302	0.466945	0.782911	0.596421	0.550894	1
SLC7A6	0.261239	-0.437087	0.735234	-0.594486	0.552187	1
CTNNA1	0.49682	-0.381793	0.64235	-0.594368	0.552266	1
RPS27L	0.185482	-0.581124	0.979376	-0.593361	0.552939	1
SPATS2	1.75468	0.232623	0.392392	0.592833	0.553293	1
SMAD2	0.231338	-0.445244	0.7517	-0.592316	0.553639	1
ASCC3	0.900636	0.251599	0.425301	0.591579	0.554132	1
PIM3	0.16799	-0.672222	1.13698	-0.591234	0.554364	1
DYRK1A	0.574967	0.31821	0.538341	0.591094	0.554458	1
CSGALNACT1	0.944204	-0.326432	0.552624	-0.590693	0.554726	1
JMY	0.36068	0.427644	0.726011	0.589032	0.55584	1
BTBD9	0.731426	0.278492	0.47331	0.588392	0.556269	1
STRN3	0.514142	-0.309695	0.527342	-0.587275	0.557019	1
RICTOR	0.561656	0.299293	0.510845	0.585879	0.557957	1
SYTL3	0.354963	0.458403	0.782509	0.585812	0.558002	1
SLAMF1	0.275195	0.524049	0.894906	0.585591	0.55815	1
RAB8B	0.235514	-0.529315	0.903935	-0.585568	0.558166	1
HPCAL1	0.495949	-0.378753	0.646955	-0.585439	0.558253	1
FOXK1	0.401682	-0.465829	0.797309	-0.584251	0.559051	1
NASP	0.316144	-0.494253	0.845969	-0.584245	0.559056	1
ENSG00000283208	0.133746	-0.831904	1.42525	-0.583691	0.559428	1
GPBP1	0.593478	-0.293364	0.502987	-0.583245	0.559729	1
USP24	0.332869	0.46231	0.792718	0.583196	0.559761	1
ST8SIA4	0.184152	0.536519	0.920417	0.582908	0.559955	1
DISC1	0.249866	0.557905	0.957434	0.582708	0.56009	1
ADD3	0.314506	0.377548	0.649388	0.581391	0.560977	1
SDC1	0.286762	0.473683	0.816915	0.579844	0.56202	1
ADNP	0.408983	-0.458583	0.791359	-0.579488	0.56226	1
RNF213	2.15958	0.309924	0.534873	0.579435	0.562296	1
TTC7A	0.472153	0.386718	0.667713	0.579168	0.562476	1
BRD4	0.527053	0.37751	0.652798	0.578296	0.563064	1
NSMCE2	0.439914	0.350212	0.605873	0.578028	0.563245	1
ZNF33A	0.337758	0.33871	0.586189	0.577817	0.563388	1
PRPF40A	0.177607	0.537246	0.930582	0.577323	0.563721	1
MACO1	0.141853	-0.676225	1.17147	-0.577245	0.563774	1
ABI1	0.401338	0.327062	0.566719	0.577115	0.563862	1
HIP1	0.592404	0.394219	0.684547	0.575884	0.564694	1
FAM30A	0.370897	-1.01063	1.75528	-0.575768	0.564772	1
PRDM2	0.576948	0.307262	0.533942	0.575459	0.564981	1
SENP5	0.392091	0.353528	0.614933	0.574904	0.565356	1
TEC	0.261838	0.53243	0.926368	0.57475	0.56546	1
ANAPC10	0.184683	-0.571336	0.994115	-0.574718	0.565482	1
ANKRD26	0.160998	-0.741798	1.29189	-0.574197	0.565834	1
EML5	0.279242	0.518314	0.904949	0.572755	0.566811	1
TRPC4AP	0.663333	-0.277628	0.485464	-0.571882	0.567402	1
PLCL1	0.311836	0.528091	0.924184	0.571413	0.56772	1
PDXK	0.451627	-0.319266	0.558939	-0.5712	0.567864	1
EVI5	0.827707	0.258237	0.452315	0.570922	0.568052	1
ABL1	0.313652	0.41386	0.725679	0.570308	0.568469	1
UPF3A	0.18821	-0.574306	1.00985	-0.568704	0.569557	1
RPL5	0.280172	-0.443883	0.780779	-0.568512	0.569687	1
RABGAP1L	2.33563	0.188848	0.332715	0.567598	0.570308	1
JAZF1	0.17072	0.543555	0.957724	0.567549	0.570341	1
RPS6KA5	0.192942	-0.557669	0.983833	-0.566833	0.570828	1
ERMP1	0.160182	-0.636238	1.12262	-0.566746	0.570887	1
TRG-AS1	0.155488	-0.775935	1.3698	-0.566457	0.571083	1
WDR44	0.302241	-0.496205	0.876276	-0.566266	0.571213	1
CCNY	0.444391	-0.339565	0.601674	-0.564368	0.572504	1
SCFD1	1.32686	0.227309	0.402888	0.5642	0.572618	1
BCL3	0.168547	0.642916	1.13983	0.564046	0.572723	1
C12orf4	0.277418	0.459942	0.815458	0.564029	0.572735	1
PPM1B	0.204617	-0.505834	0.898704	-0.562848	0.573539	1
TCEA1	0.175148	0.533117	0.948004	0.562357	0.573873	1
B3GALNT2	0.230979	0.514931	0.915677	0.56235	0.573877	1
ZNF592	0.183667	-0.596985	1.062	-0.562133	0.574026	1
VAPA	0.325818	-0.383365	0.682033	-0.562092	0.574053	1
NR1D2	0.118879	-0.908472	1.61651	-0.561996	0.574119	1
TDRD3	0.194397	-0.475516	0.846607	-0.561673	0.574339	1
TOPBP1	0.151644	-0.798935	1.42265	-0.56158	0.574402	1
LGALS1	0.175897	0.65294	1.16309	0.561384	0.574535	1
ANK3	0.160578	0.84135	1.49988	0.560946	0.574834	1
UGGT2	0.517448	0.328672	0.586371	0.560518	0.575126	1
IDH2	0.422904	0.37173	0.663406	0.560336	0.57525	1
IRF3	0.409239	0.403022	0.719256	0.560331	0.575253	1
TERF2IP	0.212333	-0.59313	1.05866	-0.560263	0.5753	1
RMND5B	0.173127	-0.703267	1.25527	-0.56025	0.575309	1
RAB28	0.241687	-0.551178	0.984152	-0.560053	0.575443	1
LPCAT4	0.327389	0.660691	1.18131	0.559286	0.575966	1
SLC20A2	0.282978	-0.49255	0.880866	-0.559166	0.576049	1
ASCC1	0.23493	-0.420147	0.751412	-0.559143	0.576064	1
GLUD1	0.183628	0.569897	1.02025	0.558586	0.576444	1
CNBP	0.331509	0.377185	0.675468	0.558406	0.576567	1
CRBN	0.181011	-0.545113	0.977047	-0.557919	0.5769	1
ZC3HAV1	0.251436	-0.487567	0.874256	-0.557694	0.577054	1
FGFR1OP2	0.252821	0.363614	0.652223	0.557499	0.577187	1
PPP4R3A	0.373682	-0.409544	0.735313	-0.556965	0.577551	1
BIRC6	1.3398	0.219897	0.394868	0.556886	0.577605	1
MT-ND4L	0.341395	0.762433	1.37012	0.556472	0.577888	1
SFSWAP	0.266998	0.474625	0.85343	0.556138	0.578116	1
ZMYM4	0.469806	-0.327454	0.589233	-0.555729	0.578396	1
PGM3	0.314592	0.358189	0.64504	0.555298	0.578691	1
RDX	0.312209	-0.374856	0.675685	-0.55478	0.579045	1
AAGAB	0.159723	-0.689639	1.24349	-0.5546	0.579168	1
SSR2	0.359854	-0.381818	0.688805	-0.554319	0.579361	1
TRIM44	0.239696	0.353173	0.637429	0.554058	0.579539	1
CYTH4	0.274999	0.473031	0.855017	0.553241	0.580098	1
TRABD	0.398426	0.319482	0.578204	0.552542	0.580577	1
KLHDC4	0.468983	-0.352452	0.637895	-0.552524	0.580589	1
B2M	1.17039	0.237117	0.429553	0.552007	0.580943	1
HM13	1.15146	0.243186	0.440883	0.551588	0.581231	1
OXR1	0.565491	-0.256176	0.465933	-0.549813	0.582448	1
SLC25A46	0.227197	-0.456402	0.830339	-0.549657	0.582555	1
TMSB10	0.294039	0.442338	0.804769	0.549646	0.582562	1
USP40	0.353983	-0.466863	0.851822	-0.548076	0.58364	1
SPEN	0.321035	-0.364399	0.665121	-0.547868	0.583782	1
CIRBP	0.377668	0.324009	0.591814	0.547484	0.584046	1
KHDC4	0.209474	-0.612377	1.11872	-0.547388	0.584112	1
MYO9B	0.413476	0.423747	0.774361	0.547222	0.584226	1
YEATS2	0.142978	0.590016	1.08181	0.545399	0.585479	1
ENSG00000247925	0.0890145	-0.974961	1.78928	-0.544889	0.58583	1
NFKBIA	0.583129	-0.395109	0.726409	-0.543921	0.586496	1
ALDH18A1	0.249309	-0.332774	0.61181	-0.543917	0.586499	1
LIN9	0.100882	-0.894911	1.64686	-0.543405	0.586851	1
KLHL20	0.234553	0.467135	0.86051	0.542858	0.587227	1
MANBA	0.238572	-0.570774	1.05257	-0.542268	0.587634	1
THOC1	0.142939	-0.697883	1.28772	-0.541952	0.587852	1
FAM168A	0.180702	0.626256	1.15598	0.541755	0.587987	1
AGPAT3	0.457638	-0.381988	0.705716	-0.541278	0.588316	1
IDE	0.377882	0.375264	0.693579	0.541054	0.58847	1
REX1BD	0.135634	-0.70951	1.31158	-0.540956	0.588538	1
ARMC2	0.207129	-0.451353	0.834835	-0.54065	0.588749	1
SPTBN1	0.314989	0.388815	0.719534	0.540371	0.588941	1
DIAPH1	0.278657	0.421201	0.779536	0.540322	0.588975	1
STX12	0.394965	0.38939	0.721476	0.539713	0.589395	1
IL26	0.122536	-0.824981	1.5307	-0.538956	0.589917	1
MAP3K2	0.505707	-0.34179	0.634683	-0.53852	0.590218	1
SLC38A2	0.446076	-0.334284	0.621123	-0.538193	0.590444	1
PDE4B	0.757476	0.247411	0.459812	0.53807	0.590529	1
SYT1	0.191504	0.63224	1.17675	0.537276	0.591077	1
POM121C	0.211938	-0.540859	1.00715	-0.537017	0.591256	1
PIKFYVE	0.204591	-0.558252	1.04014	-0.536709	0.591469	1
RBMS1	0.156279	0.610653	1.13891	0.536175	0.591838	1
CLEC2D	0.252231	-0.401123	0.748438	-0.535947	0.591995	1
ENSG00000225450	0.181302	-0.779997	1.45671	-0.53545	0.592339	1
COPG1	0.379264	0.326772	0.61082	0.534973	0.592669	1
RFX7	0.434679	0.373841	0.699454	0.534476	0.593012	1
CNOT10	0.132888	-0.680895	1.27477	-0.534132	0.59325	1
STAG2	0.425428	0.355186	0.665068	0.53406	0.5933	1
GLYR1	0.332988	-0.335858	0.629065	-0.5339	0.593411	1
CEP97	0.265068	0.518866	0.971844	0.533899	0.593411	1
CPEB4	2.15506	-0.208151	0.3899	-0.533858	0.59344	1
CMSS1	0.495182	-0.388172	0.72754	-0.53354	0.59366	1
EIF3K	0.249941	0.450918	0.845172	0.533522	0.593672	1
HBS1L	0.210379	-0.450712	0.845353	-0.533165	0.59392	1
HIVEP2	0.315002	-0.334762	0.628439	-0.532688	0.594249	1
FBXO42	0.360061	-0.424762	0.797661	-0.53251	0.594373	1
KANSL1L	0.169347	-0.522481	0.981534	-0.532311	0.594511	1
CDK5RAP2	0.349906	-0.372248	0.701195	-0.530877	0.595504	1
RNF169	0.309482	-0.414766	0.781428	-0.53078	0.595571	1
DHRS7B	0.197154	-0.72603	1.37	-0.529949	0.596147	1
FAR1	0.233275	0.429333	0.810154	0.52994	0.596153	1
AFF2	0.235562	0.602915	1.13863	0.529511	0.596451	1
ENSG00000230490	0.187846	-0.794353	1.5006	-0.529358	0.596557	1
HERC4	0.46885	-0.308645	0.583294	-0.529141	0.596708	1
RIPK1	0.2092	0.410873	0.776851	0.528895	0.596878	1
MAD1L1	0.325931	0.423901	0.802381	0.528304	0.597289	1
ENSG00000259536	0.121798	-0.777615	1.47407	-0.52753	0.597825	1
AP2A2	0.22688	0.452329	0.858465	0.526904	0.59826	1
RC3H1	0.688186	-0.291302	0.55349	-0.526301	0.598679	1
EIF2S3	0.191083	0.441793	0.839874	0.526022	0.598873	1
SLC25A3	0.196333	0.490936	0.935307	0.524893	0.599658	1
PSME4	0.345027	0.365194	0.697512	0.523567	0.60058	1
ENSG00000284959	0.128074	-0.735228	1.40508	-0.523265	0.60079	1
IGLV1-51	0.216918	1.94977	3.7274	0.52309	0.600912	1
USP10	0.257917	0.481974	0.922125	0.522678	0.601199	1
EIF2B1	0.198941	-0.737537	1.41391	-0.521628	0.601929	1
QSER1	0.188841	0.495406	0.95076	0.521063	0.602323	1
SEMA4D	0.626494	-0.335621	0.644211	-0.520979	0.602381	1
SMARCC1	0.623767	0.310647	0.597168	0.5202	0.602924	1
SLC16A1-AS1	0.368896	0.365325	0.70349	0.519304	0.603549	1
SUZ12	0.399934	-0.346823	0.668452	-0.518846	0.603868	1
PSMF1	0.263734	-0.466392	0.899166	-0.518694	0.603974	1
SMC3	0.165392	-0.69107	1.33265	-0.518569	0.604061	1
EYA3	0.259648	-0.42051	0.810944	-0.518544	0.604079	1
ST7	0.301322	-0.400634	0.773169	-0.518171	0.604339	1
ADAM17	0.330994	-0.369366	0.713971	-0.517341	0.604918	1
POLA2	0.20072	-0.625602	1.21045	-0.516834	0.605272	1
AZIN1	0.210455	0.395797	0.765819	0.516829	0.605276	1
SCLT1	0.613222	0.320132	0.620046	0.516303	0.605642	1
GNL3	0.335555	-0.321642	0.623214	-0.516101	0.605784	1
CADM1	0.675936	0.345743	0.670429	0.515705	0.60606	1
PIK3CG	0.237962	0.465845	0.903906	0.51537	0.606295	1
ATP8B2	0.293956	0.373478	0.724908	0.515208	0.606408	1
TRAPPC8	0.209409	0.394038	0.765732	0.51459	0.60684	1
SLC38A9	0.179078	-0.433462	0.842345	-0.514589	0.60684	1
CCND2	0.259856	0.692731	1.3469	0.514314	0.607032	1
ETNK1	0.463717	0.288083	0.560229	0.514224	0.607095	1
HCFC2	0.163692	-0.568768	1.10644	-0.514052	0.607216	1
PIK3R5	0.681689	0.36362	0.708236	0.513417	0.60766	1
CEP152	0.225124	-0.543342	1.05847	-0.513326	0.607724	1
CHPT1	0.160329	-0.643867	1.25455	-0.513223	0.607795	1
PTPN1	1.00119	0.192265	0.375472	0.512063	0.608607	1
CCDC18	0.215057	-0.53523	1.04615	-0.511618	0.608918	1
MINDY2	0.176421	-0.640381	1.25239	-0.511325	0.609123	1
MBTD1	0.313816	0.394188	0.771194	0.511139	0.609253	1
PPIE	0.186463	-0.699801	1.36938	-0.511034	0.609328	1
ABCA7	0.309633	0.475851	0.933324	0.509846	0.610159	1
SMG1	0.538912	0.275027	0.539446	0.509833	0.610169	1
UMAD1	0.505074	0.290126	0.569408	0.509523	0.610386	1
HSPA8	0.188062	0.600252	1.17838	0.509387	0.610481	1
CEP192	0.357373	-0.338019	0.664293	-0.50884	0.610864	1
AP3D1	0.439308	0.375682	0.738429	0.508757	0.610922	1
SORBS1	0.207167	-0.58886	1.15852	-0.508288	0.611251	1
AEBP2	0.335261	0.393595	0.77488	0.507943	0.611493	1
SF1	0.329506	0.3229	0.636143	0.50759	0.611741	1
ZNF37A	0.107826	0.781528	1.54075	0.507239	0.611987	1
APPBP2	0.261915	0.36524	0.720232	0.507115	0.612074	1
VEZT	0.226862	0.418408	0.826759	0.506082	0.612799	1
TRAPPC10	0.442763	0.321424	0.635444	0.505826	0.612979	1
TEX9	0.376055	0.44301	0.879561	0.503671	0.614492	1
ADAR	0.439977	0.353159	0.701357	0.503537	0.614587	1
SLC30A6	0.211956	-0.471617	0.936635	-0.503523	0.614597	1
USP15	0.934828	0.22036	0.437734	0.503411	0.614675	1
RTF1	0.192583	-0.47706	0.94768	-0.503398	0.614685	1
EEF1B2	0.3531	0.426965	0.849272	0.502742	0.615146	1
SP140L	0.22072	0.457652	0.910317	0.502739	0.615148	1
RETREG3	0.320367	-0.680279	1.35374	-0.50252	0.615302	1
PTBP3	0.159253	0.590922	1.17667	0.5022	0.615527	1
TGFBR2	0.228472	-0.443914	0.885486	-0.501323	0.616144	1
KCNQ1	0.390597	0.323517	0.645439	0.501235	0.616206	1
DUS1L	0.179564	-0.581018	1.15953	-0.501081	0.616314	1
AHCYL2	0.169978	0.493267	0.987189	0.499668	0.617309	1
SLC30A7	0.317055	0.302426	0.60609	0.498978	0.617795	1
ENSG00000238221	0.0840656	-0.826821	1.65941	-0.498263	0.618299	1
SART3	0.172191	0.497922	0.99937	0.498236	0.618318	1
SLC39A11	0.964265	0.273878	0.549921	0.498031	0.618462	1
FBXL14	0.114506	-0.815781	1.63982	-0.497482	0.618849	1
MIR193BHG	0.13834	-0.757744	1.52417	-0.497151	0.619082	1
EIF2AK3	1.83415	0.212331	0.427479	0.496704	0.619398	1
BAZ2A	0.227414	0.380859	0.768381	0.495664	0.620131	1
PPA1	0.19187	-0.533858	1.07754	-0.495443	0.620287	1
PHACTR2	0.173129	-0.700237	1.41353	-0.495381	0.620331	1
STARD5	0.224974	0.445285	0.899321	0.495134	0.620505	1
PRR14L	0.315571	0.416442	0.841426	0.494924	0.620654	1
NME3	0.112583	-0.661082	1.33604	-0.494805	0.620738	1
BCLAF3	0.150188	-0.796429	1.61154	-0.494205	0.621162	1
EIF3J	0.258661	0.423679	0.857355	0.49417	0.621186	1
WDFY1	0.270594	-0.460622	0.932384	-0.494026	0.621288	1
ZNF451-AS1	0.103952	-0.963319	1.95006	-0.493994	0.621311	1
LDLRAD4	0.396072	0.335697	0.680067	0.493624	0.621572	1
HMBOX1	0.338668	-0.301593	0.612037	-0.492769	0.622175	1
INO80D	0.233751	0.36371	0.738417	0.492554	0.622328	1
KIAA0930	0.178317	0.574774	1.16901	0.491677	0.622948	1
CAMKMT	0.975921	0.273234	0.556221	0.491233	0.623262	1
PKN2	0.625355	-0.252563	0.514648	-0.49075	0.623603	1
POU2AF1	2.34497	0.212749	0.433755	0.490482	0.623793	1
CHD7	0.321633	0.317521	0.647528	0.490358	0.62388	1
MTHFD1L	0.250106	0.487969	0.995446	0.490202	0.623991	1
TMC3-AS1	0.309212	-0.313181	0.639332	-0.489857	0.624235	1
CALR	0.214206	0.393364	0.806167	0.487944	0.625589	1
RHOH	0.843224	0.296762	0.608611	0.487605	0.625829	1
VPS26C	0.165499	-0.75889	1.55807	-0.48707	0.626209	1
TMED3	0.439348	0.374737	0.770649	0.486262	0.626781	1
FAM13A	0.638219	0.264852	0.544795	0.48615	0.626861	1
GABPB1-AS1	0.128021	0.525801	1.08262	0.485677	0.627196	1
ATP13A1	0.174639	0.608689	1.25486	0.485065	0.627631	1
PTGES3	0.466835	-0.286924	0.591644	-0.484961	0.627704	1
MOSMO	0.124033	-0.844236	1.74289	-0.484389	0.62811	1
INTS6L	0.137778	-0.681694	1.40742	-0.484357	0.628132	1
GGA2	0.219779	-0.422316	0.872033	-0.484289	0.628181	1
NSRP1	0.286032	-0.359626	0.743335	-0.483801	0.628527	1
TIAM1	0.243837	0.392298	0.811119	0.483651	0.628634	1
SLC7A5	0.716737	0.400155	0.828181	0.483173	0.628973	1
FBXL20	0.351754	-0.330014	0.683161	-0.48307	0.629046	1
EML6	0.227167	0.378852	0.784463	0.482945	0.629135	1
SIL1	0.706315	0.221831	0.45947	0.482798	0.629239	1
ZBED5	0.11503	0.622902	1.29056	0.48266	0.629337	1
GSK3B	0.307053	0.311888	0.646523	0.482409	0.629516	1
ENSG00000253690	0.136685	-0.70527	1.46352	-0.481902	0.629876	1
PALD1	0.267858	-0.451887	0.939152	-0.481165	0.630399	1
DGCR2	0.290558	0.386006	0.803264	0.480547	0.630838	1
TPK1	0.141625	-0.605059	1.26007	-0.48018	0.6311	1
FAM133B	0.167602	-0.549454	1.14529	-0.479751	0.631404	1
ACTN4	0.364489	0.356821	0.743802	0.479725	0.631423	1
ARHGAP5	0.248917	0.388387	0.810018	0.47948	0.631597	1
ICAM1	0.195512	-0.677273	1.41273	-0.479407	0.631649	1
ARF4	0.469542	0.265186	0.553477	0.479128	0.631848	1
PTK2B	0.823751	0.236146	0.493089	0.478911	0.632002	1
JMJD1C	1.20947	0.22572	0.471951	0.47827	0.632458	1
TMEM267	0.0992486	-1.12229	2.34741	-0.478097	0.632581	1
SOS2	0.219306	-0.466209	0.975317	-0.478008	0.632645	1
SEC61B	0.379197	0.289944	0.607129	0.477565	0.63296	1
IPO9	0.382452	-0.361834	0.759568	-0.476369	0.633812	1
ITM2B	0.214698	0.416747	0.875243	0.47615	0.633967	1
HNRNPF	0.198017	-0.464531	0.975954	-0.475976	0.634091	1
SUB1	0.733141	0.259798	0.546135	0.475702	0.634287	1
CLEC16A	0.339654	0.368094	0.775062	0.474922	0.634842	1
CRTC3	0.31837	0.338309	0.712529	0.4748	0.634929	1
NDUFS4	0.124531	-0.516762	1.08862	-0.474692	0.635006	1
AKAP8L	0.333245	-0.437305	0.921783	-0.474412	0.635206	1
BORCS5	0.294746	0.432498	0.912744	0.473844	0.635611	1
AGO3	0.454711	0.254986	0.538263	0.47372	0.6357	1
SNHG25	0.158384	0.556516	1.17592	0.473258	0.636029	1
FAM174B	0.330854	0.385676	0.815003	0.473221	0.636056	1
GIT2	0.243021	0.421578	0.89121	0.47304	0.636184	1
PJA2	0.358733	-0.273433	0.578296	-0.472825	0.636338	1
ETFA	0.2357	-0.32807	0.694113	-0.472646	0.636466	1
VPS53	0.827245	0.25767	0.546114	0.471824	0.637053	1
METTL25	0.161789	0.53512	1.13489	0.471519	0.63727	1
GOLIM4	0.175444	0.595775	1.26483	0.471032	0.637618	1
STK38	0.205892	0.449079	0.95415	0.470658	0.637885	1
FRK	0.132507	0.614071	1.30523	0.470468	0.63802	1
EEF2	0.14033	0.511079	1.08695	0.470195	0.638216	1
AGBL5	0.11852	-0.878698	1.86922	-0.470088	0.638292	1
NEK1	0.390643	0.305	0.649185	0.469819	0.638484	1
CASP3	0.503382	-0.314034	0.668798	-0.46955	0.638676	1
FKBP5	1.28721	0.218155	0.465272	0.468875	0.639159	1
SIPA1L3	1.20596	0.20495	0.438021	0.4679	0.639856	1
SKAP2	0.182108	0.379488	0.815933	0.465097	0.641862	1
INTS8	0.292491	0.313637	0.676181	0.463836	0.642765	1
GORASP2	0.34727	-0.249811	0.540069	-0.462554	0.643684	1
UTY	0.335666	-0.337638	0.730124	-0.462439	0.643767	1
ELK3	0.230002	0.457507	0.989554	0.462337	0.64384	1
ITGB3BP	0.231445	-0.456825	0.98813	-0.462313	0.643857	1
PPM1K	0.401305	0.244587	0.529492	0.461927	0.644134	1
TYMP	0.291202	0.357482	0.777844	0.459581	0.645817	1
LRRC28	0.176354	-0.497749	1.08451	-0.45896	0.646263	1
HNRNPUL1	0.307467	0.410011	0.893423	0.458922	0.64629	1
GPR155	0.331653	-0.326257	0.710944	-0.458907	0.646301	1
SSR4	0.381441	0.391701	0.853739	0.458807	0.646373	1
RBM17	0.246628	0.430526	0.939064	0.458463	0.64662	1
SPATA5	0.301771	0.370054	0.808273	0.457833	0.647073	1
TBC1D22A	1.67316	0.196245	0.428837	0.457621	0.647225	1
LINC02340	0.169162	-0.628544	1.37397	-0.457466	0.647336	1
TMEM120B	0.236981	0.349618	0.765311	0.456831	0.647792	1
RNF168	0.332862	0.366611	0.802978	0.456564	0.647985	1
ENSG00000258168	0.141979	-0.791956	1.73479	-0.456513	0.648021	1
RYR2	1.12071	-0.263618	0.577542	-0.456448	0.648068	1
RCSD1	0.464876	-0.2817	0.617166	-0.456441	0.648073	1
JAK2	0.354465	0.280873	0.617509	0.454848	0.649219	1
WDFY4	0.15772	0.467265	1.02798	0.454549	0.649434	1
ENSG00000214265	0.117033	-0.623092	1.37089	-0.454516	0.649458	1
IGHM	2.44212	-0.444771	0.978982	-0.45432	0.649598	1
NDUFS8	0.101338	0.584224	1.28801	0.453585	0.650127	1
GTF2A1	0.201501	-0.43237	0.953649	-0.453385	0.650271	1
ENSG00000235419	0.25721	-0.710529	1.5672	-0.453374	0.65028	1
ARHGEF12	0.238907	-0.364303	0.804131	-0.45304	0.65052	1
PSMB1	0.136569	0.550667	1.22048	0.451188	0.651854	1
DCAF5	0.198674	0.415199	0.920242	0.451185	0.651856	1
KCNQ1OT1	0.538744	-0.264386	0.586094	-0.451099	0.651918	1
SETDB2	0.251549	0.294989	0.654221	0.4509	0.652062	1
ALCAM	0.326189	0.310938	0.691216	0.449842	0.652825	1
TAGAP	0.263289	0.462776	1.02962	0.449463	0.653098	1
CAP1	0.149938	-0.570951	1.27042	-0.449418	0.65313	1
PPP1R16B	0.392923	0.324176	0.721692	0.449189	0.653296	1
IQCH	0.121298	-0.864599	1.92481	-0.449187	0.653297	1
DYNC1H1	0.225503	-0.360675	0.80299	-0.449165	0.653313	1
C11orf24	0.150345	0.566383	1.26247	0.448629	0.653699	1
EIF4B	0.331505	-0.323823	0.722057	-0.448473	0.653812	1
ARID1B	1.23035	0.194859	0.434503	0.448465	0.653818	1
ZNF302	0.126292	-0.539018	1.20197	-0.448445	0.653832	1
TRIM13	0.166571	-0.515262	1.15075	-0.447763	0.654325	1
STAU2	0.218421	0.374338	0.836344	0.447589	0.65445	1
GOSR1	0.102236	-0.594951	1.33049	-0.447166	0.654755	1
CNTRL	0.502241	-0.294481	0.66178	-0.444984	0.656331	1
TNRC6A	0.555065	-0.218701	0.492285	-0.444257	0.656857	1
TCERG1	0.216528	0.348945	0.785528	0.444217	0.656886	1
USP37	0.161311	-0.546918	1.2312	-0.444214	0.656888	1
PKM	0.219943	0.454204	1.02263	0.444153	0.656932	1
TXK	0.134645	0.619133	1.39531	0.443725	0.657241	1
SLC1A4	0.34363	-0.32904	0.741805	-0.443567	0.657356	1
PCGF3	0.179218	-0.468701	1.05864	-0.442738	0.657955	1
THOC2	0.500929	0.228431	0.516163	0.442557	0.658086	1
PSMD1	0.357111	0.302232	0.685876	0.44065	0.659466	1
ATP9B	0.599158	0.229647	0.521339	0.440494	0.659579	1
INSR	0.908183	-0.198874	0.451489	-0.440485	0.659586	1
PHF3	0.465992	0.240442	0.546705	0.439803	0.66008	1
STX18	0.224772	0.426075	0.971319	0.438656	0.660911	1
STIM2	0.4108	0.28937	0.659802	0.438571	0.660972	1
MYDGF	0.280541	-0.422895	0.964601	-0.438414	0.661086	1
CASK	0.274403	0.32792	0.748332	0.438201	0.66124	1
TASP1	0.324645	-0.357165	0.815397	-0.438026	0.661368	1
SPG7	0.376819	-0.257307	0.587595	-0.437898	0.66146	1
UBE2G2	0.233794	-0.391214	0.894101	-0.437551	0.661712	1
TAB2	0.257067	0.370329	0.848934	0.436228	0.662671	1
MICAL3	0.569873	0.307077	0.704322	0.43599	0.662844	1
CCNI	0.383194	0.317687	0.728792	0.435909	0.662903	1
WDR70	0.563159	0.228834	0.525251	0.435667	0.663078	1
EHBP1L1	0.12759	-0.748899	1.71928	-0.43559	0.663134	1
STAMBP	0.15129	-0.591347	1.3578	-0.435518	0.663187	1
UQCC1	0.350045	-0.396409	0.910258	-0.43549	0.663206	1
SLC7A1	0.20735	-0.402846	0.925127	-0.435449	0.663237	1
TRIP11	0.195052	-0.360474	0.828551	-0.435065	0.663515	1
SLC38A4	0.071741	-0.92097	2.12023	-0.434373	0.664018	1
ATP11A	0.300822	-0.37995	0.877872	-0.432808	0.665154	1
CABIN1	0.38308	0.290731	0.67201	0.432629	0.665284	1
NT5C3A	0.204411	-0.456913	1.05631	-0.432556	0.665337	1
IGHV1-2	0.172416	1.33187	3.08067	0.432331	0.665501	1
PLEKHA5	0.167308	-0.460776	1.06817	-0.431369	0.6662	1
NBPF15	0.180289	0.442235	1.02553	0.431225	0.666305	1
STYXL1	0.146518	-0.593736	1.3779	-0.430898	0.666542	1
OCIAD1	0.240659	-0.365297	0.847782	-0.430886	0.666551	1
KIFAP3	0.292546	0.310674	0.721534	0.430574	0.666778	1
SLC38A1	0.296118	-0.302376	0.703061	-0.430085	0.667134	1
RINT1	0.19651	0.418619	0.973578	0.42998	0.66721	1
GRK5	0.509504	0.271258	0.630934	0.429931	0.667246	1
ADAM28	0.429118	0.230162	0.535552	0.429765	0.667366	1
ZNF800	0.137811	0.458451	1.06708	0.42963	0.667464	1
FAM120B	0.366048	0.27395	0.637917	0.429445	0.6676	1
INPP5A	0.206002	-0.435706	1.0146	-0.429435	0.667607	1
MRE11	0.155793	-0.599643	1.39982	-0.428371	0.668381	1
ENSG00000254420	0.111478	-0.813955	1.90463	-0.427356	0.66912	1
TEP1	0.11546	0.619901	1.45091	0.427251	0.669196	1
RCOR3	0.202889	0.388092	0.909446	0.426734	0.669573	1
MORF4L1	0.23071	-0.338577	0.794443	-0.426182	0.669975	1
PCNX4	0.219485	-0.711521	1.66998	-0.426064	0.670061	1
PIP4K2A	0.276521	-0.327916	0.769808	-0.425971	0.670129	1
MCTP2	1.21234	0.174579	0.41003	0.425773	0.670273	1
CAPN7	0.609835	0.226678	0.533163	0.425158	0.670722	1
LARP4	0.317946	0.285735	0.672447	0.424918	0.670897	1
DRAM1	0.307478	0.312478	0.735687	0.424744	0.671024	1
SCARB2	0.237936	0.322875	0.760791	0.424394	0.671279	1
RPS2	0.192333	-0.558472	1.31633	-0.424263	0.671374	1
ACAA1	0.197816	-0.551436	1.30128	-0.423765	0.671737	1
ANGPT2	0.0926492	-0.749373	1.76896	-0.423623	0.671841	1
UQCRC1	0.202735	0.531414	1.25509	0.423407	0.671998	1
KIAA0319L	0.416308	0.213518	0.505195	0.422645	0.672554	1
VPS37B	0.706497	0.230122	0.544612	0.422544	0.672628	1
P2RY8	0.475066	-0.247595	0.586253	-0.422335	0.672781	1
CXCR4	0.176957	-0.536031	1.27209	-0.421377	0.67348	1
SRSF6	0.202199	-0.389953	0.925505	-0.421341	0.673506	1
FAM168B	0.221461	-0.421754	1.00118	-0.421256	0.673568	1
SAE1	0.194556	-0.396506	0.942869	-0.420532	0.674097	1
WIPF1	0.661629	-0.209771	0.499424	-0.420025	0.674467	1
ARHGEF1	0.273713	-0.362831	0.864808	-0.419551	0.674814	1
RNF115	0.438082	0.265136	0.632052	0.419485	0.674862	1
TAF15	0.350522	-0.330013	0.786845	-0.419413	0.674915	1
BIRC3	0.900294	-0.346063	0.826058	-0.418933	0.675265	1
DNAJB6	0.221509	0.398754	0.952538	0.418623	0.675492	1
ATE1	0.340803	0.327543	0.782697	0.41848	0.675596	1
CSTF3	0.14895	0.43572	1.04246	0.417974	0.675966	1
DDIT4	0.478121	-0.338204	0.809447	-0.417821	0.676078	1
RABEPK	0.0859181	-0.755611	1.81085	-0.417267	0.676483	1
COMMD1	0.436924	-0.248078	0.595559	-0.416546	0.67701	1
SGK3	0.141957	-0.687533	1.65268	-0.416012	0.677401	1
NDRG1	0.226247	0.668915	1.6082	0.415941	0.677454	1
PPWD1	0.213629	0.395046	0.951291	0.415274	0.677941	1
MYH10	0.0857457	-0.749363	1.80505	-0.415149	0.678033	1
RMND5A	0.195757	-0.503187	1.21269	-0.414934	0.67819	1
ATG10	0.241765	0.328085	0.791049	0.414747	0.678327	1
RARS2	0.455645	-0.230604	0.556055	-0.414714	0.678351	1
ESRRG	0.106299	0.7782	1.87963	0.414017	0.678862	1
STX16	0.0779079	0.739167	1.7875	0.413521	0.679225	1
ABHD18	0.276032	0.28409	0.687016	0.413512	0.679231	1
PAG1	0.215314	-0.465869	1.12731	-0.413258	0.679417	1
ZFR	0.297697	0.275724	0.667249	0.413225	0.679442	1
SPCS3	0.34169	0.250811	0.607194	0.413065	0.679559	1
PHF21A	0.614141	0.214676	0.519829	0.412974	0.679626	1
MTFR1	0.239001	-0.413007	1.00046	-0.412819	0.679739	1
RBAK-RBAKDN	0.158757	0.495613	1.2051	0.411263	0.680879	1
ENSG00000224905	0.146116	-0.772639	1.88111	-0.410735	0.681267	1
MAP2K4	0.300853	-0.272723	0.664276	-0.410557	0.681397	1
PANK2	0.195496	0.463358	1.13018	0.409986	0.681816	1
AIG1	0.209979	0.33854	0.826404	0.409654	0.68206	1
GPR107	0.224419	0.377707	0.922273	0.409539	0.682144	1
MGRN1	0.312694	0.333616	0.814991	0.409349	0.682284	1
PLCL2	0.59995	0.2115	0.516791	0.409257	0.682351	1
EZR	0.369419	-0.268589	0.656985	-0.408821	0.682671	1
USP4	0.386099	-0.317153	0.776073	-0.408663	0.682787	1
ATP10D	0.228966	-0.389606	0.954436	-0.408205	0.683123	1
MTMR1	0.304124	0.307559	0.753707	0.408062	0.683228	1
ACSL4	0.140725	0.515032	1.26219	0.408047	0.683239	1
HECTD4	0.558479	0.257013	0.630081	0.407904	0.683344	1
PPFIA1	0.366207	-0.277139	0.679563	-0.40782	0.683406	1
RC3H2	0.198802	0.433095	1.06218	0.407743	0.683462	1
PSMD12	0.185293	-0.387719	0.951895	-0.407313	0.683778	1
CACNB2	0.136466	-0.620185	1.52485	-0.40672	0.684214	1
AFDN	0.149659	-0.629208	1.54768	-0.40655	0.684339	1
MIGA1	0.0933674	-0.627831	1.5448	-0.406415	0.684438	1
CLIP4	0.1933	0.418278	1.02921	0.406405	0.684445	1
SAR1B	0.323837	0.237871	0.586169	0.405806	0.684885	1
CDKN1B	0.148876	0.468529	1.15506	0.405632	0.685013	1
ITGA6	1.46206	-0.240283	0.59294	-0.40524	0.685301	1
WDR45	0.195379	0.480181	1.18546	0.405059	0.685434	1
NCOR1	0.89234	0.194113	0.480239	0.404201	0.686065	1
KLF7	0.157243	0.554692	1.37393	0.403725	0.686415	1
TRA2A	0.556727	-0.210983	0.522773	-0.403584	0.686519	1
TAF1	0.245719	0.387681	0.960905	0.403454	0.686614	1
NEDD4L	0.206546	0.421409	1.04538	0.403114	0.686864	1
CLASP2	0.58307	-0.201765	0.500751	-0.402925	0.687004	1
USP22	0.227484	0.33075	0.821439	0.402647	0.687208	1
PTPRC	0.364353	0.355825	0.88373	0.40264	0.687213	1
FNBP4	0.93801	0.210214	0.522266	0.402504	0.687313	1
REV3L	0.416866	-0.258155	0.641582	-0.402373	0.687409	1
UBN2	0.183817	-0.392667	0.980219	-0.400591	0.688721	1
VRK2	0.293766	-0.280927	0.70136	-0.400546	0.688755	1
ZZZ3	0.371204	-0.27252	0.680709	-0.400347	0.688901	1
CIP2A	0.131293	-0.746193	1.86388	-0.400344	0.688903	1
ENSG00000253796	0.242838	-0.629284	1.57186	-0.400343	0.688904	1
KIF2A	0.211109	-0.329875	0.825057	-0.399821	0.689289	1
RPL10A	0.239258	0.358427	0.900045	0.398233	0.690459	1
WDR26	0.322238	-0.247367	0.621661	-0.397914	0.690694	1
LRGUK	0.0996853	-0.685384	1.72356	-0.397656	0.690884	1
ALOX5	0.275289	0.282244	0.711081	0.396922	0.691425	1
SARAF	0.139095	-0.384143	0.968226	-0.396749	0.691552	1
SRPRA	0.152955	0.406981	1.02587	0.396719	0.691575	1
EIF3H	0.236469	0.337875	0.853515	0.395863	0.692206	1
ENSG00000250075	0.120311	-0.537239	1.35725	-0.39583	0.69223	1
METTL9	0.14715	-0.488117	1.23452	-0.395389	0.692556	1
ZFAND6	0.399615	0.224194	0.567024	0.395388	0.692557	1
RBBP6	0.268875	0.287655	0.73088	0.393573	0.693896	1
TOMM70	0.154821	-0.687713	1.74762	-0.393514	0.69394	1
ATG4B	0.23553	0.305446	0.776783	0.393219	0.694158	1
OPTN	0.144252	0.471743	1.19985	0.393169	0.694195	1
PIK3C2A	0.293357	-0.227903	0.58065	-0.392497	0.694691	1
KIAA0586	0.335392	-0.316964	0.80766	-0.392447	0.694728	1
KCTD20	0.199772	-0.496538	1.26532	-0.392421	0.694747	1
MIA2	0.160647	-0.5488	1.39893	-0.392298	0.694838	1
QRICH1	0.377099	0.27801	0.708679	0.392293	0.694842	1
CSPP1	0.453803	0.235996	0.601901	0.392085	0.694996	1
VPS39	0.264979	-0.286599	0.731263	-0.391923	0.695115	1
SNAPC3	0.222378	0.323022	0.824858	0.391609	0.695347	1
CST3	0.243138	0.437253	1.11712	0.391413	0.695492	1
JUNB	0.226777	0.368806	0.943427	0.390921	0.695855	1
KLHL24	0.394932	0.280681	0.719775	0.389957	0.696569	1
YLPM1	0.18151	-0.321783	0.826627	-0.389272	0.697075	1
ARCN1	0.272034	-0.293728	0.754809	-0.389142	0.697171	1
NUDCD3	0.171163	0.39488	1.0152	0.388967	0.697301	1
SYK	1.0023	-0.202649	0.521667	-0.388464	0.697672	1
ATF6B	0.247735	-0.344576	0.887786	-0.38813	0.69792	1
MSH3	0.395049	-0.267069	0.688605	-0.38784	0.698134	1
HOOK2	0.187754	-0.327868	0.845614	-0.387728	0.698217	1
KLF13	0.801453	0.236907	0.611358	0.387508	0.69838	1
USP12	0.175747	-0.387806	1.00105	-0.3874	0.69846	1
SMYD2	0.162408	-0.445247	1.14972	-0.387266	0.698559	1
UBL3	0.153856	0.42706	1.10295	0.387197	0.69861	1
WIPI1	0.282284	-0.271024	0.701176	-0.386528	0.699106	1
MACROD2	0.0869287	-0.854714	2.21174	-0.386444	0.699168	1
ENSG00000272368	0.0674805	-0.751917	1.9466	-0.386273	0.699295	1
NUBPL	0.286091	0.3072	0.795591	0.386128	0.699402	1
CNDP2	0.232603	0.356913	0.924883	0.3859	0.69957	1
MOB3A	0.322391	-0.336388	0.87176	-0.385873	0.699591	1
RPS8	0.406006	0.310164	0.803815	0.385865	0.699597	1
RAP1B	0.721981	-0.191524	0.496395	-0.385829	0.699623	1
TBRG1	0.18514	0.319863	0.829278	0.385713	0.699709	1
CREBBP	0.467372	0.221343	0.573893	0.385686	0.699729	1
MFSD6	0.16235	0.463437	1.20164	0.385669	0.699742	1
CDK11A	0.276578	0.386482	1.00268	0.385449	0.699905	1
TES	0.205841	-0.389933	1.01209	-0.385275	0.700034	1
BIN2	0.150498	0.414647	1.07658	0.385153	0.700124	1
DICER1	0.245838	-0.290671	0.756182	-0.384392	0.700688	1
PDLIM5	0.339279	-0.24679	0.643237	-0.383669	0.701224	1
ARPC2	0.339154	0.235624	0.614572	0.383395	0.701427	1
FGD2	0.248087	0.269335	0.703137	0.383047	0.701685	1
TOP3A	0.214188	-0.507783	1.32619	-0.38289	0.701802	1
ETV6	2.27145	0.13653	0.356784	0.382667	0.701966	1
FBXW4	0.225636	-0.322536	0.843402	-0.382423	0.702147	1
TET2	0.218843	0.388373	1.01646	0.382083	0.7024	1
IL15RA	0.195181	-0.407643	1.06704	-0.382031	0.702438	1
GANC	0.236628	0.333608	0.873808	0.381786	0.70262	1
GAPVD1	0.253054	0.258644	0.677566	0.381725	0.702666	1
SPDYE2	0.0822269	-0.700852	1.8375	-0.381417	0.702894	1
PDPK1	0.526371	0.227156	0.596426	0.380861	0.703306	1
LINC01376	0.120573	-0.520613	1.36879	-0.380345	0.703689	1
ZNF107	0.179177	0.422469	1.1122	0.37985	0.704057	1
TBC1D23	0.296554	-0.248315	0.65429	-0.379519	0.704303	1
DTWD1	0.175199	0.356219	0.938841	0.379424	0.704373	1
RABAC1	0.122509	0.534584	1.41078	0.378928	0.704741	1
TPST1	0.0995496	-0.7541	1.9924	-0.378489	0.705067	1
VPS37A	0.254611	0.382617	1.01108	0.378426	0.705114	1
GPBP1L1	0.276343	0.274437	0.726328	0.377842	0.705548	1
PDIA3	0.212834	-0.346137	0.916817	-0.377543	0.70577	1
MED27	0.259101	-0.302861	0.802448	-0.377421	0.705861	1
ENSG00000224363	0.12516	-0.652437	1.72985	-0.377164	0.706052	1
MED4	0.278582	0.351193	0.932224	0.376726	0.706377	1
MAPK8IP3	0.351799	0.276061	0.733418	0.376403	0.706617	1
AGTPBP1	0.186028	-0.367602	0.979504	-0.375294	0.707442	1
RBM5	0.368504	0.212829	0.567701	0.374896	0.707738	1
ICE1	0.181823	-0.344876	0.920141	-0.374808	0.707804	1
NEU3	0.299597	0.335519	0.895495	0.374674	0.707903	1
RASA1	0.286237	-0.252832	0.675275	-0.374413	0.708097	1
WASHC3	0.0628896	-0.869236	2.32189	-0.374365	0.708132	1
NCOA5	0.195404	-0.356507	0.953997	-0.373698	0.708629	1
BOD1L1	0.243968	-0.284273	0.761195	-0.373456	0.708809	1
P4HA1	0.200785	0.395706	1.06004	0.373294	0.70893	1
YTHDC1	0.47834	0.237713	0.638166	0.372493	0.709526	1
DLEU2	0.758784	-0.19261	0.517279	-0.372352	0.709631	1
TBC1D15	0.26519	0.26095	0.700941	0.372285	0.70968	1
LYPLAL1	0.19861	0.362522	0.974134	0.372148	0.709783	1
DAZAP1	0.214921	0.463678	1.24743	0.371706	0.710112	1
EHBP1	0.300275	0.2598	0.701761	0.370212	0.711225	1
SLAIN2	0.147014	0.410801	1.10993	0.370114	0.711298	1
INO80E	0.152192	0.434885	1.17534	0.370007	0.711377	1
SMARCA5	0.244587	0.275415	0.744795	0.369786	0.711542	1
TMEM259	0.40957	-0.253423	0.685764	-0.369548	0.711719	1
ZBTB44	0.146054	-0.550536	1.49068	-0.36932	0.71189	1
RACK1	0.162171	-0.549034	1.48763	-0.369066	0.712078	1
ZEB1	0.501217	-0.179856	0.487363	-0.369039	0.712098	1
SFXN2	0.144762	-0.471395	1.28086	-0.36803	0.712851	1
TYW1B	0.28579	0.321851	0.876215	0.36732	0.71338	1
LAMC1	0.240833	0.343643	0.935645	0.367279	0.713411	1
PMS1	0.293654	-0.256579	0.699245	-0.366937	0.713666	1
DDB1	0.216849	0.307626	0.83914	0.366596	0.71392	1
TTLL5	0.180768	-0.460313	1.25844	-0.365782	0.714528	1
GAB2	0.225841	0.292034	0.799004	0.365498	0.71474	1
ARHGAP9	0.311497	0.292692	0.801235	0.365301	0.714886	1
CCNYL1	0.0963234	-0.608754	1.66798	-0.364963	0.715139	1
BTRC	0.318694	-0.29829	0.817715	-0.364785	0.715272	1
ARHGAP30	0.20967	0.406506	1.11494	0.364599	0.715411	1
XPO6	0.265477	-0.370881	1.01873	-0.364062	0.715812	1
IP6K1	0.400124	0.241577	0.663632	0.364023	0.715841	1
SMG7	0.297744	-0.247115	0.678859	-0.364015	0.715847	1
ENSG00000267476	0.105306	-0.672786	1.85045	-0.36358	0.716172	1
KPNA4	0.277176	0.299606	0.824288	0.363473	0.716252	1
PDK1	2.08738	0.149458	0.411953	0.362804	0.716752	1
SIDT1	0.390629	0.263333	0.727439	0.362	0.717352	1
IL15	0.15124	0.423365	1.17022	0.361783	0.717514	1
TRIM33	0.373709	0.218495	0.604151	0.361657	0.717608	1
CDK11B	0.319995	0.341759	0.945599	0.361421	0.717785	1
RAP1GDS1	0.446535	-0.253676	0.70197	-0.361377	0.717817	1
FAM157C	0.221776	-0.369256	1.0219	-0.361343	0.717843	1
CCAR1	0.415012	-0.266458	0.737459	-0.361319	0.717861	1
CHD6	0.372873	0.215332	0.59616	0.361198	0.717951	1
SELENOI	0.0563187	-0.729367	2.0197	-0.361127	0.718005	1
TRIM14	0.0804822	-0.558002	1.54591	-0.360954	0.718134	1
PRKG1	0.241568	0.369296	1.02335	0.360871	0.718196	1
MPC1	0.32373	0.277663	0.769747	0.36072	0.718309	1
TLK1	0.822284	0.167438	0.464285	0.360637	0.71837	1
SLC10A7	0.396084	-0.272041	0.754462	-0.360576	0.718416	1
POLK	0.210764	-0.339675	0.942781	-0.360291	0.71863	1
WSB1	0.438313	0.196654	0.546496	0.359845	0.718963	1
ENSG00000255872	0.10706	-0.629745	1.75022	-0.359809	0.71899	1
SLTM	0.498025	-0.247253	0.687273	-0.35976	0.719027	1
PDS5A	0.800084	-0.19829	0.552026	-0.359204	0.719442	1
IGLV2-14	0.152111	1.33896	3.72894	0.359073	0.71954	1
KPNA3	0.225089	-0.342162	0.953191	-0.358965	0.719622	1
SNHG12	0.139058	0.505348	1.4079	0.358939	0.719641	1
ULK1	0.303959	-0.343772	0.959574	-0.358255	0.720153	1
BBS9	0.161108	0.336644	0.939975	0.358141	0.720238	1
IGHV3-7	0.157732	1.33488	3.7288	0.357991	0.72035	1
AP5Z1	0.149683	-0.509381	1.42475	-0.357524	0.7207	1
HDLBP	1.17545	0.158188	0.442625	0.357387	0.720802	1
ATAD2B	0.123632	0.523518	1.46532	0.357273	0.720888	1
SORBS2	0.321941	-0.297774	0.834466	-0.356844	0.721209	1
IGLV1-40	0.122147	1.32935	3.72896	0.356494	0.721471	1
PRKCD	0.181927	0.362524	1.0184	0.355974	0.72186	1
TMEM45A	0.161831	0.518947	1.45841	0.355832	0.721967	1
SLFNL1-AS1	0.0760294	-0.740568	2.08134	-0.355814	0.72198	1
LINC00571	0.164573	0.391392	1.10047	0.355659	0.722096	1
SECISBP2	0.426653	-0.208702	0.587231	-0.355399	0.72229	1
AUTS2	0.171186	-0.469697	1.32226	-0.355224	0.722422	1
VDAC2	0.17353	0.427976	1.20496	0.355178	0.722456	1
SLAMF7	0.778438	0.188625	0.531867	0.354648	0.722854	1
TCP11L1	0.195061	0.393979	1.1113	0.354521	0.722948	1
CD151	0.120973	0.524345	1.47924	0.35447	0.722986	1
MMS19	0.198392	-0.384453	1.08469	-0.354436	0.723012	1
G2E3	0.14902	0.392986	1.10897	0.354371	0.723061	1
FBXW5	0.190085	0.333589	0.941652	0.354259	0.723145	1
SSBP2	0.200092	0.343306	0.969141	0.354238	0.723161	1
ENSG00000254604	0.110786	-0.78903	2.22982	-0.353853	0.723449	1
ZC3H18	0.224772	-0.554354	1.56904	-0.353308	0.723857	1
ABCC1	0.516564	0.252705	0.715662	0.353107	0.724008	1
METTL26	0.0946408	-0.712435	2.01831	-0.352987	0.724099	1
SNRNP200	0.179897	-0.382294	1.08318	-0.352937	0.724135	1
FANCI	0.154958	-0.566053	1.60591	-0.352481	0.724477	1
NHLRC3	0.152389	-0.400469	1.13651	-0.352367	0.724563	1
STT3B	0.414739	-0.198359	0.563055	-0.352291	0.72462	1
ACSS1	0.576852	0.195933	0.556274	0.352224	0.724671	1
MB21D2	0.223443	0.301157	0.855343	0.352089	0.724772	1
KIF20B	0.217461	-0.685124	1.94699	-0.351888	0.724922	1
ENOX2	0.213258	0.280841	0.798296	0.351801	0.724987	1
DHTKD1	0.267793	0.323206	0.919044	0.351677	0.725081	1
CYSLTR1	0.245384	0.414121	1.17764	0.351654	0.725098	1
NFATC2IP	0.337883	0.277008	0.789295	0.350956	0.725621	1
ARID4B	0.421366	0.193713	0.552141	0.35084	0.725708	1
COL4A3	0.195805	-0.274114	0.781488	-0.350759	0.725769	1
HADHA	0.238443	0.335551	0.957632	0.350396	0.726041	1
FAM177A1	0.124166	-0.440815	1.25921	-0.350072	0.726285	1
VPS4B	0.132684	-0.459162	1.31277	-0.349765	0.726515	1
NFE2L2	0.352167	0.214724	0.6149	0.349201	0.726939	1
DUSP16	0.150928	-0.458212	1.31258	-0.349094	0.727019	1
ARIH2	0.349519	-0.209513	0.600537	-0.348876	0.727182	1
SNX19	0.164707	0.385964	1.10854	0.348172	0.727711	1
DHX29	0.25836	-0.28731	0.825433	-0.348072	0.727786	1
ZNF430	0.106654	-0.493351	1.41773	-0.347987	0.72785	1
EXD2	0.0933922	0.587901	1.68945	0.347983	0.727853	1
DDX5	2.14786	0.11451	0.330175	0.346816	0.72873	1
SAT2	0.197863	-0.260598	0.751648	-0.346702	0.728815	1
CPSF1	0.141312	0.463003	1.33611	0.34653	0.728945	1
GOLPH3	0.30125	-0.20931	0.604388	-0.346317	0.729104	1
GATAD2A	0.203903	0.405563	1.17177	0.346112	0.729258	1
KHDRBS1	0.238476	-0.363451	1.05316	-0.345104	0.730016	1
ZBTB8OS	0.422886	-0.211995	0.614299	-0.345101	0.730018	1
MRPS9	0.336787	-0.442831	1.28355	-0.345005	0.73009	1
SPPL2A	0.169596	0.356254	1.03295	0.34489	0.730177	1
LRCH1	0.487252	0.236445	0.685759	0.344793	0.73025	1
HIBADH	0.318664	0.296616	0.860615	0.344655	0.730353	1
EIF3A	0.798987	0.195188	0.566428	0.344595	0.730399	1
GPATCH2	0.313607	0.252808	0.734075	0.344389	0.730554	1
SCYL3	0.236488	-0.336983	0.979333	-0.344095	0.730775	1
METAP2	0.112484	-0.426297	1.23894	-0.344083	0.730784	1
PLEKHM3	0.0698102	-0.696084	2.02365	-0.343975	0.730865	1
ABCA9	0.155496	-0.548884	1.59571	-0.343974	0.730866	1
TRA2B	0.303342	0.23283	0.677096	0.343866	0.730947	1
SPAG9	0.402191	-0.231392	0.673246	-0.343696	0.731075	1
EIF3L	0.149713	-0.45088	1.31258	-0.343506	0.731218	1
PDPR	0.304325	-0.30654	0.89355	-0.343059	0.731554	1
LNPK	0.120058	-0.549269	1.60132	-0.343011	0.73159	1
NCF1	0.452132	-0.243814	0.711272	-0.342786	0.731759	1
C18orf25	0.102248	0.5153	1.50397	0.342627	0.731879	1
ENSG00000272211	0.135181	-0.629926	1.83918	-0.342503	0.731972	1
PDE5A	0.239942	-0.356066	1.03973	-0.342462	0.732003	1
SPTAN1	0.210034	0.346743	1.0141	0.341923	0.732409	1
BTG1	0.134742	-0.455099	1.33146	-0.341803	0.732499	1
GALNT10	0.358088	-0.37338	1.09468	-0.341087	0.733038	1
MAGT1	0.280675	-0.258623	0.758286	-0.341062	0.733057	1
RPS27A	0.246879	-0.364479	1.06898	-0.340961	0.733133	1
KPNA6	0.278935	0.280097	0.822934	0.340364	0.733582	1
CEP57	0.357169	0.23858	0.701153	0.340269	0.733654	1
DESI1	0.241719	-0.307896	0.910578	-0.338132	0.735264	1
KCNAB1	0.101993	-0.631614	1.86814	-0.338097	0.73529	1
IGHV3-21	0.119929	1.25997	3.72911	0.337873	0.735459	1
ORMDL1	0.498832	-0.162836	0.482381	-0.337567	0.73569	1
TDG	0.184263	-0.33976	1.00687	-0.33744	0.735785	1
TRAF3	1.48173	-0.14002	0.41509	-0.337325	0.735872	1
ATG7	0.347299	-0.236313	0.701498	-0.336868	0.736216	1
ITGA8	0.550087	-0.210653	0.626697	-0.336132	0.736771	1
SNX2	0.191462	-0.476239	1.41729	-0.336021	0.736855	1
GPCPD1	0.433975	-0.173416	0.516124	-0.335997	0.736873	1
ZNF721	0.385904	0.203411	0.60621	0.335546	0.737213	1
ENSG00000249476	0.0962608	-0.712628	2.12439	-0.335451	0.737285	1
MAN2A1	0.733741	-0.180487	0.538225	-0.335338	0.73737	1
ANKMY1	0.199011	0.322461	0.962022	0.335191	0.737481	1
ENSG00000228010	0.0587153	-0.887039	2.64806	-0.334976	0.737643	1
TMED9	0.147222	-0.31823	0.950365	-0.33485	0.737738	1
STK3	0.390198	0.214729	0.641331	0.334817	0.737763	1
PAIP2	0.169433	-0.335459	1.00269	-0.334558	0.737958	1
GNG7	2.05813	0.151029	0.452086	0.334071	0.738326	1
ORAI2	0.311163	-0.262324	0.785415	-0.333994	0.738384	1
CCZ1	0.110213	-0.529294	1.58502	-0.333935	0.738428	1
FOXN3	1.71521	0.121779	0.364947	0.33369	0.738614	1
DENND6A	0.281942	-0.299302	0.897004	-0.333669	0.73863	1
PFKFB2	0.136745	-0.39202	1.17532	-0.333542	0.738725	1
CHPF	0.113581	0.522529	1.56781	0.333285	0.738919	1
BET1	0.214054	-0.30837	0.926491	-0.332837	0.739257	1
ATP6V0A1	0.279634	-0.273945	0.823064	-0.332835	0.739259	1
MNAT1	0.273857	0.23972	0.721031	0.332468	0.739536	1
RPS6	0.197178	0.34979	1.05223	0.332426	0.739567	1
MAGED1	0.18247	0.289896	0.872164	0.332388	0.739597	1
STRBP	0.652963	-0.172676	0.519503	-0.332386	0.739598	1
DOCK8	1.83016	0.139019	0.418358	0.332297	0.739665	1
UBE2B	0.349326	-0.218836	0.659066	-0.332039	0.73986	1
RABL6	0.246918	-0.651017	1.96248	-0.331731	0.740092	1
RIOK3	0.236751	-0.231692	0.699706	-0.331128	0.740548	1
EML2	0.149473	-0.417509	1.26191	-0.330855	0.740754	1
KANTR	0.221258	0.306081	0.926228	0.33046	0.741053	1
ELAVL1	0.224078	0.338951	1.02574	0.330446	0.741063	1
ALG13	0.277958	0.25517	0.772643	0.330256	0.741207	1
ERCC8	0.173758	0.363489	1.10097	0.330154	0.741284	1
FHL1	0.114291	0.520355	1.57775	0.329809	0.741544	1
NRXN1	0.248586	0.360336	1.09335	0.329571	0.741724	1
ORC2	0.248199	-0.293625	0.891235	-0.329458	0.741809	1
SEC31A	1.06651	-0.145469	0.442956	-0.328406	0.742605	1
DHX36	0.293609	0.243653	0.742318	0.328233	0.742736	1
IMMP1L	0.20039	-0.335844	1.02373	-0.328059	0.742867	1
MRPL1	0.134754	-0.528489	1.61136	-0.327976	0.74293	1
ARID3A	0.677017	-0.192515	0.587286	-0.327804	0.74306	1
EPB41L4A	0.360346	0.227887	0.695261	0.327772	0.743084	1
SSPN	0.385892	0.258928	0.790654	0.327486	0.7433	1
STK11	0.140283	-0.422142	1.28933	-0.327411	0.743357	1
LCOR	0.243392	0.256265	0.782854	0.327347	0.743405	1
ENSG00000240401	0.0548081	-0.740441	2.26244	-0.327275	0.74346	1
MLIP	0.139468	-0.457251	1.39744	-0.327207	0.743511	1
PLEKHA2	0.143674	-0.409385	1.25275	-0.32679	0.743826	1
NFKBIZ	0.149849	-0.447827	1.37079	-0.326692	0.743901	1
NSMAF	0.212792	0.374192	1.14577	0.326585	0.743982	1
PTBP2	0.18873	0.310045	0.950294	0.326262	0.744226	1
ATR	0.341632	-0.194501	0.596473	-0.326085	0.74436	1
ZDHHC14	0.192229	0.37085	1.13752	0.326015	0.744413	1
TIAL1	0.384477	0.211817	0.650283	0.325731	0.744628	1
CHSY1	0.195406	-0.310263	0.95322	-0.325489	0.744811	1
C1GALT1	0.163066	0.390739	1.2019	0.325101	0.745104	1
NUP58	0.194623	-0.316269	0.972872	-0.325088	0.745114	1
CYC1	0.16273	0.350581	1.07876	0.324985	0.745192	1
DROSHA	0.233445	0.296902	0.914348	0.324714	0.745397	1
ENSG00000260618	0.0754926	-0.712284	2.19411	-0.324634	0.745458	1
SF3B3	0.140561	-0.37612	1.15861	-0.324631	0.74546	1
ARHGAP11B	0.159657	0.768073	2.36611	0.324615	0.745472	1
PAXBP1	0.365513	-0.232955	0.71834	-0.324296	0.745714	1
CPLANE1	0.0977534	-0.64788	2.00089	-0.323796	0.746093	1
TPT1	0.391475	0.222533	0.687619	0.323629	0.746219	1
RHOT2	0.0925607	-0.626401	1.93745	-0.323312	0.746459	1
EXOC5	0.163543	-0.348894	1.07982	-0.323104	0.746616	1
VWA8	0.843814	-0.148445	0.459599	-0.322987	0.746705	1
ENSG00000259543	0.1228	-0.537541	1.66463	-0.322919	0.746756	1
DAD1	0.134919	0.441598	1.36782	0.322847	0.746811	1
EIF4ENIF1	0.100746	-0.483749	1.49877	-0.322763	0.746875	1
TRPM7	0.5095	-0.185285	0.574778	-0.32236	0.74718	1
MIS18BP1	0.645746	0.190966	0.592452	0.322332	0.747202	1
IRAK4	0.22111	0.235973	0.732608	0.3221	0.747377	1
EIF4G1	0.155341	-0.559368	1.74101	-0.321289	0.747991	1
CDH12	0.0614242	-0.706954	2.2004	-0.321284	0.747995	1
CREB3L2	3.13819	0.104227	0.324512	0.321182	0.748073	1
FASTK	0.13415	0.370047	1.15272	0.32102	0.748195	1
ATAD2	0.245475	-0.583122	1.81811	-0.320729	0.748416	1
DCN	0.397233	-0.246081	0.767458	-0.320644	0.74848	1
PDZD2	0.230071	-0.397649	1.24099	-0.320429	0.748643	1
KIF5B	0.201333	-0.335167	1.04755	-0.319953	0.749004	1
UBE2Q2	0.0992375	-0.525004	1.64133	-0.319865	0.749071	1
UFD1	0.0717684	-0.71233	2.22793	-0.319727	0.749176	1
GAS2	0.0875311	-0.607363	1.9007	-0.319547	0.749312	1
KCMF1	0.392301	0.191837	0.600425	0.319502	0.749346	1
QTRT1	0.239158	0.255321	0.799185	0.319477	0.749365	1
SCRN1	0.0802187	-0.650798	2.04028	-0.318975	0.749745	1
EIPR1	0.0986664	-0.549475	1.72364	-0.318788	0.749887	1
OTUD7A	0.11944	-0.536463	1.68288	-0.318777	0.749896	1
SUN1	0.417857	0.203332	0.637965	0.31872	0.749939	1
PICALM	0.754864	-0.149259	0.46896	-0.318277	0.750275	1
ABHD2	0.17594	-0.384728	1.20944	-0.318103	0.750406	1
SLC35F2	0.209932	0.287513	0.90396	0.318059	0.75044	1
ARHGEF7	0.309022	0.206943	0.650913	0.317927	0.75054	1
DHX15	0.310569	0.259917	0.817962	0.317762	0.750665	1
C21orf91	0.10598	0.456913	1.43978	0.317349	0.750978	1
ATP5F1B	0.127243	-0.628671	1.98202	-0.317187	0.751102	1
IFRD1	0.20832	0.35102	1.10766	0.316902	0.751318	1
RUFY3	0.135864	0.375525	1.18516	0.316857	0.751352	1
FOXO3	1.55816	0.151502	0.478547	0.316589	0.751556	1
RLF	0.266519	-0.26835	0.847811	-0.316521	0.751607	1
FAM120A	0.526114	0.212905	0.672839	0.316429	0.751677	1
MALT1	0.372948	0.208806	0.660027	0.31636	0.751729	1
AKNA	0.256998	-0.220005	0.695458	-0.316346	0.75174	1
MRNIP	0.123414	-0.549503	1.74245	-0.315362	0.752486	1
LYPD6B	0.240669	-0.302742	0.960833	-0.315082	0.752699	1
HMCES	0.320734	-0.236396	0.750403	-0.315025	0.752743	1
RPAP2	0.338496	0.222215	0.706254	0.314639	0.753036	1
BLK	0.285982	0.290745	0.924602	0.314454	0.753176	1
ZNF451	0.503361	-0.186075	0.592318	-0.314147	0.753409	1
CLPX	0.234578	0.320057	1.01891	0.314117	0.753432	1
ENSG00000258760	0.0703158	-0.791358	2.52126	-0.313874	0.753617	1
MLLT6	0.277109	0.468847	1.49446	0.313724	0.753731	1
ERCC6	0.0830204	-0.63022	2.01286	-0.313096	0.754207	1
PRDM5	0.105655	0.583562	1.86576	0.312774	0.754452	1
UBQLN1	0.337191	0.228771	0.731597	0.3127	0.754508	1
CBFA2T3	0.237928	0.274097	0.876622	0.312675	0.754528	1
PPIA	0.287127	0.291412	0.93252	0.312499	0.754661	1
DERA	0.137159	0.425408	1.36166	0.312418	0.754723	1
MCCC2	0.156091	-0.363967	1.1664	-0.312044	0.755007	1
SRP68	0.190372	0.397217	1.27361	0.311883	0.75513	1
NUP160	0.275036	-0.302827	0.972966	-0.311241	0.755617	1
CC2D2B	0.106859	-0.664103	2.13422	-0.311169	0.755672	1
AUH	0.322159	0.20807	0.668688	0.311161	0.755678	1
ENSG00000225885	0.0868055	-0.650512	2.09188	-0.310971	0.755823	1
DAP3	0.248212	-0.258818	0.832469	-0.310904	0.755873	1
SCAF8	0.310814	0.206667	0.664764	0.310887	0.755886	1
YTHDF2	0.142785	0.325236	1.04736	0.310529	0.756159	1
CTSS	0.273555	-0.251651	0.81121	-0.310217	0.756396	1
PPIL2	0.275853	0.267924	0.863708	0.310202	0.756407	1
SEC24B	0.213403	-0.274261	0.884508	-0.310072	0.756506	1
ERP44	0.280455	-0.234912	0.757919	-0.309943	0.756604	1
CDC37	0.31179	0.210865	0.68069	0.309781	0.756727	1
ENSG00000236986	0.0928461	-0.630245	2.03562	-0.309609	0.756858	1
GBF1	1.29582	0.120773	0.390221	0.309498	0.756943	1
PMM2	0.553229	0.159197	0.514725	0.309285	0.757105	1
PPP1R12A	0.276796	0.221886	0.71755	0.309228	0.757148	1
IGF2R	0.582976	-0.177576	0.574273	-0.309218	0.757155	1
BARD1	0.14426	-0.508346	1.64471	-0.309079	0.757261	1
DDX31	0.0787851	0.575643	1.86733	0.308271	0.757876	1
LIN54	0.0750184	-0.530579	1.72335	-0.307876	0.758177	1
LINC01004	0.397933	0.217096	0.705259	0.307825	0.758216	1
ABL2	0.311602	-0.189163	0.614595	-0.307784	0.758246	1
RAC1	0.108346	0.47136	1.53175	0.307726	0.758291	1
ICE2	0.181035	0.303088	0.98513	0.307663	0.758339	1
PPP4R2	0.270849	-0.334087	1.08872	-0.306862	0.758948	1
UBE4B	0.58331	-0.157408	0.513077	-0.306792	0.759001	1
IGLV3-21	0.107434	1.14354	3.72932	0.306635	0.759121	1
SKIL	0.149155	0.367368	1.19997	0.306149	0.759491	1
UVSSA	0.273144	-0.259768	0.848781	-0.306048	0.759568	1
ANKDD1A	0.326074	-0.271763	0.891461	-0.304851	0.76048	1
ILKAP	0.0917217	-0.492527	1.61596	-0.304788	0.760527	1
API5	0.144969	0.308338	1.01177	0.30475	0.760556	1
ZBP1	1.07056	0.128847	0.423069	0.304553	0.760706	1
USP25	0.141008	-0.366955	1.2055	-0.304401	0.760823	1
TMEM87A	0.455686	-0.217407	0.714382	-0.304329	0.760878	1
SSR1	0.243258	0.218365	0.718346	0.303982	0.761141	1
FRMD4A	0.130054	-0.541271	1.78095	-0.303922	0.761187	1
FAM3C	0.354917	-0.18242	0.600293	-0.303885	0.761216	1
BACH1	1.00101	0.126394	0.415956	0.303863	0.761232	1
TCF12	1.00247	0.138034	0.454817	0.303494	0.761514	1
DCP1A	0.192492	0.274328	0.904007	0.303458	0.761541	1
PTPRG	0.677085	-0.193996	0.641036	-0.302629	0.762172	1
CAND1	0.17297	0.296567	0.980706	0.302401	0.762346	1
SIK3	1.25555	0.118036	0.390388	0.302356	0.762381	1
AAMDC	0.0653254	-0.623182	2.06222	-0.302189	0.762508	1
IGFBP7	0.1881	-0.348126	1.15263	-0.302028	0.762631	1
TNFAIP8	0.590186	-0.167554	0.55658	-0.301042	0.763382	1
PPP1R35	0.0696105	-0.580215	1.92786	-0.300963	0.763443	1
SWT1	0.159871	0.288275	0.958417	0.300782	0.763581	1
PKP4	0.24426	-0.359811	1.19777	-0.300402	0.763871	1
CGGBP1	0.286433	-0.223897	0.745329	-0.3004	0.763872	1
ARFIP2	0.0677403	-0.582434	1.93913	-0.300358	0.763904	1
LMTK2	0.161044	0.310754	1.03475	0.300319	0.763934	1
P2RX1	0.701061	0.162997	0.543032	0.300161	0.764054	1
LASP1	0.214744	-0.379987	1.26795	-0.299685	0.764417	1
TFEC	0.179864	1.06389	3.55764	0.299043	0.764907	1
SLC35E2A	0.131055	-0.507772	1.69824	-0.298999	0.764941	1
MTR	0.353566	-0.19891	0.666799	-0.298305	0.76547	1
NFXL1	0.261117	-0.267346	0.896585	-0.298182	0.765564	1
CLK4	0.290044	-0.254931	0.855046	-0.298149	0.76559	1
HNRNPD	0.249761	0.269694	0.904854	0.298052	0.765663	1
VPS8	0.463511	0.205091	0.688224	0.298001	0.765703	1
SFMBT1	0.140979	-0.398167	1.3364	-0.297941	0.765748	1
ENSG00000247121	0.124457	-0.471682	1.58564	-0.297471	0.766107	1
BMP2K	0.146268	0.336148	1.13101	0.297211	0.766306	1
ARHGAP25	0.262257	0.226186	0.761971	0.296843	0.766587	1
PWWP2A	0.163671	-0.308024	1.03892	-0.296484	0.76686	1
ERCC6L2	0.167854	-0.408189	1.37692	-0.296451	0.766886	1
COG3	0.270733	0.211549	0.714271	0.296175	0.767096	1
PPIL3	0.132483	-0.420061	1.41869	-0.296092	0.76716	1
TTC1	0.091936	-0.498934	1.68625	-0.295884	0.767319	1
ATP1B3	0.147355	0.361482	1.22204	0.295803	0.76738	1
ZNF780B	0.196342	-0.347401	1.17645	-0.295296	0.767767	1
CSK	0.131931	-0.478075	1.61937	-0.295224	0.767823	1
IKBKB	0.272788	0.308904	1.04652	0.295174	0.767861	1
SREBF2	0.704915	0.189536	0.642478	0.295007	0.767988	1
RSPRY1	0.138479	-0.368885	1.25275	-0.29446	0.768406	1
MAPKAP1	0.256185	0.210337	0.715067	0.29415	0.768643	1
FLOT1	0.0875408	0.507651	1.72609	0.294105	0.768678	1
RAB27A	0.251287	-0.22952	0.780906	-0.293916	0.768822	1
RCC1L	0.174526	-0.471715	1.6106	-0.292881	0.769613	1
C1QTNF3-AMACR	0.22733	-0.291349	0.995401	-0.292695	0.769755	1
GALNT11	0.0959853	-0.509235	1.74095	-0.292504	0.769902	1
SFXN1	0.172998	-0.241652	0.826209	-0.292482	0.769918	1
AKT2	0.150119	0.436186	1.49151	0.292445	0.769946	1
WNK1	0.212598	0.267567	0.915119	0.292385	0.769993	1
MYOZ2	0.0833488	0.535934	1.83467	0.292115	0.770198	1
TRIM24	0.261542	-0.230489	0.790146	-0.291705	0.770512	1
DRG1	0.0732593	-0.443419	1.52053	-0.291622	0.770576	1
IGKV2-28	0.130772	1.08722	3.72942	0.291524	0.77065	1
MYL6	0.190775	0.287084	0.986241	0.29109	0.770983	1
STXBP4	0.109012	-0.52892	1.81836	-0.290877	0.771145	1
RTN3	0.246891	0.254894	0.877361	0.290523	0.771416	1
LINC02334	0.0728822	-0.681507	2.349	-0.290126	0.771719	1
DCTN2	0.10148	0.417593	1.4397	0.290056	0.771773	1
IGLV6-57	0.093587	1.07984	3.72944	0.289544	0.772165	1
TIPARP	0.091324	-0.46823	1.62004	-0.289024	0.772563	1
ERAP1	0.252578	-0.275012	0.951825	-0.288932	0.772634	1
ACOX1	0.307301	-0.345184	1.19513	-0.288825	0.772715	1
RBBP7	0.100926	0.370684	1.28356	0.288794	0.772739	1
MFSD14A	0.0624846	0.60198	2.08538	0.288667	0.772837	1
GOLGA1	0.255981	-0.207682	0.720236	-0.288352	0.773077	1
NDUFS6	0.207205	-0.355359	1.23347	-0.288098	0.773272	1
DDX42	0.212753	0.282643	0.981419	0.287994	0.773352	1
CSNK1D	0.196129	-0.294453	1.0225	-0.287972	0.773368	1
RBBP4	0.335253	0.190327	0.6612	0.287851	0.773461	1
FRS2	0.187356	-0.284419	0.988249	-0.287801	0.773499	1
IGHV3-23	0.277479	0.772543	2.68457	0.287771	0.773522	1
RPL12	0.229368	0.355435	1.2355	0.287686	0.773587	1
SUDS3	0.245376	0.271684	0.944925	0.287519	0.773715	1
CYSTM1	0.174454	-0.293339	1.02048	-0.287453	0.773766	1
TRIM66	0.375622	-0.240828	0.838343	-0.287267	0.773908	1
ITGB1	0.264726	-0.231931	0.807789	-0.287118	0.774022	1
AK9	0.113128	-0.416216	1.45155	-0.28674	0.774312	1
YWHAE	0.419166	0.1947	0.679037	0.28673	0.774319	1
SLC23A2	0.094267	-0.421425	1.46991	-0.286701	0.774342	1
EIF3D	0.150832	-0.36123	1.2609	-0.286487	0.774505	1
CARHSP1	0.133139	-0.405182	1.41828	-0.285686	0.775119	1
SAMD9L	0.295937	0.282583	0.989213	0.285665	0.775135	1
KLF6	0.344254	-0.271203	0.949388	-0.285661	0.775138	1
ZFP64	0.169189	0.342297	1.20025	0.285187	0.775501	1
LARS2	0.113281	-0.410033	1.43937	-0.28487	0.775743	1
RPL10	0.545036	-0.148577	0.522922	-0.284128	0.776312	1
EIF2AK2	0.184003	0.341747	1.20561	0.283465	0.77682	1
DNHD1	0.165871	-0.333534	1.17769	-0.283211	0.777015	1
SAP130	0.12733	-0.326607	1.15418	-0.282978	0.777194	1
IGKV1D-39	0.102361	1.05425	3.72948	0.282679	0.777423	1
DGUOK	0.0917342	-0.43742	1.54763	-0.282639	0.777454	1
SGCD	0.272516	-0.280726	0.993252	-0.282633	0.777458	1
TRIM37	0.127751	-0.375725	1.33204	-0.282067	0.777892	1
CCDC88A	0.639436	-0.160009	0.567319	-0.282044	0.77791	1
PARP2	0.159165	-0.427589	1.51622	-0.28201	0.777936	1
C16orf74	0.539907	0.160264	0.568446	0.281934	0.777994	1
MSRA	0.292801	0.23125	0.820585	0.281812	0.778088	1
CDK8	0.352123	-0.189031	0.671562	-0.28148	0.778342	1
HLA-A	0.313462	0.216892	0.770606	0.281457	0.77836	1
IGLV2-23	0.125211	0.991315	3.52539	0.281193	0.778562	1
KIF3B	0.163664	0.302843	1.0777	0.281008	0.778705	1
RPS13	0.141897	0.390992	1.39176	0.280934	0.778761	1
ATF2	0.244535	-0.209113	0.744359	-0.28093	0.778764	1
ALG14	0.189597	0.297196	1.05809	0.280879	0.778803	1
ATP6V1D	0.196784	-0.375122	1.33652	-0.28067	0.778963	1
PDIA6	0.221647	-0.232926	0.83033	-0.280523	0.779077	1
PPP2CB	0.12848	-0.529025	1.88591	-0.280515	0.779082	1
INTS13	0.13144	-0.549769	1.96078	-0.280382	0.779184	1
NEDD1	0.107354	-0.630923	2.25219	-0.280138	0.779372	1
CALCOCO1	0.272549	0.264201	0.943773	0.279941	0.779523	1
ATP11B	1.09182	0.125047	0.44722	0.27961	0.779777	1
TRIM73	0.131584	0.30913	1.10628	0.279432	0.779914	1
NAV2	0.375659	0.190411	0.681871	0.279248	0.780055	1
NUP210	0.45745	-0.169388	0.606717	-0.279188	0.7801	1
VSIR	0.144558	-0.526621	1.88876	-0.278818	0.780385	1
TEFM	0.0637886	-0.608079	2.18248	-0.278618	0.780538	1
CSGALNACT2	0.179592	0.286154	1.02733	0.278541	0.780597	1
FARP2	0.313111	0.208882	0.750179	0.278443	0.780672	1
RIC1	0.890666	0.118302	0.425132	0.27827	0.780805	1
SLC35B1	0.0966426	-0.52905	1.90314	-0.277989	0.781021	1
ATG13	0.193707	0.225827	0.812596	0.277908	0.781083	1
PEX14	0.177374	-0.284777	1.02524	-0.277767	0.781191	1
MAST4	0.191706	0.28905	1.04065	0.277759	0.781198	1
[truncated: 11,684 more rows]
