# Supplementary material for: Myocardial B cells have specific gene expression and predicted interactions in Dilated Cardiomyopathy and Arrhythmogenic Right Ventricular Cardiomyopathy
Source: bioRxiv. 2024 Jan 16:2023.09.21.558902. Preprint. [Version 2] doi: 10.1101/2023.09.21.558902 (PMC10827058; doi:10.1101/2023.09.21.558902)
Supplement: Supplement 5 — Supplementary Table 5. DESeq statistical analysis of plasma cells derived from ARVC patients versus controls. [file media-5.xlsx]

## Sheet: Naive B cells  DESeq stats ARVC
	baseMean	log2FoldChange	lfcSE	stat	pvalue	padj
RIPOR2	2.76739	-3.9585	0.761561	-5.19788	2.01576e-07	0.00252152
BLK	1.78047	1.8277	0.486761	3.75482	0.000173465	0.9854
MT-CO1	4.18857	2.39835	0.652321	3.67664	0.000236326	0.9854
MT-CO2	3.46987	2.00546	0.625744	3.20492	0.00135099	1
RALGPS2	2.63215	1.40441	0.447674	3.13713	0.00170613	1
DDX17	0.90491	1.73928	0.570096	3.05085	0.00228197	1
NKTR	0.477543	2.32161	0.771185	3.01044	0.00260867	1
UVRAG	1.15462	1.66621	0.564097	2.95377	0.00313922	1
ANKRD12	0.775365	1.68751	0.575887	2.93027	0.00338668	1
TMEM131L	1.02045	-2.41398	0.846611	-2.85135	0.00435343	1
LARGE1	1.11883	-2.57623	0.904647	-2.84777	0.00440263	1
TPM1	0.393469	2.37889	0.837931	2.839	0.00452549	1
SMAP2	1.39158	1.57306	0.558743	2.81536	0.00487232	1
ATP8B1	0.563675	-2.42203	0.871481	-2.77921	0.00544905	1
TBC1D5	1.12428	-2.07976	0.75542	-2.75312	0.00590308	1
ATM	0.836413	1.54059	0.570815	2.69892	0.00695639	1
FBXL17	0.673774	1.80554	0.691801	2.60992	0.00905639	1
JAK1	0.657087	1.90062	0.737302	2.5778	0.00994313	1
EPC1	0.659927	1.75216	0.690266	2.53838	0.0111368	1
KLF12	0.568742	1.64398	0.649525	2.53106	0.011372	1
HIPK2	0.639003	2.22796	0.891032	2.50043	0.0124042	1
EBF1	1.76524	1.43129	0.573379	2.49624	0.0125519	1
CIITA	0.638762	1.9231	0.776293	2.47728	0.0132387	1
ARHGAP24	3.5065	1.18981	0.485953	2.4484	0.0143491	1
SMYD3	0.909092	1.61956	0.669277	2.41986	0.0155265	1
RABGAP1L	1.54763	1.36935	0.570906	2.39855	0.0164601	1
CLASP1	0.476229	1.9724	0.824275	2.39289	0.0167162	1
INPP5D	1.35502	1.33212	0.5596	2.38049	0.0172896	1
RAB11A	0.636176	-2.2603	0.950522	-2.37795	0.017409	1
CLASP2	0.413471	2.07629	0.896572	2.31581	0.0205686	1
PLEKHA2	0.726202	-2.02653	0.879778	-2.30345	0.0212534	1
PHTF2	0.52751	1.53892	0.668126	2.30334	0.0212598	1
CD74	7.80567	1.25652	0.548413	2.29119	0.0219523	1
AIM2	0.462648	1.99105	0.872984	2.28074	0.0225637	1
CDK14	1.01673	1.58975	0.701699	2.26558	0.0234774	1
CARMIL1	0.813919	-2.12832	0.94792	-2.24525	0.024752	1
TANK	0.450939	1.63319	0.738341	2.21198	0.0269684	1
TUT4	0.543683	-2.02166	0.916883	-2.20493	0.0274589	1
KMT2E	0.682812	1.5376	0.698759	2.20047	0.0277733	1
MANBA	0.321516	2.08443	0.961668	2.16751	0.0301958	1
HVCN1	0.497121	1.75123	0.810155	2.1616	0.0306489	1
FUT8	0.568395	1.75456	0.81463	2.15382	0.0312546	1
MS4A1	1.57452	1.11224	0.518905	2.14343	0.0320786	1
FOXP1	2.19706	-1.69695	0.794505	-2.13586	0.0326912	1
ARHGAP25	0.488914	1.80194	0.84694	2.12759	0.0333709	1
KDM4C	0.903796	-1.56111	0.736988	-2.11823	0.0341556	1
MEF2A	1.07704	1.38733	0.656874	2.11201	0.0346852	1
GBF1	0.477063	2.0662	0.979815	2.10877	0.0349646	1
ANKRD44	4.28062	0.934525	0.446013	2.09529	0.0361453	1
JAZF1	1.05285	1.25641	0.600061	2.0938	0.0362778	1
USP6NL	0.427169	1.71288	0.819356	2.09052	0.0365714	1
SSPN	0.344445	2.2331	1.07013	2.08676	0.0369098	1
TPD52	0.633606	-1.64083	0.796672	-2.0596	0.0394364	1
RYR2	0.705641	-1.95214	0.949198	-2.05662	0.0397224	1
ERBIN	0.534966	-1.81073	0.881273	-2.05468	0.0399104	1
PLEKHG1	0.74134	-1.87081	0.910957	-2.05367	0.0400076	1
RNF19A	0.40311	1.53202	0.749309	2.04458	0.0408963	1
MT-CYB	2.16246	1.39962	0.694876	2.01421	0.043988	1
LYST	0.801311	-1.66864	0.835701	-1.99669	0.0458587	1
IFNG-AS1	1.11364	1.88268	0.944712	1.99287	0.0462762	1
PDE4D	1.56907	1.96293	0.988637	1.98549	0.0470896	1
SPIDR	0.672368	1.49392	0.757325	1.97262	0.0485384	1
ENSG00000251309	0.311603	-2.06048	1.04687	-1.96823	0.0490411	1
SMCHD1	2.00828	0.92783	0.472247	1.96471	0.0494475	1
DOCK2	0.999373	1.28176	0.652967	1.96297	0.0496495	1
SP110	0.752205	-1.70957	0.871907	-1.96072	0.0499117	1
MBNL1	2.22161	0.913	0.467299	1.95378	0.0507272	1
SH3KBP1	0.393454	1.78247	0.91326	1.95177	0.0509655	1
MYCBP2	1.27229	1.09786	0.562855	1.95052	0.0511137	1
ZMYM2	0.50538	1.48954	0.764189	1.94918	0.0512742	1
SON	0.872963	1.35848	0.705697	1.92502	0.0542275	1
BCL2	1.52708	1.21984	0.6339	1.92435	0.0543111	1
DOCK8	1.21769	1.22745	0.640373	1.91678	0.0552662	1
SDCCAG8	0.408852	1.68578	0.890293	1.89351	0.0582896	1
CYFIP2	0.523182	1.52705	0.809291	1.88689	0.0591747	1
ZNF207	0.448089	1.45577	0.777755	1.87176	0.0612397	1
SRSF11	0.522822	1.35857	0.729948	1.86119	0.0627173	1
RHOH	0.671611	-1.58434	0.853587	-1.8561	0.0634399	1
FNDC3A	0.311774	1.8868	1.01834	1.85282	0.0639083	1
PPP1R12A	0.32927	1.57628	0.851102	1.85205	0.0640187	1
PIAS1	0.518646	-1.60278	0.877033	-1.8275	0.0676243	1
IQGAP1	0.559798	1.40227	0.770487	1.81998	0.0687627	1
EZR	0.773777	1.57923	0.868296	1.81877	0.0689465	1
SKAP1	0.846821	-2.23638	1.23468	-1.81131	0.0700928	1
BBX	0.525933	1.19594	0.663415	1.80271	0.0714341	1
TMEM131	0.555985	1.34664	0.748499	1.79912	0.0719997	1
RHBDF2	0.521546	1.49942	0.837574	1.79019	0.0734235	1
TTN	1.11279	1.2786	0.724718	1.76428	0.0776852	1
SSH2	1.81703	0.850528	0.482619	1.76232	0.0780158	1
DDX5	0.966713	1.13418	0.644691	1.75926	0.0785325	1
ENSG00000266049	0.39496	-1.51953	0.875475	-1.73566	0.0826233	1
CAPZB	0.38042	1.54051	0.890019	1.73088	0.0834734	1
ENSG00000274265	0.507089	-1.56873	0.912534	-1.71909	0.0855973	1
UBE2E2	0.656274	-1.51632	0.887334	-1.70884	0.0874799	1
OSBPL10	1.86881	1.06746	0.632756	1.687	0.0916026	1
ERC1	0.719121	1.17746	0.697963	1.68699	0.0916048	1
PRKCB	2.79767	0.764797	0.455734	1.67817	0.0933144	1
DENND4A	1.0229	1.17282	0.705304	1.66286	0.0963404	1
ATXN1	0.620823	1.37673	0.828841	1.66104	0.0967064	1
RFX7	0.310402	1.81558	1.09537	1.65751	0.0974159	1
MTSS1	1.82076	1.08094	0.65491	1.65052	0.0988358	1
ARID2	0.35429	1.62788	0.987222	1.64895	0.0991577	1
HLA-C	0.796634	1.27213	0.772165	1.64749	0.0994581	1
MYH7	0.284877	2.04017	1.24197	1.64269	0.100446	1
GPHN	0.396268	1.53887	0.938166	1.64029	0.100944	1
LINC00926	1.26841	-1.25388	0.765979	-1.63697	0.101637	1
WAC	0.384721	1.48824	0.915231	1.62608	0.103933	1
HLA-DQB1	0.445952	1.62347	0.999871	1.62367	0.104445	1
USP3	0.521318	1.13337	0.70778	1.6013	0.109311	1
OGA	0.48766	-1.39077	0.870577	-1.59753	0.110148	1
ANGPTL1	0.467446	-1.48713	0.932658	-1.59451	0.110821	1
TXNIP	1.53812	0.871916	0.548029	1.591	0.111609	1
ZEB2	0.688553	1.14519	0.728249	1.57252	0.11583	1
NGLY1	0.376217	1.37173	0.880585	1.55775	0.119292	1
PTBP2	0.238798	1.91998	1.23292	1.55726	0.119409	1
SETBP1	0.907187	0.975697	0.626687	1.55691	0.119491	1
LY86	0.570688	1.23231	0.794273	1.55149	0.120785	1
WSB1	0.513255	1.29443	0.834454	1.55123	0.120846	1
COP1	0.355115	-1.51821	0.981727	-1.54646	0.121993	1
LUC7L3	0.761529	0.962873	0.623301	1.5448	0.122396	1
ISG20	0.543986	1.37396	0.891531	1.54112	0.123287	1
TPTEP2-CSNK1E	0.315403	-1.51238	0.986718	-1.53274	0.125339	1
RAP1B	0.493783	1.2612	0.823018	1.53241	0.125422	1
KDM6A	0.269168	1.4966	0.986483	1.51711	0.129239	1
FBXW7	0.632485	1.1811	0.779362	1.51546	0.129655	1
ATF7IP	0.871065	0.949631	0.628351	1.51131	0.130711	1
PNISR	0.953779	0.959427	0.637497	1.50499	0.132327	1
CAMKMT	0.379275	1.38043	0.918746	1.50251	0.132964	1
XPO1	0.447428	1.35013	0.903243	1.49476	0.134977	1
RRAS2	0.339726	1.40614	0.942633	1.49171	0.135775	1
ARID5B	1.39872	0.841082	0.566001	1.48601	0.137277	1
ARHGAP15	2.92302	0.630755	0.426054	1.48046	0.138751	1
MDFIC	0.318945	1.37583	0.930218	1.47904	0.139131	1
RHBDD1	0.411299	1.48845	1.00995	1.47379	0.140539	1
ANTXR2	0.385139	1.49645	1.01549	1.47363	0.140581	1
NSF	0.380977	-1.30417	0.885216	-1.47328	0.140675	1
CNTRL	0.583046	1.09686	0.744649	1.473	0.140752	1
IKZF3	0.759842	-1.22184	0.836003	-1.46152	0.143872	1
BACH2	2.85547	0.998017	0.683198	1.4608	0.14407	1
SP140	0.729562	0.996586	0.684141	1.4567	0.1452	1
MALT1	0.332961	1.51681	1.05129	1.44281	0.149074	1
LIX1-AS1	0.498415	-2.23976	1.55777	-1.43779	0.150492	1
GPATCH8	0.545669	1.14265	0.795151	1.43702	0.150713	1
GRK3	0.516557	-1.34024	0.93643	-1.43122	0.152368	1
CEMIP2	0.535723	-1.82829	1.27857	-1.42995	0.152731	1
SETX	0.558189	1.13774	0.801415	1.41966	0.155706	1
USP24	0.399012	1.17826	0.830247	1.41917	0.155849	1
PDCD6IP	0.29046	1.55258	1.09695	1.41536	0.156963	1
REV3L	0.318426	1.43435	1.01426	1.41419	0.157305	1
BRAF	0.570932	1.07384	0.761217	1.41069	0.158336	1
AFF3	5.63352	0.656875	0.465858	1.41003	0.15853	1
CD99	0.29283	1.82806	1.29901	1.40727	0.159348	1
PUM2	0.501775	1.07417	0.766569	1.40127	0.161133	1
CPED1	0.413179	-1.27943	0.915091	-1.39815	0.162069	1
TBXAS1	0.435172	1.61496	1.15667	1.39621	0.162651	1
ARAP2	0.425326	1.35386	0.970548	1.39494	0.163033	1
TTC17	0.744507	0.862829	0.619087	1.39371	0.163404	1
UBR1	0.321813	1.20528	0.866273	1.39134	0.164124	1
RPL30	2.25246	1.16598	0.838599	1.3904	0.164409	1
SUMF1	0.570475	1.33477	0.961702	1.38793	0.165159	1
TAOK3	0.535502	1.05559	0.762717	1.38398	0.166364	1
ARID1B	1.46327	0.694295	0.503112	1.38	0.167586	1
TULP4	0.308498	1.32099	0.961032	1.37455	0.16927	1
NSRP1	0.2821	1.47094	1.07324	1.37056	0.170513	1
ENSG00000267787	0.389399	-1.4416	1.0531	-1.36891	0.171028	1
AUTS2	1.07897	-1.16095	0.850202	-1.36549	0.172098	1
BDP1	0.284802	1.4548	1.06564	1.36519	0.172193	1
GLG1	0.318972	1.18468	0.868497	1.36405	0.172551	1
NEMF	0.382484	1.15284	0.85144	1.35399	0.175739	1
TNRC6B	1.77248	0.712066	0.526131	1.3534	0.175928	1
NEDD9	0.355383	-1.37433	1.01704	-1.3513	0.176598	1
ZCCHC7	1.71914	-0.826316	0.612658	-1.34874	0.177421	1
ASH1L	0.74625	0.929165	0.692439	1.34187	0.179637	1
GAB1	0.37849	1.5181	1.13185	1.34125	0.179839	1
SCIMP	0.478681	1.04567	0.783941	1.33386	0.18225	1
LONP2	0.295703	1.6009	1.20562	1.32787	0.184222	1
TRIM38	0.416671	1.17159	0.88932	1.3174	0.187706	1
CCNH	0.30673	-1.34941	1.02725	-1.31361	0.188977	1
WASHC4	0.445622	-1.19738	0.91166	-1.3134	0.189047	1
ZNF721	0.310602	1.27654	0.975564	1.30851	0.190699	1
SIPA1L1	1.03172	-1.08871	0.833977	-1.30544	0.191742	1
WDR33	0.446135	1.07369	0.823705	1.30349	0.192407	1
PRDM2	0.667431	-1.01513	0.778786	-1.30347	0.192413	1
FARS2	0.420424	1.20492	0.928906	1.29714	0.194583	1
MACF1	0.541359	0.925335	0.713739	1.29646	0.194817	1
CBFA2T2	0.472267	-1.28385	0.993699	-1.29199	0.196362	1
CYTH1	0.737116	0.957605	0.742683	1.28939	0.197264	1
PTPRC	1.54617	0.693099	0.540017	1.28347	0.199326	1
SLC39A10	0.369119	1.0889	0.852254	1.27767	0.201364	1
LINC00513	0.325893	-1.50999	1.18208	-1.2774	0.201463	1
RUBCNL	0.425488	-1.30124	1.01878	-1.27726	0.20151	1
SUCLG2	0.288626	1.23672	0.973055	1.27096	0.203742	1
RABEP1	0.639609	1.02353	0.809963	1.26368	0.206346	1
PSPC1	0.330797	1.28146	1.01479	1.26279	0.206665	1
IKZF1	1.03561	-0.902382	0.715851	-1.26057	0.207463	1
KAT6B	0.46719	1.21553	0.967969	1.25576	0.209205	1
MT-ND2	0.540378	2.37236	1.89224	1.25373	0.20994	1
RNF213	0.570405	1.01147	0.807039	1.25332	0.210091	1
PVT1	0.460204	1.23931	0.99169	1.24969	0.211412	1
GRB2	0.722478	0.910942	0.730809	1.24648	0.212587	1
ZHX2	1.22333	0.811452	0.653104	1.24246	0.214069	1
SLC23A2	0.33706	1.16883	0.946043	1.2355	0.216646	1
ZFP36L2	0.964582	1.07704	0.876248	1.22915	0.219015	1
TRIP12	0.38502	1.0808	0.881345	1.2263	0.220085	1
STK4	0.717144	-0.981132	0.800477	-1.22568	0.220317	1
ANKRD36	0.314071	1.20764	0.985288	1.22567	0.220324	1
MT-ND1	0.895466	1.78392	1.45671	1.22462	0.220717	1
MT-ND3	1.77345	1.3642	1.11602	1.22238	0.221564	1
CMSS1	0.268104	-1.45804	1.19324	-1.22192	0.221739	1
CUX1	0.453085	-1.09193	0.896529	-1.21795	0.223242	1
IL4R	0.606748	1.62663	1.33573	1.21778	0.223308	1
ARIH1	0.265868	1.28969	1.06143	1.21505	0.224347	1
BICRAL	0.495507	-1.2103	1.00046	-1.20974	0.226378	1
DYRK1A	0.427105	-1.09205	0.904965	-1.20673	0.227537	1
FCRL5	0.309482	1.37928	1.14813	1.20132	0.229626	1
TCF12	0.497824	-1.0971	0.913629	-1.20082	0.229821	1
HNRNPC	0.446135	0.978093	0.816057	1.19856	0.230699	1
PPP3CA	1.12534	0.839519	0.70108	1.19747	0.231125	1
VPS13C	0.756795	0.882863	0.741402	1.1908	0.233731	1
NBPF14	0.214366	1.72416	1.44881	1.19006	0.234025	1
EP300	0.41298	-1.14599	0.963834	-1.18899	0.234443	1
PATJ	0.359891	-1.37951	1.16708	-1.18203	0.237196	1
IMMP2L	0.957428	0.838227	0.713025	1.17559	0.239758	1
CASK	0.284535	1.39054	1.18424	1.17421	0.240313	1
SPG11	0.565511	0.914316	0.779455	1.17302	0.240788	1
LYN	1.10141	0.67865	0.580338	1.1694	0.242241	1
CHD7	0.625783	1.00785	0.864366	1.166	0.243614	1
BICD1	0.384367	1.08808	0.933794	1.16523	0.243927	1
CD22	0.531776	-1.06929	0.921148	-1.16082	0.245713	1
PRRC2C	0.528157	0.902495	0.778561	1.15918	0.246381	1
WASF2	0.359793	1.09248	0.945103	1.15594	0.247705	1
MUC20-OT1	0.37332	-1.17059	1.02091	-1.14661	0.251544	1
ACTC1	0.298394	1.09399	0.957624	1.1424	0.253287	1
MAML2	1.73138	0.80048	0.701697	1.14078	0.253963	1
SMARCA2	0.296625	1.39727	1.22879	1.1371	0.255495	1
SND1	0.295726	1.24596	1.09733	1.13545	0.256189	1
LRCH3	0.487534	0.934678	0.828818	1.12772	0.259437	1
CHD2	0.508304	-1.01328	0.898819	-1.12735	0.259595	1
NSD3	0.46173	-1.12273	0.999066	-1.12378	0.261105	1
MAP3K4	0.216115	2.04569	1.8211	1.12333	0.261299	1
CD37	1.74238	0.703799	0.628819	1.11924	0.263038	1
AUH	0.229376	1.49594	1.3378	1.11821	0.263478	1
ELP4	0.409586	1.1986	1.07492	1.11506	0.264824	1
PHF21A	0.259115	1.21748	1.09589	1.11094	0.266593	1
SBF2	0.366729	1.06625	0.962824	1.10742	0.268114	1
IRF8	0.444517	1.14318	1.03416	1.10542	0.268979	1
SENP6	0.414439	0.928217	0.840386	1.10451	0.269371	1
C12orf42	0.32528	1.17971	1.06946	1.10309	0.269987	1
GNB5	0.321484	1.328	1.2039	1.10308	0.269992	1
ST8SIA4	0.193732	1.94977	1.76833	1.1026	0.2702	1
RHEX	0.365678	-1.12617	1.02518	-1.09851	0.271981	1
SRSF5	0.356257	1.05577	0.961237	1.09834	0.272055	1
PRKCE	1.10968	0.689243	0.62954	1.09484	0.273589	1
TCF4	0.45839	0.868454	0.796214	1.09073	0.275392	1
GLS	0.394372	0.95226	0.873321	1.09039	0.275541	1
ERGIC1	0.410588	1.15833	1.06269	1.08999	0.275717	1
HMGN3	0.272407	1.27359	1.17119	1.08743	0.276845	1
ST6GALNAC3	0.866761	1.01661	0.935402	1.08682	0.277117	1
DLEU2	1.086	-0.794389	0.734646	-1.08132	0.279554	1
SAMD12	0.197133	1.8198	1.68341	1.08102	0.279688	1
PRKN	0.499167	-1.1825	1.09655	-1.07838	0.280865	1
PAFAH1B1	0.576517	0.89837	0.834081	1.07708	0.281446	1
LARP4B	0.344988	1.01728	0.944533	1.07702	0.281471	1
GALNTL6	0.387731	2.3221	2.16073	1.07468	0.282517	1
CWF19L2	0.332238	1.0321	0.970942	1.06299	0.287786	1
BAZ2B	0.18333	1.86854	1.75798	1.06289	0.287834	1
CREBZF	0.209393	1.56376	1.47209	1.06227	0.288113	1
UBE2D2	0.399288	0.869763	0.825177	1.05403	0.291868	1
VRK2	0.303997	-1.23751	1.17546	-1.05279	0.292437	1
ENSG00000254777	0.269781	1.57146	1.49435	1.0516	0.292982	1
STAG2	0.384187	-0.965629	0.91901	-1.05073	0.293384	1
KAT6A	0.362429	1.00457	0.960636	1.04573	0.295684	1
SMARCC1	0.358205	0.963279	0.922632	1.04406	0.29646	1
LMBR1	0.205237	1.69161	1.62775	1.03923	0.298696	1
MAP3K5	0.34422	-0.994875	0.95765	-1.03887	0.298865	1
GMDS-DT	0.290565	-1.22891	1.18318	-1.03865	0.298968	1
JMJD1C	1.07659	0.598733	0.577506	1.03676	0.299849	1
CD53	0.641748	0.688966	0.664906	1.03619	0.300116	1
ERICH1	0.337642	-1.03616	1.00011	-1.03604	0.300182	1
WDFY2	0.423381	1.00101	0.96768	1.03444	0.300929	1
ZNF609	0.271723	1.42535	1.38529	1.02892	0.303518	1
TLK1	0.484991	0.873655	0.849263	1.02872	0.30361	1
CLEC2D	0.610622	0.761117	0.745615	1.02079	0.307354	1
NUMB	0.516356	0.907814	0.889625	1.02045	0.307517	1
SLC12A6	0.36904	-0.963834	0.944866	-1.02007	0.307693	1
DCN	0.2927	1.33645	1.31474	1.01651	0.309385	1
HNRNPA2B1	0.579143	0.731811	0.720065	1.01631	0.30948	1
ARPC2	0.423522	0.882081	0.869373	1.01462	0.310288	1
CNST	0.295544	1.07109	1.05636	1.01395	0.310608	1
COBLL1	0.597184	0.842756	0.831174	1.01393	0.310614	1
ELF2	0.353998	0.978151	0.966589	1.01196	0.311557	1
SRSF4	0.349163	0.998303	0.988545	1.00987	0.312557	1
FAM172A	0.693047	0.702425	0.6964	1.00865	0.313142	1
UCP2	0.433799	2.23273	2.21464	1.00817	0.313374	1
GCC2	0.419633	0.971949	0.965534	1.00664	0.314106	1
EIF4G3	0.738502	0.696357	0.69177	1.00663	0.314112	1
ITPKB	0.359074	1.0471	1.04132	1.00555	0.31463	1
BIRC3	0.74054	0.807618	0.810492	0.996454	0.31903	1
GSAP	0.514105	0.772791	0.779645	0.991209	0.321584	1
ADAM28	0.998777	0.641534	0.647366	0.990992	0.32169	1
MBNL2	0.392941	-0.927116	0.936106	-0.990397	0.32198	1
SSBP2	0.549545	0.886386	0.895659	0.989646	0.322347	1
FLI1	0.777232	0.691099	0.698414	0.989526	0.322406	1
CD52	0.727122	-0.939544	0.950101	-0.988889	0.322718	1
PIBF1	0.335738	1.12298	1.1358	0.988709	0.322805	1
PSEN1	0.324517	-1.12562	1.14042	-0.987027	0.32363	1
KMT2A	0.397339	0.861955	0.873786	0.986459	0.323908	1
VAV3	0.637689	-0.860511	0.873252	-0.985409	0.324423	1
MIER1	0.193265	1.54539	1.57075	0.983856	0.325186	1
RUNX1	0.71869	-0.912894	0.928436	-0.98326	0.325479	1
LPIN1	0.170169	2.14207	2.18088	0.982202	0.326	1
FCRL1	1.32934	0.608154	0.621894	0.977906	0.328121	1
GPBP1	0.30924	-1.01406	1.03757	-0.977339	0.328401	1
KDM2A	0.650275	-0.917954	0.940634	-0.975888	0.32912	1
C11orf80	0.409067	-1.03567	1.06648	-0.971105	0.331496	1
ENSG00000236449	0.244243	-1.17501	1.21196	-0.969518	0.332287	1
OGT	0.321777	0.94836	0.980799	0.966925	0.333581	1
XRCC5	0.343591	0.826476	0.858517	0.962679	0.335709	1
LPP	0.767471	0.709227	0.737341	0.96187	0.336115	1
LNPEP	0.286162	1.05347	1.09648	0.960775	0.336665	1
IQCB1	0.308856	-1.10983	1.15576	-0.960257	0.336926	1
FOXO1	0.776065	-0.902759	0.941608	-0.958743	0.337688	1
NLRC5	0.422476	0.991622	1.0354	0.957717	0.338205	1
NPAT	0.152075	1.83572	1.91685	0.957673	0.338228	1
UBE2K	0.240001	1.04969	1.09615	0.957612	0.338259	1
CBR4	0.220084	1.41568	1.48113	0.955811	0.339168	1
NDUFAF6	0.358979	-1.09535	1.15248	-0.950432	0.341893	1
PHF20	0.511643	-0.938791	0.988929	-0.949301	0.342468	1
PLCG2	1.30227	0.609535	0.642478	0.948725	0.342761	1
DES	0.260035	1.18733	1.25167	0.948598	0.342825	1
USP15	0.597851	0.677257	0.714491	0.947886	0.343187	1
ABI1	0.380467	0.877804	0.926944	0.946987	0.343645	1
ZBTB16	0.570247	-0.9346	0.99343	-0.940781	0.346817	1
TPP2	0.259949	1.32861	1.41518	0.938828	0.347819	1
NF1	0.216013	1.25746	1.34222	0.936852	0.348835	1
NFAT5	0.328461	0.8868	0.946792	0.936636	0.348946	1
PPP4R3A	0.242432	1.11321	1.18902	0.936242	0.349149	1
ATP2B1	0.835723	0.743673	0.795726	0.934584	0.350003	1
MAN2A1	0.179118	1.55297	1.66398	0.933286	0.350672	1
ARHGAP17	0.450676	-0.882306	0.94784	-0.930859	0.351926	1
LRRK1	0.257293	1.2002	1.29144	0.929353	0.352706	1
RIF1	0.275247	1.27789	1.38076	0.925499	0.354707	1
TRAF3IP3	0.434498	0.846055	0.915858	0.923784	0.355599	1
YWHAE	0.247323	1.08509	1.17526	0.923277	0.355863	1
SF1	0.517914	0.699385	0.759487	0.920866	0.357121	1
UBR2	0.428177	0.734305	0.798386	0.919737	0.35771	1
IGF1R	0.331201	1.12916	1.23347	0.91543	0.359966	1
SF3B1	0.377512	0.854274	0.938139	0.910605	0.362504	1
PACS1	1.22301	0.64547	0.710462	0.908522	0.363602	1
DICER1	0.232509	1.1986	1.33039	0.90094	0.36762	1
TSC22D3	0.842838	0.774849	0.862134	0.898757	0.368782	1
EPN2	0.235214	-1.16973	1.30225	-0.898235	0.36906	1
ENSG00000273319	0.164947	1.61906	1.80399	0.897489	0.369458	1
DOCK10	0.734076	0.648629	0.723034	0.897094	0.369669	1
CREB1	0.353387	0.803692	0.895946	0.897032	0.369702	1
ZFAND3	0.673733	0.676335	0.756135	0.894464	0.371074	1
DRAM2	0.471201	0.827047	0.928189	0.891034	0.372911	1
GSK3B	0.198492	1.39396	1.56684	0.889665	0.373646	1
RNF169	0.26535	1.17191	1.32565	0.884024	0.376683	1
GNAS	0.370022	-0.942311	1.06731	-0.88288	0.377301	1
EPB41	0.659681	0.689735	0.781923	0.882101	0.377722	1
ITPR1	0.959064	0.545779	0.619319	0.881257	0.378178	1
KLHL5	0.301243	0.805905	0.914673	0.881085	0.378272	1
FNBP1	1.41501	0.548401	0.624517	0.87812	0.379879	1
PAPOLA	0.27617	1.03281	1.17698	0.877514	0.380207	1
PFN1	0.332061	1.40077	1.60253	0.874094	0.382067	1
RB1	0.98518	-0.643413	0.737793	-0.872078	0.383166	1
MYO9A	0.232278	1.14127	1.31484	0.867992	0.385398	1
CORO1A	0.366681	0.993216	1.14436	0.867925	0.385436	1
TRANK1	0.196559	1.30802	1.5079	0.867442	0.3857	1
RNF111	0.320367	-0.808726	0.933155	-0.866658	0.386129	1
FBXO11	0.514542	-0.786955	0.913628	-0.861352	0.389044	1
STAT3	0.306612	-0.893833	1.03813	-0.861003	0.389236	1
GPCPD1	0.481076	0.725859	0.844369	0.859646	0.389984	1
AGTPBP1	0.242409	1.19334	1.38986	0.858608	0.390557	1
NSD1	0.423699	0.694145	0.80855	0.858506	0.390613	1
RAB3GAP1	0.27444	0.945602	1.10498	0.855767	0.392127	1
PIGL	0.227324	1.06319	1.24593	0.853332	0.393475	1
ZNF292	0.341505	0.742332	0.871485	0.851801	0.394325	1
POU2F2	0.70136	0.678897	0.798522	0.850192	0.395218	1
RSRC1	0.306957	0.885724	1.04302	0.849191	0.395775	1
ZDHHC14	0.351481	0.950531	1.12117	0.8478	0.39655	1
ATE1	0.221122	1.32874	1.56782	0.847508	0.396712	1
HNRNPH1	0.567272	0.631198	0.74555	0.846621	0.397206	1
SFSWAP	0.228634	1.08876	1.28759	0.84558	0.397787	1
SUGP2	0.19449	1.53517	1.82174	0.842695	0.399399	1
RASGRP2	0.336945	0.926803	1.10416	0.839374	0.40126	1
AFTPH	0.299135	0.935834	1.11635	0.838301	0.401862	1
RNPC3	0.205057	1.1994	1.43348	0.836702	0.40276	1
GNG7	1.61999	0.543895	0.650323	0.836346	0.40296	1
EPS15	0.471753	0.619253	0.744173	0.832136	0.405332	1
HLA-DRB1	1.77511	0.612691	0.736814	0.831541	0.405668	1
KDM3B	0.254671	0.943289	1.13631	0.830131	0.406465	1
SYPL1	0.243027	1.24082	1.49666	0.829055	0.407073	1
DTNB	0.265062	-1.00445	1.21211	-0.828681	0.407285	1
UPF2	0.383877	0.785988	0.950034	0.827327	0.408052	1
LINC00486	0.221667	-1.22681	1.48588	-0.825642	0.409007	1
ACTR3	0.422569	-0.745085	0.903987	-0.824221	0.409814	1
ZFC3H1	0.272058	0.864261	1.04902	0.823875	0.410011	1
ZDHHC20	0.257017	0.940676	1.14764	0.81966	0.41241	1
PUM3	0.262132	1.12377	1.37145	0.819402	0.412557	1
WRN	0.185695	1.40095	1.71021	0.819167	0.412691	1
TCAP	0.17049	1.37705	1.6839	0.817777	0.413485	1
PARP15	0.52834	0.612533	0.749491	0.817266	0.413777	1
REL	0.587727	0.767208	0.939161	0.816909	0.413981	1
SGPP1	0.19298	1.54271	1.88982	0.816327	0.414313	1
MARF1	0.263407	-0.966195	1.18874	-0.812788	0.41634	1
DPYD	0.374107	0.757897	0.932542	0.812722	0.416378	1
MACROD2	0.295489	0.995712	1.22656	0.811791	0.416912	1
SELL	0.2904	1.06301	1.3102	0.811334	0.417174	1
ZNF33A	0.294798	-0.969259	1.19964	-0.80796	0.419114	1
USO1	0.188208	1.28388	1.5915	0.806711	0.419833	1
FBXW11	0.328231	0.743308	0.924062	0.804392	0.421171	1
B4GALT1	0.609515	0.668264	0.833288	0.80196	0.422576	1
BTG1	1.3445	-0.666557	0.83173	-0.80141	0.422894	1
CDK17	0.217791	1.00564	1.25575	0.800829	0.423231	1
ADAM19	0.770718	0.665453	0.832273	0.799561	0.423965	1
BPTF	0.967667	0.527763	0.661615	0.797689	0.425051	1
ELMO1	1.08531	0.479134	0.601156	0.797021	0.425439	1
THADA	0.404663	0.741474	0.930417	0.796927	0.425494	1
MB	0.235038	1.01982	1.28034	0.796524	0.425728	1
STK17B	0.691774	0.56607	0.712164	0.794858	0.426696	1
ANKRD17	0.552087	-0.715651	0.900939	-0.794339	0.426998	1
STIM2	0.370317	0.705923	0.888732	0.794304	0.427018	1
MT-ND4L	2.05893	2.2757	2.87023	0.792863	0.427857	1
CAP1	0.329971	0.892286	1.12661	0.792012	0.428354	1
ASXL1	0.493326	0.686025	0.86647	0.791747	0.428508	1
PDE7A	1.52991	0.430952	0.544866	0.790932	0.428983	1
NR3C2	0.270481	1.07651	1.36275	0.789955	0.429554	1
PIK3R5	0.413151	0.85283	1.08014	0.789556	0.429787	1
ABHD15-AS1	0.225528	-1.02765	1.30607	-0.78683	0.431382	1
URI1	0.294765	-0.808492	1.02901	-0.785698	0.432045	1
UBR5	0.300391	0.864198	1.10032	0.785407	0.432215	1
MEF2C-AS1	0.151674	1.44776	1.84543	0.784511	0.432741	1
NIPBL	0.705397	0.602729	0.769799	0.782969	0.433645	1
STX12	0.189393	1.15286	1.47626	0.780929	0.434844	1
ANKAR	0.251717	-1.13669	1.45571	-0.780847	0.434892	1
FOXN3	0.771562	0.534393	0.685408	0.779672	0.435584	1
KMT2C	0.656357	0.533093	0.683888	0.779503	0.435684	1
ITPR2	0.458308	0.673919	0.865288	0.778839	0.436075	1
THRAP3	0.372386	0.700767	0.900647	0.778071	0.436527	1
NFATC3	0.414869	-0.723652	0.930338	-0.777838	0.436665	1
BBS9	0.260324	0.929969	1.20034	0.774754	0.438485	1
CD55	0.285627	-0.947374	1.22374	-0.774164	0.438834	1
LRP4	0.192857	-1.19245	1.54214	-0.773245	0.439378	1
CRYBG1	0.229276	-0.946604	1.23086	-0.769062	0.441856	1
PDSS2	0.304489	0.827804	1.0764	0.769048	0.441865	1
PIK3CD	0.323232	0.897613	1.16728	0.768978	0.441906	1
MYL3	0.132515	1.75023	2.27669	0.768759	0.442036	1
SRPK2	1.12379	0.515789	0.671837	0.76773	0.442648	1
MCUB	0.213072	-0.961949	1.25566	-0.766089	0.443623	1
INVS	0.275201	-0.883218	1.15626	-0.763859	0.444952	1
DLG2	0.322056	-1.08713	1.42562	-0.762564	0.445724	1
WIPF1	0.41516	0.603962	0.797342	0.757469	0.448769	1
WDR70	0.33909	-0.721373	0.953509	-0.756546	0.449322	1
AHCYL2	0.261172	0.983858	1.30508	0.753867	0.450929	1
PTK2B	0.69017	0.543539	0.723194	0.751582	0.452303	1
OSBPL8	0.29785	-0.890171	1.18454	-0.751491	0.452357	1
KLHL14	0.253764	-1.04693	1.39365	-0.751213	0.452525	1
NFE2L2	0.205225	-1.06577	1.42018	-0.750445	0.452987	1
FBXO22	0.143085	1.81936	2.42606	0.749927	0.453299	1
WDFY4	0.763066	0.543084	0.724349	0.749755	0.453403	1
ADD3	0.545493	-0.616029	0.821657	-0.749739	0.453412	1
CAST	0.614752	0.669961	0.893664	0.749678	0.453448	1
EPC2	0.170356	1.17535	1.57123	0.748049	0.454431	1
MT-ATP6	0.936784	0.653184	0.87621	0.745465	0.45599	1
VPS13D	0.371093	0.732506	0.989762	0.740083	0.45925	1
MTMR3	0.253042	0.968798	1.30998	0.739553	0.459571	1
MON2	0.509296	-0.699028	0.94677	-0.73833	0.460314	1
APBB1IP	0.584345	-0.681758	0.924786	-0.737206	0.460997	1
ITFG1	0.371588	0.699671	0.950154	0.736376	0.461502	1
SRSF10	0.258325	0.779825	1.06054	0.735311	0.46215	1
CXCR4	0.648234	-0.725349	0.987306	-0.734675	0.462537	1
VWA8	0.255615	-0.992915	1.352	-0.734403	0.462703	1
RNF145	0.246183	0.961422	1.3108	0.733462	0.463277	1
ZZEF1	0.184917	1.12467	1.53665	0.731898	0.464231	1
LPGAT1	0.290281	0.922829	1.26386	0.730165	0.46529	1
ADK	2.13456	0.503722	0.690746	0.729243	0.465853	1
COG5	0.34551	-0.686799	0.942207	-0.728926	0.466047	1
CD83	0.421379	-1.16514	1.5986	-0.72885	0.466093	1
TNKS	0.387011	0.71665	0.986567	0.726408	0.467589	1
RPRD1A	0.20173	-0.994109	1.37119	-0.724996	0.468455	1
PIP5K1B	0.375591	-0.706207	0.974553	-0.724647	0.468668	1
SHPRH	0.261603	0.932311	1.28675	0.72455	0.468728	1
COL4A4	0.271043	1.00807	1.39143	0.724486	0.468768	1
FTO	0.327321	-0.808485	1.11629	-0.724258	0.468907	1
NOTCH2	0.365549	0.728587	1.01007	0.72132	0.470713	1
MDM4	0.415404	0.678722	0.94193	0.720566	0.471177	1
SEMA4D	0.325499	-0.804992	1.11746	-0.720374	0.471295	1
SELENOF	0.26475	-0.970744	1.34926	-0.719465	0.471854	1
PAX5	1.09863	-0.54138	0.75349	-0.718496	0.472451	1
RPS24	0.76755	0.733282	1.02163	0.717755	0.472908	1
NCK2	0.824691	-0.659907	0.919819	-0.717432	0.473108	1
MCPH1	0.27937	0.862307	1.20463	0.715825	0.474099	1
AFF1	0.763907	0.629773	0.880238	0.715458	0.474326	1
RAP1A	0.363402	0.666	0.931555	0.714934	0.47465	1
SNX9	0.392475	-0.884889	1.24099	-0.713051	0.475814	1
MIS18BP1	0.295754	0.69847	0.98025	0.712542	0.476129	1
DIAPH2	0.411201	0.668241	0.938354	0.712141	0.476377	1
PARVB	0.315471	0.891643	1.25333	0.711418	0.476825	1
HMGB1	0.581275	0.590061	0.832053	0.709163	0.478223	1
GNPTAB	0.259805	-0.788954	1.11339	-0.708608	0.478568	1
SEL1L3	1.38247	0.446919	0.630963	0.708313	0.478751	1
SLC44A2	0.369068	0.672909	0.950558	0.70791	0.479001	1
COX5B	0.175332	1.57325	2.23083	0.705232	0.480666	1
PPP6R2	0.343847	0.786867	1.12356	0.700333	0.48372	1
CPQ	0.16334	1.37462	1.96286	0.700315	0.483731	1
RCSD1	2.56484	-0.380801	0.54394	-0.700079	0.483878	1
MTFR1	0.199932	-1.04129	1.49319	-0.697355	0.485581	1
PCBP2	0.493251	0.735186	1.05507	0.696809	0.485922	1
ARPC3	0.535548	-0.626609	0.901162	-0.695334	0.486846	1
HMBOX1	0.307195	-0.766843	1.10286	-0.695323	0.486853	1
CBLB	0.554591	0.631166	0.907854	0.695228	0.486912	1
CEPT1	0.233835	0.896341	1.29193	0.693802	0.487806	1
PEX14	0.181834	1.41194	2.0426	0.691244	0.489412	1
FCRL3	0.297548	-0.862748	1.24951	-0.690467	0.489901	1
MAPK8	0.242332	0.99334	1.43968	0.689971	0.490212	1
MYO9B	0.414206	0.673231	0.976227	0.689625	0.49043	1
TCF25	0.561754	-0.638167	0.926259	-0.688972	0.490841	1
CEP192	0.215776	1.05071	1.52515	0.688923	0.490872	1
NPIPB5	0.158657	1.31232	1.90525	0.688793	0.490953	1
MKLN1	0.266322	-0.74283	1.07964	-0.688034	0.491432	1
PDE4B	0.653962	0.652626	0.948716	0.687904	0.491513	1
PRKDC	0.322495	-0.736855	1.07477	-0.68559	0.492972	1
CCDC6	0.330427	-0.871378	1.27123	-0.685462	0.493052	1
CDC42SE2	0.828211	-0.494539	0.721772	-0.685173	0.493235	1
STRBP	0.877703	-0.518369	0.75732	-0.684478	0.493673	1
PPP1R12B	0.199794	1.14768	1.68141	0.682572	0.494877	1
PARN	0.315478	0.759209	1.11394	0.681552	0.495522	1
MBTD1	0.175409	1.19594	1.75724	0.680576	0.49614	1
CFLAR	0.601814	-0.581961	0.855361	-0.680369	0.496271	1
ENSG00000236283	0.214775	-1.29313	1.90181	-0.679946	0.496539	1
LCP1	0.299615	-0.732862	1.07921	-0.679076	0.49709	1
IGLC2	0.283417	-0.881655	1.29912	-0.678654	0.497357	1
SP100	1.58158	0.344874	0.510043	0.676167	0.498934	1
TOX	0.233467	1.4827	2.21085	0.670649	0.502444	1
HNRNPL	0.224245	-0.926081	1.38738	-0.667503	0.504451	1
MT-CO3	3.43127	0.428333	0.643229	0.66591	0.505469	1
CSNK1G3	0.313828	-0.741995	1.11645	-0.664601	0.506306	1
TUT7	0.229284	-1.03721	1.56088	-0.664504	0.506368	1
TNS3	0.397806	-0.760449	1.14519	-0.664038	0.506666	1
YME1L1	0.239919	0.874604	1.31754	0.663814	0.50681	1
HERC1	0.606992	-0.559194	0.843823	-0.662691	0.507529	1
TMPO	0.234132	-0.897713	1.35554	-0.662257	0.507806	1
FUS	0.614005	0.482478	0.729264	0.661596	0.50823	1
PPA2	0.198459	0.960463	1.45379	0.660662	0.508829	1
USP10	0.239592	-0.8105	1.22762	-0.660222	0.509111	1
PARP14	0.599711	0.579212	0.877641	0.659964	0.509277	1
GIT2	0.243217	0.810163	1.22984	0.658753	0.510055	1
ADIPOR2	0.148531	1.38989	2.11083	0.658455	0.510246	1
EIF2S2	0.292813	0.819515	1.24585	0.657797	0.510669	1
SESN3	0.230348	0.982364	1.50174	0.65415	0.513015	1
TAF1	0.21823	0.985462	1.50669	0.654059	0.513074	1
VTI1A	0.636672	0.495065	0.75698	0.653999	0.513112	1
FHIT	0.489367	0.854916	1.30805	0.653583	0.513381	1
FHL2	0.1642	-1.16089	1.77775	-0.653011	0.513749	1
CBL	0.166508	-1.15375	1.76754	-0.652746	0.51392	1
TAOK1	0.33647	0.701846	1.07688	0.651741	0.514568	1
TRIM44	0.215226	-0.884325	1.35818	-0.651109	0.514976	1
ALG13	0.278214	0.855975	1.31491	0.650977	0.515061	1
DHRSX	0.423369	0.615373	0.946597	0.65009	0.515634	1
TRAF5	0.433511	0.600255	0.923459	0.650007	0.515688	1
DENND5B	0.446154	0.517883	0.797657	0.649256	0.516173	1
P2RY8	0.664609	-0.577032	0.890865	-0.647721	0.517166	1
ZFAND6	0.39523	0.637342	0.985236	0.646893	0.517701	1
N4BP2L2	0.864372	0.403191	0.6252	0.644899	0.518992	1
DHX36	0.283477	-0.682154	1.05948	-0.643858	0.519668	1
ZBTB1	0.218879	0.829956	1.28993	0.64341	0.519958	1
SHLD2	0.181495	-1.01739	1.58262	-0.642852	0.52032	1
PCM1	0.370219	0.579985	0.9051	0.640796	0.521655	1
RFC3	0.142366	1.44197	2.25634	0.639074	0.522775	1
EXOC4	0.545147	0.543645	0.851355	0.638565	0.523106	1
UBE3A	0.307836	0.673577	1.05737	0.637028	0.524107	1
SEC62	0.471776	-0.640351	1.00731	-0.635707	0.524968	1
RAD51B	0.803888	0.537099	0.845865	0.63497	0.525448	1
DENND1B	0.181017	1.10311	1.75647	0.628026	0.529987	1
QRSL1	0.32518	0.79155	1.26348	0.626485	0.530997	1
VPS37B	0.323587	-0.735037	1.17438	-0.625896	0.531383	1
ABLIM1	0.285996	-0.652516	1.04638	-0.623596	0.532893	1
PDCD4	0.367892	0.642716	1.0312	0.623267	0.533109	1
DGKD	0.520906	-0.554596	0.889948	-0.623177	0.533168	1
CNBP	0.267291	0.886501	1.42367	0.622686	0.533491	1
TMEM259	0.2866	-0.715558	1.15021	-0.622112	0.533868	1
ZZZ3	0.143749	1.26648	2.03671	0.621829	0.534054	1
MPHOSPH8	0.630602	-0.466598	0.751755	-0.620679	0.534811	1
SYNRG	0.380324	0.561842	0.906489	0.6198	0.535389	1
ACBD3	0.387735	-0.607878	0.983122	-0.618314	0.536368	1
EEFSEC	0.23455	0.889192	1.43864	0.618079	0.536523	1
WASHC1	0.176568	-1.01401	1.64352	-0.616976	0.537251	1
JARID2	0.387712	-0.625983	1.01566	-0.616331	0.537676	1
KDM5A	0.242583	0.71807	1.16866	0.614441	0.538924	1
S100PBP	0.210409	0.88341	1.43844	0.614146	0.539119	1
LTB	0.66597	0.807548	1.31544	0.6139	0.539281	1
CSNK1A1	0.322843	0.616376	1.00408	0.613872	0.5393	1
HPS3	0.171934	-1.05427	1.72078	-0.612672	0.540093	1
E2F5	0.234106	-0.949204	1.5496	-0.612549	0.540174	1
MICAL3	0.727364	0.441325	0.720796	0.612274	0.540356	1
EXOC6	0.315998	-0.650916	1.06445	-0.611503	0.540867	1
CMTM7	0.257006	-0.87605	1.43281	-0.611422	0.54092	1
PDLIM5	0.234485	-0.743825	1.21886	-0.610262	0.541688	1
GBE1	0.196716	0.883806	1.4504	0.609352	0.542291	1
TLK2	0.297065	0.652147	1.07439	0.606991	0.543857	1
UBE2D3	0.492314	0.506135	0.834102	0.606802	0.543982	1
SMG7	0.152819	1.2162	2.00505	0.606569	0.544137	1
CD79B	0.399726	-0.608116	1.00411	-0.605625	0.544764	1
AGPAT5	0.127155	1.42348	2.3554	0.604349	0.545612	1
IGKC	0.245262	-0.853419	1.41428	-0.60343	0.546223	1
TMEM154	0.531338	-0.538876	0.893861	-0.602863	0.5466	1
SPTBN1	0.203309	0.863006	1.43281	0.602315	0.546964	1
ADAM17	0.193629	0.86312	1.44414	0.597672	0.550059	1
THUMPD3-AS1	0.330037	0.615451	1.03126	0.596792	0.550646	1
DDX24	0.284574	-0.694552	1.16478	-0.596294	0.550979	1
RPL11	1.72959	0.551198	0.924509	0.596207	0.551037	1
XYLT1	0.330961	-0.606484	1.01759	-0.596002	0.551174	1
RPS3	1.38682	-0.573882	0.963845	-0.595409	0.55157	1
SNRNP70	0.336806	0.648729	1.08973	0.595312	0.551635	1
IQSEC1	0.753765	-0.501569	0.84292	-0.595038	0.551818	1
STK17A	0.646352	0.480185	0.807504	0.594653	0.552075	1
CDKAL1	0.612943	0.430262	0.724339	0.594007	0.552508	1
PCGF5	0.242981	0.907769	1.53027	0.59321	0.553041	1
EHMT1	0.442892	-0.55134	0.930015	-0.592829	0.553296	1
RASGEF1B	0.383042	-0.578994	0.981641	-0.589822	0.55531	1
SCMH1	0.192776	0.878318	1.48914	0.589817	0.555314	1
BCL11A	0.775097	0.430713	0.730302	0.589774	0.555342	1
HECTD4	0.318018	-0.765987	1.30009	-0.58918	0.555741	1
MARK3	0.367932	0.585925	0.994581	0.589118	0.555782	1
EVL	0.750509	-0.494466	0.840197	-0.588512	0.556189	1
ATXN2	0.325597	-0.663325	1.12747	-0.588328	0.556312	1
ZNF638	0.597264	0.511322	0.869507	0.58806	0.556492	1
DGLUCY	0.305029	-0.735223	1.25099	-0.587711	0.556726	1
QKI	0.313143	0.616964	1.05175	0.586607	0.557468	1
CNOT1	0.276755	0.676929	1.15595	0.585604	0.558142	1
SRRM2	0.605316	0.457725	0.781819	0.585462	0.558237	1
STK3	0.116527	1.55482	2.66927	0.582487	0.560239	1
STAG1	0.826468	-0.400128	0.687492	-0.582011	0.560559	1
SPG7	0.299074	0.649735	1.11739	0.581476	0.560919	1
CLK1	0.17957	0.968473	1.66788	0.580662	0.561469	1
STAP1	0.224022	-0.757918	1.30644	-0.58014	0.56182	1
HSH2D	0.328827	0.619169	1.07016	0.578574	0.562876	1
MED13L	0.994474	0.386297	0.669239	0.577217	0.563793	1
UMAD1	0.311612	-0.682648	1.18276	-0.577167	0.563826	1
ENSG00000278996	0.554938	-0.757554	1.31282	-0.577044	0.563909	1
XRN1	0.366509	-0.556804	0.968334	-0.575012	0.565283	1
TAPBP	0.205905	0.966531	1.68146	0.574815	0.565417	1
LCOR	0.330493	0.57297	0.997466	0.574426	0.56568	1
SLC25A13	0.180571	1.0493	1.82701	0.574329	0.565745	1
NLRP1	0.338776	0.722339	1.26064	0.572995	0.566648	1
ENSG00000280441	0.750105	-0.830472	1.45237	-0.571805	0.567454	1
EIF2AK3	0.273647	-0.749076	1.31007	-0.571784	0.567468	1
TRAPPC8	0.238856	-0.85308	1.49281	-0.571457	0.56769	1
HNRNPK	0.227546	0.877552	1.53659	0.571105	0.567929	1
ADNP	0.308079	0.530758	0.930125	0.570631	0.56825	1
GNA12	0.363572	0.668181	1.17097	0.570621	0.568257	1
RPL21	0.656731	-0.665156	1.16587	-0.570521	0.568325	1
USP25	0.233576	-0.801237	1.40699	-0.569468	0.569039	1
RPL13	2.67737	-0.6069	1.06593	-0.569363	0.56911	1
TRPS1	0.181075	1.04829	1.84226	0.569022	0.569341	1
TGFB1	0.19131	-0.849731	1.49341	-0.568988	0.569364	1
USP9X	0.266337	0.688484	1.21103	0.568513	0.569686	1
TMC6	0.255719	-0.735303	1.29685	-0.566993	0.570719	1
NASP	0.283284	0.794912	1.40355	0.566356	0.571152	1
CUL4A	0.207108	0.969675	1.71373	0.565829	0.57151	1
ODF2L	0.142494	1.05788	1.87085	0.565454	0.571765	1
GAK	0.251443	-0.809392	1.43621	-0.563562	0.573052	1
RPL19	1.62607	0.607017	1.08002	0.562045	0.574086	1
PLEKHA1	0.255165	0.927039	1.65559	0.559944	0.575518	1
RBM33	0.310468	-0.564225	1.00848	-0.559481	0.575833	1
TYW1	0.183394	0.82058	1.46881	0.558671	0.576386	1
CNR2	0.51124	0.476729	0.854749	0.557741	0.577021	1
PRAG1	0.226612	-0.799884	1.43626	-0.55692	0.577582	1
TRIO	1.04231	0.354843	0.637485	0.55663	0.57778	1
VIM	0.33923	0.818196	1.47412	0.555042	0.578866	1
PHACTR4	0.406084	-0.56114	1.01129	-0.554876	0.578979	1
PIP4K2A	0.546594	0.447092	0.8063	0.554499	0.579237	1
AKAP13	2.22514	0.273796	0.49419	0.554031	0.579558	1
INPP5F	0.205767	0.898439	1.62176	0.553992	0.579585	1
USP48	0.209286	0.781027	1.41081	0.553601	0.579852	1
TRIP11	0.218273	-0.794896	1.43587	-0.553599	0.579853	1
CHPT1	0.51822	-0.505743	0.914212	-0.553201	0.580126	1
VAPA	0.248764	0.770689	1.39427	0.552755	0.580431	1
PTPRK	0.259974	0.60823	1.10047	0.552699	0.580469	1
BANK1	4.48782	0.251844	0.456077	0.552197	0.580813	1
PHYKPL	0.251876	-0.642281	1.1639	-0.551837	0.58106	1
TMEM123	0.156901	1.36011	2.46715	0.551287	0.581437	1
AP1B1	0.29364	0.664071	1.20556	0.550838	0.581744	1
ATP6V0E1	0.23166	0.870941	1.58123	0.550798	0.581772	1
CCM2	0.457144	0.460177	0.837797	0.549271	0.58282	1
INO80D	0.237005	0.596138	1.08704	0.548405	0.583414	1
ARL15	0.466987	0.53518	0.976188	0.548234	0.583531	1
RSF1	0.388969	0.587404	1.07226	0.54782	0.583816	1
RHOQ	0.257639	0.617038	1.13183	0.54517	0.585637	1
POLR2B	0.231287	-0.764022	1.40205	-0.544932	0.585801	1
RPRD2	0.248514	0.664977	1.22061	0.544788	0.585899	1
JADE3	0.2177	0.69939	1.28398	0.544704	0.585957	1
LAMA2	0.22274	-0.783303	1.44172	-0.54331	0.586916	1
WDR20	0.15778	1.27976	2.35674	0.543023	0.587114	1
KIAA0319L	0.202404	0.914452	1.68615	0.542332	0.58759	1
EIF3H	0.252437	0.755232	1.39415	0.541716	0.588014	1
CLMN	0.149785	1.00127	1.85309	0.540324	0.588974	1
RPS6KA5	0.292428	0.634667	1.17893	0.538343	0.59034	1
VMP1	0.206873	-0.808549	1.50363	-0.537731	0.590763	1
ZNF644	0.318464	0.585764	1.09233	0.536252	0.591784	1
CNOT4	0.205228	0.766027	1.43078	0.53539	0.59238	1
WNK1	0.233742	-0.639674	1.19516	-0.535221	0.592497	1
SCFD2	0.299459	0.574945	1.07655	0.534061	0.5933	1
TNFRSF13C	0.200917	0.869601	1.62964	0.533614	0.593609	1
MOB3B	0.195893	-0.851216	1.59748	-0.532849	0.594138	1
TMEM117	0.264779	0.726843	1.36484	0.532549	0.594346	1
MAML1	0.11244	1.6887	3.17454	0.53195	0.594761	1
TENT2	0.249933	-0.677329	1.27505	-0.531219	0.595267	1
NUP160	0.307461	0.647646	1.22144	0.530231	0.595952	1
HSP90AA1	0.44647	-0.762309	1.44253	-0.528453	0.597185	1
RASSF2	0.263853	0.665627	1.26132	0.527721	0.597693	1
ANKRD36C	0.251709	0.673198	1.27692	0.527206	0.59805	1
CUL3	0.378959	-0.543715	1.03399	-0.52584	0.599	1
BTLA	0.400639	0.590701	1.12438	0.525356	0.599336	1
SNX3	0.303792	0.622307	1.18492	0.525191	0.599451	1
PRKD3	0.229769	0.708665	1.3497	0.525055	0.599545	1
INTS10	0.177931	0.873302	1.66531	0.524409	0.599994	1
RPS2	0.96626	-0.480214	0.917324	-0.523495	0.60063	1
ZFP36L1	0.25755	0.712888	1.36287	0.523079	0.60092	1
ENSA	0.237276	0.677391	1.29945	0.52129	0.602165	1
OSBPL9	0.180148	0.790232	1.51782	0.520635	0.602621	1
ENSG00000227498	0.0825188	2.44454	4.69898	0.520227	0.602905	1
DCAF7	0.149483	-1.01342	1.95187	-0.519201	0.60362	1
KDM7A	0.125684	1.02435	1.97371	0.518996	0.603763	1
PEAK1	0.210156	-0.805239	1.55187	-0.518883	0.603842	1
ECE1	0.14595	1.0173	1.96146	0.518642	0.60401	1
SLC4A7	0.251714	0.689576	1.32967	0.518608	0.604034	1
SPATA5	0.335551	-0.611453	1.18003	-0.518166	0.604343	1
THOC2	0.353363	-0.493162	0.952811	-0.517587	0.604747	1
ITSN2	0.86857	0.387197	0.749026	0.516934	0.605202	1
SPTLC2	0.230913	-0.813114	1.57318	-0.51686	0.605254	1
ATG16L2	0.253328	-0.636386	1.23168	-0.516682	0.605378	1
ENSG00000255872	0.173084	-0.958088	1.85625	-0.516142	0.605755	1
COX4I1	0.240688	1.12521	2.18143	0.515814	0.605985	1
ABCC1	0.183545	-0.827834	1.6084	-0.514694	0.606767	1
SFPQ	0.302852	0.566659	1.10134	0.514518	0.60689	1
YIPF4	0.239439	0.706288	1.37603	0.51328	0.607756	1
SNX25	0.308448	0.47602	0.928611	0.512615	0.608221	1
CMIP	0.672229	-0.483791	0.945116	-0.511885	0.608731	1
INO80	0.313282	0.597161	1.16968	0.510534	0.609678	1
SKAP2	0.293106	0.535654	1.05075	0.509783	0.610204	1
HNRNPA3	0.244032	0.656741	1.29028	0.508992	0.610758	1
MICU3	0.098277	1.83427	3.60403	0.50895	0.610787	1
RASA2	0.566668	0.445052	0.874707	0.508801	0.610891	1
WDFY1	0.154527	-1.01832	2.00284	-0.508439	0.611146	1
RALGAPB	0.172888	-0.781703	1.53767	-0.508367	0.611196	1
BCAS3	0.473159	-0.4699	0.924851	-0.508082	0.611396	1
LRRC37A3	0.425149	-0.475614	0.93767	-0.507229	0.611994	1
GMDS	0.603171	0.63371	1.25302	0.505747	0.613034	1
SLC35F5	0.164168	0.870607	1.72766	0.503923	0.614316	1
TRPC4AP	0.197048	-0.801286	1.59022	-0.503883	0.614344	1
RALGAPA1	0.270036	0.593647	1.17842	0.503765	0.614426	1
ARGLU1	0.733112	0.352964	0.701484	0.503167	0.614847	1
TAX1BP1	0.277117	-0.595912	1.18458	-0.503058	0.614923	1
MYO1D	0.290891	0.624596	1.24535	0.501542	0.61599	1
MAP4K4	0.6906	0.420622	0.839901	0.5008	0.616512	1
ATP2A3	0.378483	-0.530431	1.06065	-0.500099	0.617005	1
COL19A1	0.710248	-0.467389	0.93485	-0.499961	0.617103	1
RCOR3	0.148086	0.932671	1.86609	0.499799	0.617217	1
TNFAIP8	1.20455	0.335393	0.672829	0.498482	0.618144	1
MT-ND4	0.714403	0.618222	1.24033	0.498432	0.61818	1
ZRANB2	0.373948	0.501668	1.00937	0.497009	0.619183	1
LINGO1	0.654638	-0.462696	0.933366	-0.495729	0.620086	1
APAF1	0.0929523	1.45116	2.93363	0.494663	0.620838	1
ZEB1	0.366517	0.505966	1.02292	0.494628	0.620863	1
SLC25A4	0.1451	1.14525	2.31722	0.494234	0.621141	1
ZXDC	0.203082	-0.798281	1.61734	-0.493578	0.621604	1
CSNK1E	0.0730969	1.84544	3.74834	0.492335	0.622483	1
ZNF652	0.438504	-0.463405	0.942955	-0.49144	0.623115	1
HLA-A	1.05476	-0.410372	0.836279	-0.490712	0.62363	1
SEC24B	0.287619	0.585451	1.19345	0.490555	0.623742	1
NFKB1	0.173099	-0.884213	1.80341	-0.490301	0.623921	1
HIF1A	0.29795	0.583521	1.19052	0.490139	0.624036	1
MTREX	0.171836	-0.785814	1.60744	-0.488859	0.624942	1
TMEM87A	0.257763	0.684418	1.40465	0.487251	0.62608	1
NUTM2A-AS1	0.276574	0.508921	1.04481	0.487095	0.626191	1
UBAC2	0.414973	0.423397	0.869458	0.486967	0.626281	1
PIK3CA	0.21539	0.695661	1.42887	0.486862	0.626356	1
RASGRP3	0.215244	-0.658498	1.35304	-0.486682	0.626483	1
ACTB	1.42452	-0.455279	0.935813	-0.486507	0.626608	1
ZMYM5	0.209855	0.801604	1.65115	0.485482	0.627334	1
TNKS2	0.177298	0.788937	1.63019	0.483953	0.62842	1
EIF4E	0.19965	0.75919	1.56967	0.483661	0.628627	1
EIF3J	0.128117	-1.04346	2.15742	-0.48366	0.628627	1
DAPP1	0.175831	0.719052	1.49061	0.482388	0.62953	1
NRF1	0.227959	-0.546842	1.1344	-0.482055	0.629767	1
RERE	1.11229	0.301642	0.625839	0.48198	0.62982	1
RAF1	0.254438	0.606299	1.25949	0.481385	0.630243	1
SETDB1	0.20081	-0.702181	1.46072	-0.480707	0.630725	1
PIK3AP1	0.415852	-0.455807	0.948537	-0.480537	0.630846	1
SP140L	0.325536	0.514911	1.07315	0.479815	0.631359	1
HNRNPU	0.398069	-0.448374	0.935216	-0.479434	0.63163	1
SIK3	1.17114	0.294613	0.614681	0.479294	0.63173	1
WHAMM	0.158053	-0.781335	1.63549	-0.477737	0.632837	1
MAGED1	0.126938	0.994185	2.08451	0.476939	0.633406	1
MAP2K4	0.223087	-0.645415	1.35357	-0.476823	0.633488	1
CELF1	0.345243	0.437336	0.919562	0.475592	0.634365	1
MSI2	0.424906	-0.485674	1.02129	-0.475549	0.634395	1
LINC01811	0.251823	-0.735521	1.54747	-0.475307	0.634569	1
RIC1	0.41946	-0.47644	1.00294	-0.475043	0.634756	1
RNGTT	0.259218	0.582949	1.22747	0.47492	0.634844	1
ATG2B	0.156096	1.07144	2.25824	0.474458	0.635173	1
DDHD1	0.222904	-0.724132	1.52689	-0.474253	0.635319	1
RCOR1	0.122003	1.18619	2.50145	0.474199	0.635358	1
ENSG00000259564	0.142015	-0.899007	1.89921	-0.473358	0.635958	1
PDS5A	0.605109	-0.370301	0.78253	-0.47321	0.636063	1
BAZ1A	0.399999	0.470695	0.996272	0.472457	0.636601	1
UBXN4	0.240907	-0.591329	1.25172	-0.472413	0.636632	1
PCDH9	0.572447	0.551171	1.1689	0.47153	0.637262	1
ABL1	0.325853	-0.555317	1.17814	-0.471353	0.637389	1
KAT2B	0.30342	-0.611241	1.2977	-0.47102	0.637626	1
CCAR1	0.404087	0.449217	0.953917	0.470918	0.637699	1
IFNAR1	0.14736	0.919181	1.95202	0.470886	0.637722	1
UBR3	0.187737	-0.756946	1.61064	-0.469966	0.638379	1
TTN-AS1	0.141225	0.938087	1.99903	0.469271	0.638876	1
LINC01004	0.268166	-0.61104	1.30281	-0.469018	0.639057	1
MAPK1	0.277824	-0.52182	1.11593	-0.467611	0.640063	1
SPARCL1	0.218222	0.771893	1.6516	0.467362	0.640241	1
SH3GLB1	0.161595	0.817459	1.74994	0.467137	0.640402	1
ZSWIM6	0.389265	-0.509842	1.09168	-0.467025	0.640482	1
TOP1	0.238174	-0.606528	1.2996	-0.466705	0.640711	1
MCOLN2	0.127601	1.08944	2.33606	0.466358	0.640959	1
MAP2K1	0.200164	0.75538	1.62008	0.466261	0.641029	1
KYNU	0.403105	-0.460031	0.987275	-0.465961	0.641244	1
PUM1	0.482716	-0.427914	0.918501	-0.465884	0.641299	1
RSBN1L	0.343574	0.504016	1.08271	0.465513	0.641564	1
ORMDL1	0.297798	0.463816	0.996462	0.465463	0.6416	1
RBM6	1.29372	-0.308817	0.663539	-0.465409	0.641638	1
ITGA4	0.591674	-0.425048	0.913869	-0.465108	0.641854	1
UQCRB	0.173743	1.04657	2.25045	0.465049	0.641897	1
ENSG00000272368	0.1546	-0.966403	2.08374	-0.463782	0.642804	1
MORC3	0.249171	0.618349	1.33521	0.463109	0.643286	1
GAB2	0.191444	-0.760799	1.64648	-0.462076	0.644027	1
XPO4	0.205777	0.685904	1.48707	0.461245	0.644623	1
YLPM1	0.316244	-0.544312	1.18143	-0.460723	0.644998	1
C1QTNF3-AMACR	0.159028	0.911343	1.97982	0.460316	0.645289	1
PKN2	0.338886	0.423242	0.920069	0.460011	0.645508	1
PABPC1	0.811501	-0.37717	0.821194	-0.459295	0.646023	1
USP8	0.388605	-0.495603	1.07908	-0.459282	0.646031	1
FKBP5	0.936106	0.379016	0.82624	0.458724	0.646433	1
PCED1B	0.298495	-0.531109	1.15798	-0.458651	0.646485	1
NCOA3	1.54911	0.239237	0.521644	0.458622	0.646506	1
TCL1A	0.447308	-0.947816	2.06724	-0.458493	0.646598	1
ANAPC1	0.151214	0.917102	2.00509	0.457387	0.647393	1
TNRC6C	0.192754	-0.807858	1.76889	-0.456703	0.647885	1
CEP104	0.14624	1.00894	2.21109	0.456306	0.64817	1
SENP7	0.287352	0.505553	1.1128	0.454306	0.649608	1
GIGYF2	0.228114	0.567012	1.24878	0.454053	0.649791	1
IGF2R	0.217766	-0.682493	1.50402	-0.453779	0.649988	1
SCLT1	0.232261	-0.631298	1.39212	-0.453481	0.650202	1
PTPRA	0.249771	-0.547204	1.2084	-0.452832	0.65067	1
VCL	0.118176	1.09749	2.4239	0.452778	0.650709	1
CPSF6	0.200649	0.707356	1.56247	0.452718	0.650752	1
KDM2B	0.216999	0.616021	1.36186	0.452338	0.651025	1
MGMT	0.222816	0.682486	1.51034	0.451876	0.651359	1
HERC4	0.794817	-0.349938	0.775317	-0.451348	0.651738	1
ENSG00000258760	0.402335	-0.720901	1.59981	-0.450616	0.652266	1
BLCAP	0.11202	1.16287	2.58786	0.449354	0.653176	1
ZNF532	0.211759	0.650018	1.44853	0.448743	0.653617	1
ANKRD13C	0.152066	0.835486	1.8638	0.448269	0.653959	1
PPP2R5C	0.53388	0.417185	0.931236	0.447991	0.65416	1
SOS1	0.290961	-0.472754	1.05572	-0.447801	0.654297	1
EPSTI1	0.210281	-0.667692	1.49126	-0.447735	0.654344	1
EIF5	0.359094	-0.535459	1.19617	-0.447644	0.65441	1
HSD17B4	0.281554	-0.620175	1.3858	-0.447523	0.654498	1
ORAI2	0.296496	-0.542189	1.21197	-0.447362	0.654613	1
METTL15	0.178786	-0.743366	1.66473	-0.446538	0.655208	1
BMPR2	0.3353	-0.501316	1.12454	-0.445798	0.655743	1
GABPB1-AS1	0.535274	-0.414064	0.931182	-0.444665	0.656562	1
CHCHD3	0.312996	0.488542	1.09878	0.444623	0.656592	1
TGFBR2	0.62764	-0.351904	0.791519	-0.444594	0.656613	1
NPTN	0.132289	0.937474	2.10982	0.444339	0.656798	1
CAMTA1	0.166401	0.858025	1.93143	0.444244	0.656866	1
ARHGEF1	0.273779	0.583166	1.31286	0.444196	0.656901	1
RPS29	0.770421	0.618381	1.39385	0.443651	0.657295	1
NCOR1	0.595187	0.338203	0.763137	0.443174	0.65764	1
FCHSD2	2.42157	-0.213813	0.482608	-0.443036	0.65774	1
TMEM163	0.169207	-0.945392	2.13631	-0.442536	0.658101	1
CNOT2	0.305304	0.541565	1.22508	0.442065	0.658442	1
VGLL4	0.220673	0.743144	1.68109	0.44206	0.658446	1
TSPAN3	0.271496	-0.635611	1.43832	-0.441912	0.658553	1
TERF2IP	0.336348	0.464228	1.05097	0.441715	0.658696	1
DNAJB14	0.146598	-0.906202	2.05194	-0.441632	0.658756	1
ACBD6	0.325243	0.469823	1.066	0.440736	0.659404	1
REPS1	0.153536	-0.848644	1.92601	-0.440622	0.659486	1
SLC25A26	0.242885	0.573109	1.30229	0.440078	0.659881	1
TMCC1	0.167744	0.707908	1.61026	0.439623	0.66021	1
UBE2E3	0.140489	1.07785	2.45582	0.438894	0.660739	1
GNB1	0.394444	0.421261	0.960227	0.438709	0.660872	1
ESYT2	0.198551	-0.599543	1.36755	-0.438407	0.661091	1
SFI1	0.0939869	1.60543	3.67318	0.437067	0.662063	1
KLF2	0.222019	-0.564867	1.29402	-0.43652	0.66246	1
MTDH	0.322554	-0.527868	1.21158	-0.435684	0.663066	1
TBC1D1	0.384853	-0.417688	0.959417	-0.435356	0.663304	1
ACTR2	0.47823	0.424772	0.976163	0.435145	0.663458	1
TBCA	0.290536	-0.511693	1.17666	-0.43487	0.663657	1
ENSG00000259536	0.140109	-1.03148	2.37207	-0.434841	0.663678	1
ZDHHC21	0.51176	0.447296	1.02892	0.434725	0.663762	1
SLC15A2	0.160047	1.01556	2.33688	0.434582	0.663866	1
MYL12A	0.366333	0.470226	1.0823	0.434469	0.663948	1
HIP1R	0.205469	-0.700986	1.61458	-0.434161	0.664172	1
C1GALT1	0.182009	0.668902	1.54672	0.432466	0.665403	1
NRDC	0.305584	0.440096	1.01929	0.431766	0.665911	1
HLA-DQA1	0.734037	-0.381514	0.884103	-0.431527	0.666085	1
UGP2	0.240516	-0.570034	1.32128	-0.431425	0.666159	1
RHOA	0.370241	0.448421	1.04012	0.431126	0.666377	1
SLC16A1-AS1	0.157787	-0.789072	1.83247	-0.430605	0.666756	1
TMF1	0.136608	0.937557	2.18301	0.429478	0.667575	1
HUWE1	0.234993	0.641566	1.49662	0.428675	0.66816	1
GRK5	0.362207	0.472649	1.10392	0.428155	0.668538	1
MTR	0.223199	-0.568856	1.33142	-0.427255	0.669193	1
ACAP2	0.557844	0.336196	0.787214	0.427071	0.669328	1
FMNL1	0.310585	-0.478441	1.12055	-0.42697	0.669401	1
LIN52	0.117121	1.03486	2.42556	0.426647	0.669636	1
PCNX1	0.189873	-0.664567	1.56108	-0.42571	0.670319	1
ARHGDIB	0.303782	-0.556219	1.30878	-0.424991	0.670843	1
KMT5B	0.197333	-0.735583	1.73219	-0.424654	0.671089	1
TBL1X	0.313366	-0.766586	1.8074	-0.424137	0.671466	1
MYL2	0.498268	-0.370055	0.874536	-0.423145	0.672189	1
RAD23B	0.173843	-0.721075	1.70459	-0.423019	0.672282	1
NUTM2B-AS1	0.201606	-0.592316	1.40513	-0.421539	0.673362	1
PRPF40A	0.137494	0.809637	1.92331	0.420961	0.673784	1
UST	0.364718	-0.410506	0.975861	-0.420661	0.674003	1
SH3BP5	0.414509	0.413732	0.985307	0.419901	0.674558	1
PPP1R10	0.109703	1.28431	3.06385	0.419182	0.675083	1
LTN1	0.0957982	1.35435	3.23426	0.418751	0.675398	1
PDPK1	0.145559	0.851777	2.03631	0.418295	0.675732	1
HIVEP1	0.220908	0.691341	1.65318	0.418189	0.675809	1
GALNT10	0.305352	-0.490993	1.17424	-0.418137	0.675847	1
ATP5F1E	0.434437	-0.56887	1.3606	-0.418102	0.675873	1
RORA	0.167788	0.813039	1.94618	0.417762	0.676121	1
ALPK1	0.2053	0.842753	2.01914	0.417382	0.676399	1
KCNQ5	0.494941	-0.569586	1.36718	-0.416612	0.676962	1
CAMK1D	1.96047	0.282306	0.677666	0.416586	0.676981	1
NFKBID	0.156548	-0.996776	2.39408	-0.41635	0.677154	1
UBE2B	0.206948	-0.648717	1.56066	-0.415669	0.677653	1
SCN7A	0.0895462	1.46346	3.52558	0.415098	0.67807	1
TMEM65	0.167521	0.868417	2.09219	0.415075	0.678087	1
CHD1	0.383667	0.378369	0.912102	0.414832	0.678265	1
CCNL1	0.216223	-0.652422	1.5744	-0.414393	0.678586	1
FCMR	0.553701	-0.402527	0.971893	-0.414168	0.678751	1
RACK1	0.70441	-0.503984	1.21762	-0.41391	0.67894	1
SCAF4	0.155923	-0.783618	1.89884	-0.412682	0.67984	1
IGHM	0.845144	-0.342847	0.83156	-0.412294	0.680124	1
PLAC8	0.213037	0.605393	1.47009	0.411806	0.680481	1
GATAD2B	0.441623	-0.371244	0.902488	-0.411356	0.680811	1
GGNBP2	0.402828	-0.493434	1.19963	-0.411321	0.680838	1
C2CD5	0.220858	0.579423	1.40892	0.411252	0.680888	1
HLA-B	1.84204	0.297783	0.726516	0.409878	0.681896	1
EBLN3P	0.149336	-0.946023	2.31206	-0.409169	0.682416	1
CD200	0.122871	-0.933324	2.28377	-0.408676	0.682777	1
TRIM14	0.181809	0.68909	1.6882	0.408181	0.683141	1
AGFG1	0.178315	0.765826	1.87699	0.408008	0.683268	1
RAB8B	0.185969	-0.735585	1.80296	-0.407987	0.683283	1
SEMA4B	0.250533	0.44989	1.10428	0.407407	0.683709	1
COMMD10	0.613022	-0.361752	0.888193	-0.40729	0.683795	1
GTF2B	0.194787	-0.806988	1.98381	-0.406786	0.684165	1
UBR4	0.213776	0.584007	1.43648	0.406554	0.684335	1
VPS54	0.180057	0.765803	1.88459	0.40635	0.684485	1
SHLD1	0.214592	-0.702709	1.72938	-0.406336	0.684496	1
MLLT10	0.208158	-0.570946	1.40748	-0.405652	0.684999	1
WDR7	0.157865	0.740078	1.83232	0.403903	0.686284	1
NEGR1	0.10883	1.99548	4.94842	0.403257	0.686759	1
GNA13	0.137233	0.841328	2.08646	0.403232	0.686777	1
ZBTB20	2.14321	0.179256	0.444764	0.403037	0.686921	1
RIC3	0.17157	-0.717736	1.78108	-0.402979	0.686964	1
AP3B1	0.422534	0.375821	0.933108	0.402763	0.687123	1
AEBP2	0.198321	0.556512	1.38212	0.40265	0.687206	1
ZBTB20-AS5	0.11522	-0.799404	1.98623	-0.402472	0.687337	1
TXNDC11	0.184443	0.755009	1.88016	0.401566	0.688004	1
ENTPD1-AS1	0.392854	-0.448469	1.12117	-0.400001	0.689155	1
LIMD1	0.286638	-0.458073	1.1459	-0.399749	0.689342	1
STX8	0.326148	-0.474802	1.18907	-0.399305	0.689669	1
TET2	0.129041	0.785112	1.96732	0.399077	0.689836	1
FAF1	0.387159	0.356038	0.892414	0.398961	0.689922	1
CHD8	0.193967	-0.597925	1.50017	-0.39857	0.69021	1
SRSF2	0.294436	-0.507678	1.27438	-0.398371	0.690357	1
RNF38	0.470776	0.331004	0.833353	0.397196	0.691223	1
DLG1	0.247685	0.475982	1.20008	0.396627	0.691643	1
RPS9	0.929003	-0.393507	0.994025	-0.395872	0.692199	1
EIF3E	0.24031	-0.632344	1.59927	-0.395394	0.692552	1
RAB3GAP2	0.17646	0.628036	1.58966	0.395076	0.692787	1
ORC4	0.137854	0.892858	2.26121	0.394858	0.692948	1
LRRFIP1	0.553094	0.320029	0.811834	0.394205	0.69343	1
SOX5	0.601067	-0.629732	1.59975	-0.393645	0.693843	1
WWP1	0.105897	0.994232	2.52653	0.393517	0.693938	1
ZDHHC17	0.177309	0.684812	1.74346	0.392788	0.694476	1
ARID1A	0.427448	0.369974	0.944949	0.391528	0.695407	1
USP3-AS1	0.130737	-0.921314	2.35477	-0.391254	0.695609	1
MYO1E	0.126871	-1.02472	2.61912	-0.391246	0.695615	1
SCAF11	0.614631	0.361055	0.924169	0.390681	0.696033	1
ZNRF2	0.109785	1.0298	2.63652	0.39059	0.6961	1
LAMB1	0.0763349	1.65188	4.23474	0.390077	0.69648	1
ZNF831	0.222172	-0.594653	1.52508	-0.389916	0.696598	1
ANKIB1	0.227704	0.516598	1.32503	0.389876	0.696629	1
DEF6	0.175122	-0.688462	1.76696	-0.38963	0.69681	1
ENSG00000283782	0.150344	-0.731711	1.87808	-0.389606	0.696828	1
FYN	0.34881	0.482197	1.23867	0.389288	0.697063	1
STAU1	0.15791	0.68504	1.75982	0.389268	0.697078	1
FCRL2	0.488108	0.358383	0.922326	0.388564	0.697599	1
XPO6	0.225515	0.605895	1.56041	0.388292	0.6978	1
LINC01362	0.114142	-1.06137	2.73673	-0.387824	0.698146	1
GTF2I	0.447932	0.341717	0.881201	0.387786	0.698175	1
SPSB3	0.122236	1.06726	2.75301	0.387668	0.698261	1
CSRP3	0.148706	-0.885682	2.29002	-0.386758	0.698936	1
HNRNPM	0.282396	0.565402	1.46261	0.38657	0.699075	1
YWHAB	0.210415	0.677923	1.76199	0.384748	0.700424	1
KHDRBS1	0.23777	0.556223	1.44656	0.384514	0.700598	1
LY86-AS1	0.228595	-0.531227	1.38178	-0.38445	0.700645	1
ZMYND8	0.405463	0.385106	1.00466	0.383318	0.701484	1
MTM1	0.269678	-0.500615	1.30615	-0.383274	0.701516	1
RC3H1	0.324096	-0.407099	1.0624	-0.383188	0.701581	1
RPS7	1.06164	-0.458347	1.19623	-0.38316	0.701601	1
IGLC3	0.17708	-0.911218	2.38399	-0.382224	0.702296	1
PAWR	0.168763	-0.808218	2.11726	-0.381729	0.702662	1
MBP	0.40114	0.428495	1.12253	0.381723	0.702667	1
ETV6	0.778469	-0.277909	0.729206	-0.381112	0.70312	1
TRAF3	0.567523	0.356666	0.9359	0.381095	0.703133	1
PRKACB	0.177734	0.622972	1.639	0.380093	0.703876	1
UTRN	1.19687	0.230856	0.607747	0.379856	0.704053	1
EXOG	0.152146	-0.826525	2.17886	-0.379339	0.704436	1
MAST4	0.258833	0.51864	1.36731	0.379313	0.704456	1
ACTG1	0.398589	-0.438943	1.15737	-0.37926	0.704495	1
FRYL	0.379773	-0.34636	0.913583	-0.379123	0.704597	1
RPS12	2.4863	-0.438404	1.15701	-0.378912	0.704753	1
IFI16	0.54391	-0.330835	0.873312	-0.378828	0.704816	1
SLTM	0.269311	-0.519313	1.3724	-0.378399	0.705134	1
SMIM14	0.348975	0.419174	1.10949	0.377807	0.705574	1
LSM14A	0.442343	0.366638	0.972375	0.377054	0.706133	1
PCMTD1	0.331453	0.371589	0.986177	0.376798	0.706324	1
PITPNC1	0.239983	0.650462	1.7289	0.37623	0.706746	1
MCTP2	0.326611	0.401598	1.06798	0.376036	0.70689	1
ATG7	0.428673	0.365573	0.972179	0.376035	0.706891	1
VPS4B	0.173207	-0.597506	1.58965	-0.375872	0.707012	1
RPL13A	0.752727	-0.510272	1.35767	-0.375843	0.707034	1
DCAF5	0.21695	-0.567098	1.5113	-0.375239	0.707483	1
FAM177B	0.170786	-0.76313	2.03634	-0.374755	0.707843	1
PPP6R3	0.518459	-0.322104	0.862176	-0.373594	0.708706	1
HP1BP3	0.387329	0.430888	1.15337	0.37359	0.70871	1
EFR3A	0.127107	0.798883	2.14235	0.372901	0.709222	1
SMG1	0.409428	-0.350144	0.940282	-0.372382	0.709609	1
ZNF814	0.229156	-0.542042	1.46245	-0.370639	0.710907	1
ARMH3	0.156255	-0.677533	1.83838	-0.36855	0.712463	1
TNFRSF13B	0.186251	0.721826	1.96311	0.367696	0.7131	1
TFEB	0.577752	0.308562	0.840205	0.367246	0.713436	1
PTPN22	0.154569	-0.735599	2.00824	-0.366291	0.714148	1
FAM120B	0.267954	0.507801	1.39098	0.365068	0.71506	1
KATNBL1	0.119644	0.877472	2.40618	0.364675	0.715354	1
DMTF1	0.116191	-0.85265	2.33839	-0.364632	0.715386	1
CCSER2	0.165964	0.61859	1.69727	0.364461	0.715514	1
ZMYND11	0.161682	0.661412	1.81598	0.364217	0.715696	1
LSM8	0.144278	0.806659	2.21801	0.363685	0.716093	1
NBEA	0.141708	0.787188	2.16483	0.363625	0.716138	1
RPL35	0.505376	0.601002	1.65616	0.36289	0.716687	1
RSRC2	0.274224	0.459308	1.26656	0.362643	0.716871	1
HNRNPDL	0.448261	0.343345	0.94847	0.361998	0.717353	1
ENTPD4	0.163776	0.69989	1.93959	0.360844	0.718216	1
CELF2	1.74499	0.212021	0.587688	0.360772	0.71827	1
DNAJC13	0.116231	0.839388	2.32901	0.360405	0.718544	1
SLC11A2	0.113162	1.20955	3.35673	0.360336	0.718596	1
RPL5	1.08802	0.337711	0.93749	0.360229	0.718676	1
RPL15	0.822637	-0.457565	1.27037	-0.360183	0.71871	1
BABAM2	0.240629	-0.500881	1.39117	-0.360044	0.718814	1
CCDC50	0.139645	-0.664273	1.84537	-0.359968	0.718871	1
SRSF7	0.394955	0.338907	0.941865	0.359825	0.718978	1
PRPF38B	0.189198	0.570941	1.58838	0.359448	0.71926	1
ZNF430	0.187011	-0.594307	1.65495	-0.359108	0.719514	1
SP3	0.243	-0.443746	1.23597	-0.359028	0.719574	1
ENSG00000249738	0.170863	-0.727882	2.02877	-0.35878	0.71976	1
SNTB1	0.159967	0.769031	2.14414	0.358667	0.719844	1
ATP5MG	0.220655	-0.633132	1.76987	-0.357727	0.720547	1
TMSB10	1.14196	0.353158	0.987233	0.357725	0.720549	1
TENT4A	0.18171	-0.622606	1.7407	-0.357676	0.720586	1
CD96	0.154376	0.851642	2.3832	0.357352	0.720828	1
PPP2R3C	0.17115	-0.754938	2.11301	-0.357281	0.720881	1
BRD4	0.316677	-0.33853	0.948338	-0.356972	0.721113	1
NR3C1	0.469936	-0.305136	0.856878	-0.356101	0.721765	1
TAF15	0.251163	-0.418857	1.17791	-0.355593	0.722145	1
FAM3C	0.239929	-0.462512	1.30197	-0.35524	0.72241	1
ENTPD1	0.315271	0.41969	1.18158	0.355194	0.722445	1
COL4A3	0.26332	0.416767	1.17446	0.354859	0.722695	1
CABIN1	0.119646	1.03615	2.9315	0.353454	0.723748	1
TAF1D	0.440414	0.309349	0.875655	0.353277	0.723881	1
UNK	0.14571	0.946003	2.67789	0.353264	0.72389	1
CDC42	0.270435	0.388411	1.10037	0.352981	0.724103	1
RETREG3	0.153359	-0.7356	2.08406	-0.352966	0.724114	1
ENSG00000228061	0.150216	-0.822715	2.33173	-0.352835	0.724212	1
ANKRD1	0.134242	-0.716172	2.0298	-0.352829	0.724217	1
SORBS2	0.177654	-0.602114	1.70992	-0.35213	0.724741	1
RPL29	1.12126	-0.41769	1.18717	-0.351838	0.72496	1
PIK3R1	0.291126	-0.462238	1.31398	-0.351785	0.725	1
FCER2	0.252186	0.541053	1.53827	0.351727	0.725043	1
ENSG00000235978	0.190859	-0.7356	2.09964	-0.350346	0.726079	1
CD69	0.19424	-0.731546	2.08935	-0.350131	0.72624	1
DCAF6	0.169543	0.625525	1.78989	0.349477	0.726731	1
SLC37A1	0.166954	0.840192	2.40998	0.34863	0.727367	1
SMC5	0.269339	-0.411007	1.17921	-0.348544	0.727432	1
HSPA9	0.119549	-0.7356	2.11144	-0.348388	0.727549	1
ZNF148	0.405944	-0.308087	0.884525	-0.348307	0.727609	1
MBD5	0.501058	0.296681	0.851999	0.348218	0.727677	1
RPS19	2.56015	-0.480351	1.38062	-0.347923	0.727898	1
GOLGA8B	0.285949	-0.482527	1.38742	-0.347788	0.728	1
AK9	0.148905	-0.772578	2.2231	-0.347522	0.728199	1
CDC27	0.182115	0.605751	1.74409	0.347317	0.728353	1
RER1	0.139605	-0.779989	2.25014	-0.346641	0.728861	1
RLF	0.204423	0.590975	1.70611	0.346388	0.729051	1
PML	0.100594	0.983246	2.83948	0.346276	0.729135	1
SNX10	0.177035	0.597929	1.72714	0.346196	0.729196	1
PTPN1	0.487858	-0.329784	0.952625	-0.346184	0.729204	1
ABCA6	0.0868923	1.49256	4.32337	0.34523	0.729922	1
ANKRD10	0.235503	0.436376	1.2661	0.344661	0.73035	1
CGGBP1	0.213494	-0.438283	1.27205	-0.344548	0.730434	1
FGD4	0.0916297	1.06557	3.1048	0.343201	0.731447	1
BCAS4	0.307806	-0.350438	1.02268	-0.342667	0.731849	1
TRA2B	0.192729	0.581338	1.69712	0.342544	0.731942	1
LINC01725	0.169233	-0.716823	2.09517	-0.342131	0.732253	1
ATP5MC2	0.269632	-0.525114	1.53543	-0.341997	0.732353	1
GSE1	0.248054	-0.529703	1.5493	-0.341899	0.732427	1
KCNQ1	0.352376	-0.440907	1.29007	-0.34177	0.732524	1
GRAPL	0.461082	0.460211	1.3477	0.34148	0.732742	1
KIF1B	0.117717	0.914817	2.67929	0.34144	0.732773	1
CCDC32	0.12738	-0.731508	2.14334	-0.341293	0.732883	1
DZIP3	0.138023	0.77971	2.28759	0.340843	0.733222	1
AFF4	0.278531	0.391887	1.14993	0.340792	0.73326	1
CAPZA1	0.413398	0.311159	0.913047	0.340792	0.73326	1
RNMT	0.254638	0.50021	1.46849	0.340627	0.733384	1
MECOM	0.0684749	1.71286	5.03094	0.340465	0.733506	1
TRIM73	0.108777	0.89261	2.62234	0.340387	0.733565	1
RNF138	0.127423	-0.880318	2.58872	-0.34006	0.733812	1
ASXL2	0.229891	-0.459932	1.35381	-0.339732	0.734058	1
IER2	0.315765	-0.565766	1.66764	-0.339261	0.734413	1
ZBTB25	0.0852038	1.02595	3.02548	0.339103	0.734532	1
TET3	0.230491	-0.523107	1.5432	-0.338975	0.734628	1
LRCH1	0.232329	0.418138	1.23458	0.338688	0.734845	1
NDUFV2	0.134748	0.780145	2.30852	0.337942	0.735407	1
USP47	0.308243	-0.398707	1.1799	-0.337916	0.735427	1
MYH9	0.610795	0.306884	0.908446	0.337812	0.735505	1
LYPLAL1	0.167578	0.658992	1.95212	0.337577	0.735682	1
TRAPPC9	0.671072	-0.284177	0.842729	-0.337211	0.735958	1
RPL24	0.485655	-0.499696	1.48225	-0.337119	0.736027	1
IKBKB	0.127992	0.753101	2.23893	0.336367	0.736594	1
USP39	0.158044	-0.720072	2.14135	-0.336271	0.736667	1
SLIRP	0.18871	-0.580184	1.72559	-0.336223	0.736702	1
RBMS3	0.058661	1.75571	5.22912	0.335757	0.737054	1
EXOC6B	0.192012	0.436188	1.30029	0.335454	0.737283	1
NBPF19	0.0747126	1.25434	3.74364	0.335059	0.73758	1
ASAP1	0.390633	0.298246	0.890676	0.334854	0.737735	1
NNT	0.189219	0.556301	1.66471	0.334173	0.738249	1
GOLGA4	0.275544	0.369346	1.10699	0.333649	0.738645	1
LAMTOR1	0.0955652	1.14202	3.42518	0.333419	0.738818	1
SPPL3	0.402873	-0.348207	1.04485	-0.333261	0.738937	1
CTDSPL2	0.159897	-0.720428	2.16473	-0.332802	0.739284	1
FAU	1.20645	-0.389934	1.17244	-0.332585	0.739448	1
PSMB9	0.170174	0.590269	1.77664	0.33224	0.739708	1
MGP	0.17798	-0.607602	1.83037	-0.331955	0.739923	1
VPS13B	0.842113	-0.251726	0.758482	-0.331881	0.739979	1
RUBCN	0.181026	0.500234	1.50983	0.331318	0.740404	1
PBX3	0.296263	0.397362	1.20122	0.330799	0.740796	1
ZNF33B	0.164397	0.740128	2.23741	0.330797	0.740798	1
NEK7	0.167176	0.554885	1.67912	0.330462	0.741051	1
MBTPS1	0.142853	0.652646	1.97911	0.329768	0.741575	1
UBE3C	0.228541	0.474276	1.43954	0.329462	0.741806	1
UBE2R2	0.232254	-0.395639	1.20274	-0.328949	0.742194	1
TMED5	0.150765	-0.664139	2.02227	-0.328412	0.7426	1
MIB1	0.142709	-0.73646	2.24776	-0.327642	0.743182	1
CD44	0.272095	-0.400262	1.22617	-0.326433	0.744097	1
TNNI3	0.233131	-0.468165	1.43626	-0.325961	0.744454	1
ZNF567	0.130973	0.793068	2.43457	0.325752	0.744612	1
DDX46	0.364301	-0.308367	0.946812	-0.32569	0.744659	1
STAT6	0.269494	0.522186	1.60344	0.325666	0.744677	1
RAB1A	0.26408	-0.370794	1.1399	-0.325286	0.744965	1
ATG5	0.169391	0.577775	1.77673	0.32519	0.745038	1
POGZ	0.400447	0.302854	0.932324	0.324838	0.745304	1
MBD2	0.208268	0.530891	1.63477	0.324749	0.745371	1
NHLRC3	0.149422	-0.562392	1.73298	-0.324523	0.745542	1
CTSZ	0.193935	-0.593938	1.83365	-0.32391	0.746006	1
ADD1	0.423075	0.334589	1.03473	0.32336	0.746423	1
RALY	0.390182	-0.365726	1.13233	-0.322985	0.746707	1
APOLD1	0.102343	0.961417	2.97761	0.322882	0.746785	1
RSRP1	0.71219	0.235223	0.729831	0.322297	0.747228	1
MYO1F	0.117931	0.744743	2.31406	0.321833	0.747579	1
FILIP1L	0.199496	-0.579393	1.80038	-0.321817	0.747591	1
STEAP1B	0.182758	-0.590178	1.83473	-0.32167	0.747703	1
DAZAP2	0.274875	-0.452854	1.4118	-0.320763	0.74839	1
PNPLA7	0.102614	1.00783	3.14777	0.320174	0.748836	1
ANK2	0.208564	-0.584035	1.82489	-0.320038	0.74894	1
CFDP1	0.220203	-0.500056	1.56283	-0.319968	0.748992	1
MSRA	0.214257	0.511493	1.59906	0.319871	0.749066	1
SCAPER	0.442422	0.295874	0.926826	0.319233	0.74955	1
ABCA8	0.0965274	1.80575	5.6602	0.319025	0.749707	1
DGKG	0.175861	-0.661908	2.07539	-0.318932	0.749778	1
SPDYE2	0.115714	-0.713719	2.24102	-0.318479	0.750121	1
DDX10	0.201597	-0.558328	1.7533	-0.318443	0.750149	1
SNED1	0.212242	-0.593869	1.87254	-0.317146	0.751133	1
ABCA9	0.0693548	1.7939	5.66117	0.316878	0.751336	1
ITGB1	0.211127	0.500642	1.586	0.315664	0.752257	1
AKAP11	0.114657	0.888691	2.81854	0.315302	0.752532	1
TRERF1	0.13261	0.768644	2.43892	0.315158	0.752642	1
BAX	0.187048	-0.602701	1.91535	-0.314669	0.753013	1
POU2F1	0.285315	-0.337386	1.07236	-0.31462	0.75305	1
UGGT1	0.103514	-0.764538	2.43157	-0.314422	0.753201	1
CAB39	0.161388	-0.556283	1.77037	-0.314218	0.753355	1
LITAF	0.212316	-0.555489	1.77022	-0.313796	0.753676	1
EEF1B2	0.506351	-0.498565	1.58956	-0.31365	0.753787	1
ARHGAP30	0.206243	-0.446902	1.42574	-0.313453	0.753937	1
GINM1	0.114044	0.733187	2.33914	0.313443	0.753944	1
HS2ST1	0.122447	0.782911	2.50357	0.312717	0.754495	1
HLA-DRA	1.62906	-0.263539	0.84279	-0.312698	0.75451	1
CD86	0.0988936	0.949156	3.03777	0.312452	0.754697	1
TFDP2	0.108486	-0.716424	2.29303	-0.312436	0.754709	1
DENND1A	0.251912	0.364678	1.16735	0.312398	0.754738	1
NBPF12	0.1688	0.64955	2.07957	0.312348	0.754776	1
RAPGEF1	1.08739	0.250431	0.802067	0.312232	0.754864	1
TTC14	0.28035	0.396407	1.2707	0.311958	0.755072	1
MT-ND5	0.841999	0.631027	2.02504	0.311612	0.755336	1
HNRNPUL1	0.163751	-0.655514	2.10684	-0.311135	0.755698	1
NCL	0.146807	0.683999	2.19946	0.310986	0.755812	1
PPFIA1	0.24382	-0.463881	1.49239	-0.31083	0.75593	1
PRKRIP1	0.178662	-0.565245	1.82046	-0.310497	0.756183	1
PSAP	0.144246	0.72049	2.32472	0.309925	0.756618	1
CSGALNACT1	0.904578	-0.324537	1.04718	-0.309914	0.756626	1
CEP120	0.107019	0.958456	3.0945	0.309728	0.756767	1
SCRN1	0.0846584	1.04787	3.38671	0.309408	0.757011	1
RPS6KA3	0.221922	0.426389	1.37842	0.309332	0.757069	1
TIMP3	0.108016	0.85299	2.76184	0.308848	0.757437	1
DBNL	0.277162	0.351538	1.13838	0.308806	0.757469	1
TRIM26	0.130709	0.914101	2.9606	0.308756	0.757507	1
DNAJC10	0.23697	0.415819	1.35012	0.307986	0.758093	1
HDAC8	0.202126	-0.469712	1.52755	-0.307494	0.758468	1
RAP1GDS1	0.367442	0.299491	0.975204	0.307106	0.758763	1
RBM25	0.389076	0.293871	0.95723	0.307001	0.758842	1
ATRX	0.611078	0.224661	0.734048	0.306058	0.759561	1
DHX29	0.113788	-0.823424	2.70486	-0.304424	0.760805	1
RNF34	0.134582	-0.675123	2.22074	-0.304008	0.761122	1
WWOX	1.37405	-0.273317	0.899828	-0.303743	0.761323	1
MCCC1	0.11793	0.698301	2.30307	0.303205	0.761734	1
KCNQ1OT1	0.120049	-0.805084	2.65839	-0.302847	0.762007	1
FNDC3B	0.111524	0.873731	2.8887	0.302465	0.762297	1
BRIP1	0.0601206	1.69387	5.62372	0.3012	0.763262	1
RPLP2	1.1003	-0.369424	1.22769	-0.300911	0.763483	1
DDX60L	0.196873	-0.564123	1.88009	-0.300051	0.764138	1
LRRC28	0.115624	0.810574	2.70163	0.300031	0.764153	1
TRPM7	0.501008	0.297304	0.991272	0.299922	0.764237	1
DIDO1	0.180397	-0.524369	1.75046	-0.299561	0.764512	1
PSMC6	0.127309	-0.700902	2.34024	-0.2995	0.764559	1
DLC1	0.0748605	1.19618	3.99641	0.299313	0.764701	1
MAP3K2	0.364267	0.317439	1.06126	0.299115	0.764852	1
TXNRD1	0.247744	0.433578	1.45079	0.298857	0.765049	1
PDK3	0.104114	0.985426	3.29769	0.298823	0.765075	1
P4HA1	0.165868	0.609603	2.04008	0.298813	0.765083	1
RIPK2	0.0886442	1.05482	3.53546	0.298355	0.765432	1
CNOT6L	0.316852	-0.326825	1.09657	-0.298044	0.76567	1
FBXO42	0.209727	-0.517252	1.73714	-0.297761	0.765885	1
FAM135A	0.157864	0.522184	1.75419	0.297678	0.765949	1
PNN	0.455644	-0.28168	0.946512	-0.297598	0.76601	1
CD48	0.17984	-0.66278	2.22843	-0.29742	0.766146	1
UBL3	0.228743	-0.697788	2.35168	-0.296719	0.766681	1
QRICH1	0.177313	-0.664011	2.23865	-0.296612	0.766763	1
DNAJC3	0.115157	0.663457	2.24381	0.295683	0.767472	1
RPS5	1.01387	-0.368913	1.24804	-0.295594	0.76754	1
ZNF407	0.268226	-0.326834	1.10622	-0.295452	0.767648	1
RCC1	0.133683	-0.676769	2.29226	-0.295241	0.76781	1
CUL1	0.179657	0.496146	1.68432	0.294567	0.768324	1
KCNAB2	0.171527	0.584459	1.98925	0.293808	0.768904	1
MOSMO	0.159971	-0.631602	2.15092	-0.293642	0.769031	1
CD72	0.172419	-0.64055	2.18221	-0.293533	0.769115	1
PHF20L1	0.228944	-0.43863	1.49618	-0.293167	0.769394	1
ZFR	0.35336	0.301413	1.02914	0.292878	0.769615	1
USP32	0.215428	-0.474358	1.62232	-0.292395	0.769985	1
TAGLN2	0.3543	0.464652	1.58949	0.292328	0.770036	1
NBDY	0.150944	-0.564227	1.93141	-0.292132	0.770186	1
SMARCAL1	0.179244	-0.593624	2.03579	-0.291594	0.770597	1
RPL10	2.78594	-0.224541	0.770735	-0.291334	0.770796	1
ARHGAP6	0.0649387	1.49162	5.1216	0.291241	0.770867	1
PAFAH1B2	0.118524	-0.735595	2.526	-0.291209	0.770891	1
LRBA	1.04909	0.193969	0.667016	0.290802	0.771203	1
FAR1	0.184042	0.45204	1.5547	0.290756	0.771238	1
MAPK14	0.192187	-0.457418	1.5748	-0.290461	0.771463	1
CYBC1	0.202015	-0.593613	2.04456	-0.290338	0.771557	1
STXBP5	0.117036	0.672973	2.32026	0.290042	0.771784	1
MORF4L1	0.28471	-0.354144	1.22342	-0.28947	0.772222	1
TPK1	0.235131	-0.421278	1.45669	-0.289203	0.772426	1
UPF3B	0.200787	-0.524197	1.81394	-0.288983	0.772594	1
TPP1	0.133709	0.729551	2.52484	0.288949	0.77262	1
SLF1	0.102171	-0.776077	2.68864	-0.28865	0.772849	1
TUBA4A	0.172144	0.514985	1.78444	0.288598	0.772889	1
ARL6IP4	0.155769	0.546996	1.89655	0.288416	0.773029	1
PIK3C2A	0.232596	-0.392715	1.36325	-0.288074	0.77329	1
PIK3C2B	0.0985746	-0.74752	2.59683	-0.287859	0.773455	1
KLHL24	0.206174	-0.448794	1.55954	-0.287773	0.77352	1
MAP4	0.398053	0.311493	1.08269	0.287702	0.773575	1
SUSD6	0.301664	0.304604	1.05887	0.287669	0.7736	1
DHX15	0.173087	-0.511874	1.7797	-0.287619	0.773639	1
TCF7	0.118724	0.699088	2.43101	0.287571	0.773675	1
PWWP2A	0.156681	-0.649617	2.26135	-0.28727	0.773906	1
RPS15	1.13758	0.282762	0.98481	0.287124	0.774018	1
TPCN1	0.171495	-0.555724	1.93611	-0.28703	0.774089	1
WASHC2C	0.15326	-0.620202	2.16196	-0.286871	0.774211	1
PSMA3	0.218679	-0.381313	1.33012	-0.286675	0.774361	1
DYNC1I2	0.167159	0.532782	1.85909	0.286582	0.774432	1
ZNF680	0.101926	-0.772546	2.69653	-0.286496	0.774498	1
HMGN4	0.111089	0.868149	3.03106	0.286418	0.774558	1
KPNA6	0.276156	-0.389983	1.36367	-0.28598	0.774894	1
ERCC6L2	0.161984	0.660488	2.31208	0.285669	0.775132	1
VPS51	0.128558	0.665885	2.33337	0.285375	0.775357	1
PRKAA1	0.0930148	0.985991	3.45965	0.284998	0.775646	1
CDK6	0.0629048	1.27527	4.4761	0.284906	0.775716	1
RPLP0	1.07135	0.266099	0.934774	0.284666	0.7759	1
FNBP4	0.502379	0.249843	0.879314	0.284134	0.776308	1
TRAK1	0.753446	0.207097	0.729026	0.284073	0.776354	1
ZBTB38	0.105841	0.682073	2.40287	0.283857	0.77652	1
RSU1	0.160645	0.633394	2.23351	0.283587	0.776727	1
CCDC18	0.213583	0.441278	1.55668	0.283474	0.776813	1
OGFR	0.133346	-0.650751	2.29687	-0.283321	0.776931	1
FBXL4	0.127085	0.730073	2.58287	0.28266	0.777438	1
HECTD1	0.400385	-0.266555	0.943589	-0.282491	0.777567	1
G3BP2	0.140243	0.559647	1.98365	0.282129	0.777844	1
RBBP4	0.122511	0.740441	2.62457	0.282119	0.777852	1
SWAP70	0.590345	0.222429	0.789346	0.281789	0.778105	1
ATP6V0A2	0.0730333	0.998426	3.5446	0.281675	0.778193	1
SPTAN1	0.225102	-0.489555	1.73864	-0.281573	0.778271	1
RYK	0.153838	0.586084	2.08418	0.281207	0.778552	1
MAPRE2	0.2257	-0.378931	1.34778	-0.281152	0.778594	1
SNX22	0.0692069	1.14533	4.07478	0.281078	0.778651	1
ANAPC5	0.24258	0.336633	1.19858	0.28086	0.778817	1
TRA2A	0.294768	0.28935	1.03044	0.280802	0.778862	1
TNRC6A	0.408925	0.236924	0.847718	0.279485	0.779873	1
RAC2	0.253881	0.464595	1.66334	0.279313	0.780004	1
MIA2	0.177813	-0.536225	1.92038	-0.279228	0.78007	1
PTMA	1.21901	0.229977	0.825265	0.278671	0.780498	1
AMN1	0.220495	0.385186	1.38345	0.278425	0.780686	1
TMEM62	0.262929	-0.42076	1.51512	-0.277708	0.781237	1
AKAP6	0.127568	-0.801106	2.88594	-0.277589	0.781328	1
TMED8	0.147628	-0.519083	1.87055	-0.277502	0.781394	1
ATXN7	0.0379252	1.53072	5.51735	0.277438	0.781443	1
STK24	0.316903	-0.285853	1.0307	-0.27734	0.781519	1
RPL28	1.83289	-0.466291	1.68298	-0.277062	0.781732	1
PPP1R2	0.305578	-0.326971	1.18044	-0.276991	0.781787	1
NPEPPS	0.308876	0.298883	1.07911	0.276972	0.781802	1
RANBP9	0.164452	-0.496936	1.79823	-0.276346	0.782282	1
NDUFA1	0.124288	0.652332	2.36107	0.276287	0.782328	1
RNF115	0.128938	-0.745638	2.69923	-0.276241	0.782363	1
EPB41L5	0.105853	-0.860545	3.11738	-0.276048	0.782512	1
CALM1	0.389309	-0.328729	1.1909	-0.276034	0.782522	1
UIMC1	0.238252	-0.329484	1.19514	-0.275686	0.782789	1
ZNF800	0.182598	0.547036	1.98484	0.275607	0.78285	1
TNNC1	0.085534	0.875513	3.17947	0.275365	0.783036	1
EHBP1	0.19696	0.431297	1.56732	0.275181	0.783177	1
LAT2	0.281102	-0.328935	1.19585	-0.275063	0.783268	1
SEC14L1	0.167799	-0.530378	1.929	-0.27495	0.783355	1
LILRB1	0.152242	-0.489364	1.78161	-0.274675	0.783566	1
RPAP3	0.131372	0.730718	2.66092	0.274611	0.783615	1
HDAC4	0.176095	0.465118	1.69571	0.274291	0.783861	1
FTH1	1.13601	0.434739	1.58602	0.274106	0.784003	1
TATDN3	0.129945	-0.735591	2.68589	-0.273873	0.784183	1
RMDN2	0.0861616	1.03915	3.79846	0.273571	0.784414	1
CARD8	0.192505	0.422548	1.54461	0.273563	0.784421	1
TTC28	0.103147	0.734761	2.68629	0.273522	0.784452	1
SMC3	0.134755	-0.686186	2.51098	-0.273275	0.784642	1
ZC3H6	0.129923	0.556647	2.03802	0.273131	0.784753	1
EIF4G2	0.217905	0.454729	1.66532	0.273059	0.784808	1
SKI	0.115493	0.773033	2.83267	0.272899	0.784931	1
NFATC2	0.299065	0.295996	1.08649	0.272433	0.785289	1
HIPK3	0.207937	-0.468671	1.72092	-0.272337	0.785363	1
BRWD3	0.162868	0.471091	1.73026	0.272266	0.785417	1
NCKAP1L	0.208738	0.393778	1.44643	0.272241	0.785436	1
NAA50	0.193569	-0.464962	1.70821	-0.272192	0.785474	1
FDPS	0.139634	-0.563647	2.07115	-0.272141	0.785513	1
GSN	0.248043	0.377363	1.38674	0.272123	0.785528	1
SMARCB1	0.155906	0.61316	2.25456	0.271964	0.78565	1
PLPP1	0.206624	-0.523933	1.92719	-0.271864	0.785727	1
USP4	0.152085	-0.590064	2.17446	-0.271361	0.786113	1
TACC1	0.180831	0.452739	1.67142	0.27087	0.786491	1
DENND4C	0.146458	-0.55361	2.04479	-0.270741	0.78659	1
BAZ1B	0.20513	0.376634	1.39242	0.270489	0.786784	1
ST3GAL1	0.283753	-0.335111	1.2393	-0.270403	0.78685	1
SEC63	0.102554	0.89937	3.33128	0.269977	0.787178	1
TNNT2	0.209243	0.381653	1.41506	0.269708	0.787385	1
CARS2	0.182067	-0.388274	1.44278	-0.269115	0.787841	1
ARID4B	0.536403	0.203712	0.757199	0.269034	0.787904	1
CCS	0.125824	0.731182	2.72178	0.268641	0.788206	1
OXA1L	0.102501	0.838143	3.13811	0.267086	0.789403	1
SPOPL	0.207708	-0.430602	1.61223	-0.267084	0.789404	1
RPS4Y1	0.16549	0.676092	2.53205	0.267014	0.789458	1
PDS5B	0.267719	-0.352367	1.32044	-0.266856	0.78958	1
RPS27A	2.19062	-0.275076	1.03102	-0.266799	0.789624	1
SLC25A42	0.205284	0.496599	1.8626	0.266616	0.789765	1
ENSG00000283208	0.131699	-0.563482	2.11651	-0.266232	0.79006	1
RNF10	0.282164	0.331752	1.24729	0.265978	0.790256	1
DNAH11	0.0866349	-0.951755	3.58021	-0.265838	0.790364	1
IQGAP2	0.168978	-0.56256	2.11691	-0.265746	0.790435	1
PSMD1	0.170045	-0.511131	1.92564	-0.265435	0.790675	1
IFIH1	0.107459	0.769342	2.90419	0.264908	0.791081	1
PAG1	0.147989	0.499665	1.88843	0.264593	0.791323	1
CEP131	0.0369746	1.49573	5.66616	0.263976	0.791799	1
SEC11A	0.144356	-0.563421	2.13483	-0.263918	0.791843	1
ANKUB1	0.168225	-0.491174	1.86249	-0.263719	0.791997	1
BRWD1	0.283945	-0.315501	1.19807	-0.263342	0.792287	1
TEX9	0.134377	0.731592	2.77926	0.263232	0.792371	1
MAPKAP1	0.372997	0.256332	0.975726	0.262709	0.792775	1
ATF6	0.153188	0.433418	1.65119	0.262488	0.792946	1
ANKS1A	0.167027	0.558293	2.12721	0.262453	0.792972	1
EEF1D	0.377075	-0.304145	1.16137	-0.261884	0.793411	1
ECHDC2	0.102367	0.702067	2.68147	0.261822	0.793459	1
G3BP1	0.169011	0.432586	1.65478	0.261415	0.793772	1
LIMD2	0.276471	0.941823	3.60637	0.261156	0.793973	1
EHBP1L1	0.136509	-0.593355	2.27228	-0.261128	0.793994	1
SLC38A2	0.229269	0.39829	1.5254	0.261105	0.794012	1
ORC2	0.240669	0.361751	1.38726	0.260767	0.794272	1
ZNF106	0.174593	0.614559	2.36016	0.260388	0.794564	1
NUAK2	0.162192	0.509932	1.96015	0.26015	0.794748	1
ZMYM4	0.197126	0.440448	1.6943	0.259958	0.794896	1
LHFPL2	0.0707022	1.05379	4.05702	0.259745	0.795061	1
ZNF708	0.166916	0.480631	1.85093	0.259669	0.795119	1
NAV2	0.079065	1.16811	4.49907	0.259634	0.795146	1
BTBD1	0.120313	-0.624715	2.41023	-0.259193	0.795486	1
AQR	0.0895536	-0.73119	2.82512	-0.258817	0.795776	1
ZNF83	0.130504	-0.576983	2.23049	-0.25868	0.795882	1
NUP107	0.136244	-0.650434	2.51467	-0.258656	0.795901	1
MAP4K5	0.203385	-0.352535	1.36493	-0.258281	0.79619	1
FOXK2	0.121668	-0.542881	2.10293	-0.258155	0.796288	1
ZC3H7A	0.227367	0.389754	1.51028	0.258068	0.796355	1
KIAA0232	0.159836	0.50924	1.97389	0.257988	0.796416	1
ADAM10	0.174205	-0.455414	1.76556	-0.257943	0.796451	1
NARF	0.131762	0.723616	2.81003	0.257512	0.796784	1
RPL7A	1.03886	0.454565	1.76686	0.257272	0.796969	1
EEA1	0.284634	-0.332823	1.2941	-0.257185	0.797036	1
EID1	0.0984062	0.868243	3.37937	0.256924	0.797237	1
FRY	0.127257	-0.630849	2.4635	-0.256079	0.79789	1
UNC93B1	0.114467	-0.627489	2.45393	-0.255708	0.798176	1
REEP5	0.212993	0.46449	1.81655	0.255699	0.798183	1
SBNO1	0.196999	-0.447083	1.75074	-0.255368	0.798439	1
ENSG00000265987	0.0951749	-0.789334	3.09468	-0.255061	0.798676	1
WDR37	0.180458	0.38847	1.52383	0.254929	0.798778	1
TMEM161B	0.0882871	0.850946	3.34083	0.25471	0.798947	1
ARID4A	0.189022	-0.454543	1.78507	-0.254636	0.799004	1
NUP133	0.0880601	-0.763573	2.99893	-0.254615	0.799021	1
SEC22A	0.177185	-0.46563	1.82997	-0.254446	0.799151	1
NDUFAF7	0.111552	0.862927	3.3929	0.254333	0.799238	1
KIAA2026	0.3206	0.256082	1.00763	0.254142	0.799386	1
ACTN2	0.149829	-0.586183	2.30718	-0.254068	0.799443	1
DIS3L2	0.261425	-0.347578	1.36821	-0.254038	0.799466	1
DMD	0.321266	0.339048	1.3351	0.25395	0.799534	1
GPATCH2	0.109544	-0.663852	2.61573	-0.253792	0.799656	1
DYM	0.452514	0.20864	0.822936	0.253532	0.799857	1
HSP90B1	0.13412	0.607834	2.39894	0.253376	0.799978	1
HERC3	0.0753389	0.838301	3.3133	0.253011	0.80026	1
MYO5A	0.187191	0.354567	1.40216	0.252871	0.800368	1
ACYP2	0.378637	-0.248006	0.981833	-0.252595	0.800582	1
ASCC3	0.359671	0.256648	1.01727	0.252291	0.800816	1
LPAR6	0.110565	-0.694302	2.7521	-0.252281	0.800824	1
SLC12A2	0.0750745	0.885528	3.51422	0.251984	0.801053	1
FER	0.276418	0.354509	1.40768	0.25184	0.801165	1
ENSG00000225963	0.132556	-0.637885	2.53472	-0.251659	0.801305	1
BTN3A2	0.173858	-0.523637	2.08144	-0.251574	0.80137	1
CAPN7	0.396849	0.292417	1.16671	0.250633	0.802098	1
LARGE2	0.133805	-0.663842	2.64953	-0.250551	0.802161	1
CDH12	0.12117	-0.57229	2.28549	-0.250402	0.802277	1
NEK6	0.175747	0.408313	1.63492	0.249745	0.802785	1
ENSG00000260729	0.156153	-0.563044	2.25564	-0.249616	0.802884	1
PRKX	0.098589	0.752715	3.02625	0.248729	0.80357	1
RABGAP1	0.141169	-0.480976	1.93513	-0.248549	0.80371	1
KANSL1	0.757123	0.168986	0.680301	0.248399	0.803826	1
ZFYVE16	0.194204	-0.408011	1.64296	-0.24834	0.803872	1
SETD5	0.442377	0.21471	0.864767	0.248286	0.803913	1
RUFY3	0.275694	-0.336299	1.35615	-0.247981	0.804149	1
ANKRD13A	0.132142	0.486747	1.96735	0.247412	0.804589	1
LINC00662	0.154921	-0.565368	2.28827	-0.247072	0.804852	1
ARF1	0.151262	0.475646	1.9277	0.246744	0.805107	1
SETD2	0.55171	0.195925	0.794113	0.246722	0.805123	1
MSN	0.328523	0.264391	1.07313	0.246375	0.805392	1
ARFGEF1	0.348406	0.247202	1.00371	0.24629	0.805458	1
ATXN2L	0.203155	-0.422654	1.71637	-0.246249	0.805489	1
MTOR	0.095152	0.649012	2.63661	0.246154	0.805563	1
AKAP10	0.166419	-0.456009	1.85271	-0.246131	0.805581	1
CALCOCO2	0.120668	0.589305	2.39569	0.245986	0.805693	1
CYTIP	0.254299	0.371395	1.5109	0.245811	0.805829	1
TBL1XR1	0.351739	-0.246591	1.00346	-0.245741	0.805883	1
GPM6A	0.211693	-0.638682	2.60157	-0.245499	0.80607	1
TRIM4	0.124369	0.639193	2.60385	0.24548	0.806085	1
PLEKHF2	0.184104	0.440823	1.79589	0.245463	0.806098	1
ATRN	0.145367	-0.60005	2.44547	-0.245372	0.806169	1
HOOK3	0.200379	-0.388178	1.58291	-0.245231	0.806278	1
LMBRD1	0.508851	0.205277	0.837629	0.24507	0.806402	1
TMED4	0.127193	0.662539	2.70584	0.244855	0.806569	1
BMP2K	0.60583	0.202647	0.828774	0.244514	0.806833	1
STAU2	0.18289	0.395415	1.61733	0.244486	0.806855	1
EIF1	1.14227	0.210834	0.862954	0.244316	0.806986	1
ZNF318	0.12638	-0.663819	2.71832	-0.244203	0.807074	1
MRNIP	0.144714	-0.593216	2.43054	-0.244068	0.807178	1
NLGN4Y	0.103994	0.970913	3.97862	0.244033	0.807205	1
ANXA11	0.155573	-0.505159	2.07052	-0.243977	0.807248	1
PDK4	0.141838	-0.578629	2.37243	-0.243897	0.80731	1
ABCA5	0.11409	0.600226	2.46132	0.243863	0.807337	1
DNM2	0.297149	-0.305962	1.25694	-0.243418	0.807682	1
STX7	0.890862	-0.165966	0.682093	-0.243319	0.807758	1
PELI1	0.234278	-0.342976	1.40966	-0.243304	0.80777	1
LAMC1	0.124205	-0.663815	2.73349	-0.242846	0.808125	1
PARP4	0.374767	0.273829	1.12773	0.242814	0.80815	1
TSPAN14	0.14821	0.645402	2.65842	0.242777	0.808178	1
WWP2	0.268459	-0.311266	1.28267	-0.24267	0.808261	1
ANGPT2	0.198905	-0.400738	1.65182	-0.242603	0.808313	1
FAM168A	0.182832	0.443005	1.82622	0.24258	0.808331	1
TMEM59	0.261995	0.326882	1.35054	0.242039	0.80875	1
PRKG1	0.257818	0.316096	1.30815	0.241635	0.809063	1
BORCS5	0.162721	-0.515875	2.13646	-0.241463	0.809196	1
ZC3H14	0.138214	-0.573027	2.378	-0.240971	0.809578	1
ENSG00000183308	0.0923349	-0.708976	2.94217	-0.24097	0.809578	1
TTC21B	0.16252	0.453339	1.88149	0.240947	0.809596	1
IFNGR2	0.216634	0.335497	1.39529	0.240449	0.809982	1
NDEL1	0.20638	-0.415597	1.72988	-0.240246	0.81014	1
CERS4	0.219886	0.417512	1.73894	0.240096	0.810256	1
PANK2	0.101832	-0.649068	2.70402	-0.240038	0.810301	1
TNPO3	0.169703	-0.423994	1.77313	-0.239121	0.811012	1
OXCT1	0.118099	0.63345	2.65314	0.238755	0.811296	1
MIR29B2CHG	0.139265	-0.495509	2.07543	-0.238751	0.811299	1
UPF3A	0.157468	-0.472392	1.97895	-0.238709	0.811331	1
CSTF3	0.13247	-0.463271	1.94282	-0.238453	0.81153	1
YWHAZ	0.594728	0.199215	0.83566	0.238392	0.811577	1
CCDC91	0.750465	0.169457	0.71087	0.238379	0.811587	1
CREB3L2	0.163252	0.447119	1.87682	0.238233	0.811701	1
UBE3D	0.114172	0.714868	3.00121	0.238193	0.811731	1
UBXN7	0.224673	0.395543	1.66138	0.238081	0.811818	1
SMURF2	0.237096	0.341746	1.43568	0.238038	0.811852	1
TMEM156	0.469372	-0.203039	0.853491	-0.237892	0.811965	1
USP34	0.764249	0.169359	0.712242	0.237783	0.81205	1
PLCL2	0.457328	0.218085	0.917997	0.237566	0.812217	1
RHOBTB3	0.167392	-0.422376	1.77929	-0.237384	0.812359	1
TAF4B	0.200127	-0.362446	1.52912	-0.237029	0.812635	1
CHMP7	0.12113	-0.593158	2.50573	-0.23672	0.812874	1
CYB5R4	0.207993	0.423122	1.78786	0.236663	0.812918	1
GOLPH3	0.110617	-0.588424	2.4868	-0.236618	0.812953	1
PTPN11	0.135213	-0.593155	2.51165	-0.236162	0.813307	1
PFKL	0.149655	-0.593154	2.51186	-0.236141	0.813323	1
DLD	0.119936	0.769677	3.25992	0.236103	0.813353	1
NUP153	0.0874488	0.60925	2.58141	0.236015	0.813421	1
CDK19	0.225249	-0.311228	1.31899	-0.23596	0.813464	1
EIF3F	0.286384	0.456897	1.93684	0.235899	0.813511	1
CDK12	0.156046	0.466937	1.97984	0.235845	0.813553	1
EPB41L2	0.161339	0.53235	2.25734	0.235831	0.813564	1
SPATS2	0.164642	0.480408	2.03844	0.235674	0.813685	1
CD47	0.453702	-0.212449	0.901952	-0.235544	0.813787	1
C19orf25	0.117861	-0.599729	2.5464	-0.235521	0.813805	1
TBC1D23	0.103185	0.629191	2.67642	0.235086	0.814142	1
PLPP3	0.0665146	0.965457	4.11377	0.234689	0.81445	1
SIMC1	0.266204	0.343532	1.46389	0.23467	0.814465	1
HBS1L	0.136488	-0.471259	2.01003	-0.234455	0.814632	1
GEN1	0.127271	-0.552234	2.3569	-0.234305	0.814748	1
ERAP2	0.174619	-0.351564	1.50223	-0.234028	0.814964	1
CUTC	0.110945	-0.639545	2.73529	-0.233812	0.815131	1
PAXBP1	0.164237	-0.456136	1.95181	-0.233699	0.815218	1
ULK4	0.149759	-0.490635	2.10037	-0.233594	0.8153	1
VPS29	0.167736	0.452325	1.93753	0.233455	0.815408	1
NEAT1	1.85944	0.195408	0.837862	0.233222	0.815589	1
SDK1	0.228421	-0.662468	2.84231	-0.233074	0.815704	1
UBE4B	0.275673	-0.33835	1.45241	-0.232957	0.815795	1
JUNB	1.00579	-0.318681	1.36848	-0.232873	0.81586	1
NT5DC1	0.216653	-0.318381	1.36815	-0.23271	0.815987	1
TMC8	0.306418	0.267332	1.14919	0.232627	0.816051	1
RASSF1	0.156471	0.48054	2.06734	0.232444	0.816193	1
ACER3	0.0933673	-0.912356	3.92892	-0.232216	0.81637	1
TP53INP1	0.289091	0.276581	1.19502	0.231445	0.816969	1
RASGRP1	0.114031	0.663628	2.86739	0.231439	0.816973	1
KIDINS220	0.0958203	0.641574	2.77237	0.231417	0.816991	1
GCNT2	0.264044	0.312585	1.35112	0.231352	0.817042	1
MCM9	0.115559	-0.593115	2.56748	-0.231011	0.817306	1
PRIM2	0.166659	0.451632	1.95548	0.230957	0.817348	1
GLRX3	0.172553	-0.571861	2.48058	-0.230535	0.817676	1
RBL2	0.286001	-0.273507	1.18686	-0.230445	0.817746	1
PPIL2	0.146646	-0.466492	2.0266	-0.230184	0.817949	1
SLC30A9	0.166962	0.493224	2.14342	0.23011	0.818006	1
IGFBP7	0.100096	0.700444	3.04395	0.23011	0.818006	1
NT5C3A	0.232797	-0.277396	1.2062	-0.229975	0.818111	1
SNX29	1.28506	0.173926	0.757034	0.229747	0.818288	1
DOCK3	0.0732228	1.21721	5.30133	0.229604	0.818399	1
ATP2A2	0.155333	-0.495189	2.15788	-0.22948	0.818496	1
MKNK2	0.087377	0.726763	3.16703	0.229478	0.818497	1
ZCCHC8	0.13112	-0.71911	3.13541	-0.229351	0.818596	1
ATAD1	0.125293	0.564803	2.4642	0.229203	0.818711	1
LINC00278	0.123374	0.572024	2.497	0.229085	0.818803	1
XPA	0.108818	-0.630371	2.75218	-0.229044	0.818834	1
HPS4	0.0671463	0.937248	4.09461	0.228898	0.818948	1
LINC00623	0.271948	-0.25741	1.12713	-0.228375	0.819354	1
BTBD7	0.247105	0.281102	1.23157	0.228246	0.819455	1
CCSER1	0.579911	0.220405	0.966072	0.228146	0.819533	1
PLA2G5	0.0639226	1.29248	5.66777	0.22804	0.819615	1
GTF2F2	0.183749	-0.385271	1.69074	-0.227871	0.819746	1
KLHDC1	0.108886	-0.7	3.07343	-0.227759	0.819834	1
LARP4	0.083359	-0.660348	2.89962	-0.227737	0.819851	1
BRD2	0.228153	-0.385255	1.69442	-0.227367	0.820138	1
NR1D2	0.189928	-0.418772	1.84195	-0.227353	0.820149	1
ARHGAP12	0.102222	0.583013	2.56701	0.227118	0.820332	1
SNHG12	0.140285	0.448892	1.97778	0.226967	0.820449	1
LRRC37A2	0.131063	-0.523305	2.30821	-0.226715	0.820646	1
RORA-AS1	0.159946	-0.415387	1.83266	-0.226658	0.82069	1
UBE2H	0.36973	-0.24187	1.0672	-0.226639	0.820705	1
PHF11	0.163811	-0.523298	2.31447	-0.226098	0.821125	1
CEP83	0.154461	0.45123	1.99597	0.22607	0.821147	1
ENSG00000273734	0.163236	-0.523296	2.31486	-0.226059	0.821155	1
NUDT4	0.10467	-0.666312	2.94832	-0.225997	0.821204	1
IRF2	0.27394	0.32703	1.44707	0.225994	0.821206	1
TFPI	0.0287391	1.28058	5.66782	0.225939	0.821248	1
USP9Y	0.14596	-0.506917	2.24364	-0.225936	0.821252	1
SERBP1	0.136494	0.493405	2.18439	0.225878	0.821296	1
GMIP	0.094697	0.734178	3.25463	0.22558	0.821528	1
SUZ12	0.120328	-0.515531	2.28704	-0.225414	0.821657	1
DENND6A	0.180145	0.329226	1.46083	0.225368	0.821693	1
TSPOAP1-AS1	0.144409	-0.523286	2.32295	-0.225269	0.82177	1
ZBTB44	0.137939	-0.53421	2.37238	-0.225179	0.82184	1
ENSG00000271717	0.118213	-0.663756	2.95495	-0.224625	0.822271	1
APPL2	0.262582	-0.523275	2.33224	-0.224366	0.822472	1
TMEM135	0.0986987	0.67891	3.02595	0.224363	0.822475	1
TTC19	0.172278	-0.358951	1.60354	-0.22385	0.822874	1
MED19	0.0800604	0.99462	4.44494	0.223765	0.82294	1
ZNF76	0.145642	0.438822	1.96338	0.223504	0.823144	1
MYO15B	0.209124	-0.411352	1.84398	-0.223078	0.823475	1
DDX27	0.137715	0.464821	2.08483	0.222954	0.823571	1
NBEAL1	0.158715	-0.457596	2.05567	-0.222602	0.823846	1
RBKS	0.0820268	0.984497	4.42311	0.22258	0.823862	1
TLE1	0.54328	0.202867	0.913802	0.222003	0.824312	1
VPS41	0.260136	0.248842	1.12148	0.221887	0.824402	1
EIF4H	0.135683	-0.504504	2.27514	-0.221747	0.824511	1
EXOC1	0.141644	0.502138	2.26524	0.221671	0.82457	1
ZBTB7A	0.0998814	0.664417	3.00505	0.2211	0.825015	1
VKORC1L1	0.0995933	-0.663741	3.01589	-0.220081	0.825808	1
ELL	0.123156	0.521084	2.36927	0.219934	0.825922	1
BTN2A1	0.155464	-0.494875	2.25145	-0.219802	0.826025	1
RBM28	0.0809529	-0.674945	3.07582	-0.219436	0.826311	1
FDFT1	0.129164	-0.448703	2.04516	-0.219397	0.826341	1
CNPY3	0.113591	0.592742	2.70293	0.219296	0.82642	1
DCTN4	0.158761	0.491974	2.24438	0.219203	0.826492	1
TMEM245	0.13504	-0.523209	2.38916	-0.218993	0.826656	1
KPNA5	0.191115	-0.386083	1.7664	-0.21857	0.826985	1
RNASEH2B	0.194621	-0.337561	1.54578	-0.218376	0.827136	1
GMPS	0.101271	0.734622	3.36454	0.218343	0.827162	1
VIRMA	0.122128	-0.571614	2.61801	-0.218339	0.827165	1
BTAF1	0.269171	0.281689	1.29025	0.218322	0.827178	1
DECR1	0.266853	-0.273287	1.25349	-0.218021	0.827413	1
EPS15L1	0.236107	-0.283207	1.30129	-0.217636	0.827713	1
MED23	0.167504	-0.349048	1.60517	-0.217452	0.827856	1
CSPP1	0.106522	0.522446	2.40459	0.21727	0.827998	1
KNTC1	0.128799	0.584732	2.69392	0.217056	0.828165	1
MTF2	0.168624	-0.403736	1.86075	-0.216976	0.828227	1
HLA-E	0.611477	-0.181313	0.837831	-0.216408	0.82867	1
SMPD4	0.107461	0.701765	3.24783	0.216072	0.828932	1
MDN1	0.106361	-0.551011	2.55088	-0.216009	0.828981	1
GNPAT	0.126806	0.532699	2.46756	0.215881	0.829081	1
INTS4	0.115147	0.505391	2.34384	0.215625	0.82928	1
JAK3	0.245923	-0.29613	1.37506	-0.215358	0.829488	1
SMC6	0.406749	-0.209249	0.972191	-0.215235	0.829584	1
SIL1	0.120091	-0.54318	2.52395	-0.21521	0.829604	1
SAT2	0.130576	-0.497514	2.3153	-0.214881	0.82986	1
COPS2	0.125147	-0.504301	2.35241	-0.214377	0.830253	1
RPL41	0.923886	-0.197889	0.923432	-0.214298	0.830315	1
LCORL	0.210136	0.321793	1.50164	0.214295	0.830317	1
ADARB1	0.181446	-0.404483	1.88867	-0.214163	0.83042	1
KIAA0040	0.165319	-0.418324	1.95373	-0.214115	0.830457	1
CORO1C	0.165858	-0.332344	1.55235	-0.214091	0.830476	1
HNRNPH3	0.17176	0.411982	1.92581	0.213927	0.830604	1
GTPBP1	0.132489	0.664944	3.10843	0.213916	0.830612	1
MED10	0.154996	0.459073	2.15631	0.212897	0.831407	1
FAM30A	0.178461	-0.45362	2.13339	-0.212629	0.831617	1
ESF1	0.0919815	-0.663369	3.12018	-0.212606	0.831634	1
OTUD4	0.101315	-0.604976	2.84821	-0.212405	0.831791	1
RREB1	0.282932	0.238907	1.12724	0.21194	0.832154	1
SLC38A10	0.187096	0.425268	2.00659	0.211935	0.832158	1
PSME4	0.208118	-0.307731	1.45234	-0.211886	0.832196	1
NUBPL	0.197863	-0.320184	1.51136	-0.211852	0.832223	1
TMEM268	0.125127	-0.523122	2.46974	-0.211812	0.832254	1
GLO1	0.21123	-0.346984	1.63819	-0.211809	0.832256	1
BCOR	0.180726	-0.384705	1.81649	-0.211785	0.832275	1
PDXDC1	0.363291	0.215234	1.01671	0.211697	0.832343	1
ENSG00000272211	0.104836	-0.592974	2.80172	-0.211647	0.832383	1
WASHC3	0.108811	-0.582254	2.75258	-0.21153	0.832474	1
ICE1	0.115545	0.494051	2.33645	0.211454	0.832533	1
ZC3H12B	0.103362	-0.661126	3.13177	-0.211103	0.832807	1
HHAT	0.139677	-0.523113	2.47877	-0.211037	0.832858	1
ENSG00000284461	0.117432	-0.54208	2.57044	-0.21089	0.832973	1
SRP14	0.179211	0.464298	2.2029	0.210767	0.833069	1
RAB31	0.108159	-0.582236	2.76914	-0.210259	0.833466	1
CASP8	0.228203	-0.277246	1.31941	-0.210129	0.833567	1
PPM1B	0.360923	0.2176	1.03559	0.210122	0.833573	1
SCFD1	0.222493	0.268828	1.28003	0.210018	0.833654	1
IFNLR1	0.122391	-0.504178	2.40271	-0.209837	0.833795	1
EIPR1	0.103831	-0.735568	3.50762	-0.209706	0.833897	1
TCF3	0.22448	-0.348571	1.66554	-0.209285	0.834226	1
CRADD	0.255227	-0.462829	2.21179	-0.209256	0.834249	1
DCP1A	0.210863	0.407066	1.94651	0.209126	0.83435	1
KCMF1	0.113139	0.470297	2.25014	0.209008	0.834442	1
ITGB3BP	0.119007	-0.582213	2.78984	-0.208691	0.83469	1
SCPEP1	0.166153	-0.418143	2.00555	-0.208493	0.834844	1
PCNX2	0.113778	-0.592951	2.84597	-0.208348	0.834957	1
BIN2	0.103449	0.735217	3.52932	0.208317	0.834981	1
AMMECR1	0.149226	-0.52308	2.51196	-0.208236	0.835045	1
EML4	0.821951	0.161924	0.778419	0.208017	0.835216	1
CEP57	0.190031	0.37077	1.78353	0.207885	0.835318	1
KLHL28	0.112882	-0.511881	2.46272	-0.207852	0.835344	1
IGHG1	0.141662	0.467274	2.24826	0.207838	0.835356	1
FIG4	0.133472	0.403668	1.94352	0.207699	0.835464	1
SENP5	0.323692	0.258495	1.24565	0.207518	0.835606	1
CHST15	0.149998	-0.52307	2.52107	-0.207479	0.835636	1
SPOP	0.197922	-0.342925	1.65284	-0.207476	0.835638	1
KLC1	0.0876421	0.656441	3.16398	0.207473	0.83564	1
UBE2G2	0.119728	0.521176	2.51318	0.207377	0.835715	1
NQO2	0.0789788	0.993036	4.79402	0.20714	0.8359	1
BCLAF1	0.448773	0.219814	1.06182	0.207016	0.835997	1
CCZ1	0.0901636	-0.582188	2.81345	-0.206931	0.836064	1
NAP1L4	0.249508	0.269103	1.30229	0.206637	0.836293	1
BICC1	0.0560212	1.17057	5.66798	0.206523	0.836383	1
FMO2	0.0409617	1.17057	5.66798	0.206523	0.836383	1
EIF2AK1	0.06004	0.871031	4.22028	0.206392	0.836485	1
TBC1D22A	1.71737	-0.133263	0.645798	-0.206354	0.836515	1
TTC39C	0.147629	-0.453485	2.20251	-0.205894	0.836874	1
ANKRD13D	0.160286	-0.403121	1.95858	-0.205823	0.836929	1
KYAT3	0.0860039	-0.735567	3.57409	-0.205805	0.836943	1
TAPT1-AS1	0.183588	-0.392336	1.90773	-0.205655	0.83706	1
RIPOR1	0.230253	-0.371335	1.808	-0.205385	0.837272	1
RPL36AL	0.239208	-0.453469	2.21283	-0.204928	0.837629	1
RNH1	0.110228	0.594012	2.90008	0.204826	0.837708	1
TASP1	0.175123	0.325619	1.59289	0.20442	0.838025	1
ALKBH4	0.0949853	-0.592922	2.90516	-0.204093	0.838281	1
GTF2E2	0.136234	-0.427694	2.09689	-0.203966	0.83838	1
VNN2	0.1354	-0.487863	2.39191	-0.203964	0.838382	1
DRG1	0.178042	-0.312587	1.53261	-0.203957	0.838387	1
SLC7A6	0.112704	-0.482782	2.36763	-0.203909	0.838425	1
AP2A2	0.13136	0.494569	2.42622	0.203844	0.838476	1
ZNF592	0.0973467	-0.588366	2.88642	-0.203839	0.838479	1
STX18	0.143258	-0.523027	2.56801	-0.20367	0.838611	1
ATP6V1C1	0.111658	-0.582141	2.86028	-0.203526	0.838724	1
PSMD11	0.0946775	-0.700573	3.44518	-0.203349	0.838862	1
CHD4	0.104482	0.709054	3.49341	0.202969	0.83916	1
TMEM165	0.284572	-0.236029	1.16298	-0.202952	0.839172	1
ESR2	0.108141	-0.592914	2.92262	-0.202871	0.839236	1
PRPF8	0.156705	0.456279	2.25161	0.202646	0.839412	1
PRR14L	0.339434	-0.242984	1.20246	-0.202072	0.83986	1
UBE2L3	0.125125	-0.55118	2.7287	-0.201994	0.839921	1
MYOM1	0.117027	0.538531	2.66928	0.201752	0.840111	1
PPIP5K2	0.231027	-0.280309	1.38954	-0.201728	0.840129	1
SYN3	0.19939	-0.663686	3.29192	-0.201611	0.840221	1
NPIPB4	0.0599115	0.907543	4.50336	0.201526	0.840288	1
RBM39	0.871212	0.128532	0.638567	0.201282	0.840478	1
WDR11	0.156675	0.319604	1.59163	0.200803	0.840852	1
NSD2	0.17951	-0.467458	2.33288	-0.200378	0.841185	1
ALCAM	0.173251	-0.366233	1.82879	-0.20026	0.841277	1
ZDHHC24	0.0796112	0.735672	3.67599	0.200129	0.84138	1
PPP1CB	0.0899099	-0.592896	2.96519	-0.199952	0.841518	1
KIZ	0.10398	-0.561899	2.81046	-0.199931	0.841535	1
SNW1	0.173005	0.433677	2.16952	0.199895	0.841562	1
EEF2	0.789783	-0.238029	1.19102	-0.199854	0.841595	1
RAB11FIP1	0.243638	0.346191	1.73241	0.199831	0.841612	1
VAV1	0.1481	0.422521	2.11453	0.199818	0.841623	1
ZNF75A	0.147107	0.445162	2.22934	0.199683	0.841728	1
TSGA10	0.0800016	-0.730999	3.66505	-0.199451	0.84191	1
ANXA6	0.174373	0.348728	1.75009	0.199264	0.842057	1
CLINT1	0.24492	-0.254207	1.27818	-0.198882	0.842355	1
PDIA3	0.115566	0.532675	2.68092	0.198691	0.842504	1
SLC2A13	0.143402	-0.577025	2.90582	-0.198575	0.842595	1
RBM4B	0.0995739	-0.512184	2.58212	-0.198358	0.842765	1
ZFAS1	0.219327	-0.309308	1.56097	-0.198152	0.842926	1
KANSL1L	0.193767	0.306467	1.547	0.198105	0.842963	1
HEATR1	0.123533	-0.494202	2.49574	-0.198018	0.843031	1
SRSF1	0.0634643	0.821634	4.15433	0.197778	0.843219	1
ENSG00000250850	0.118584	-0.522958	2.64699	-0.197567	0.843384	1
ZMAT1	0.108345	-0.471134	2.38518	-0.197526	0.843416	1
ALDOA	0.100439	0.795581	4.02779	0.197523	0.843418	1
TM9SF3	0.104803	-0.649764	3.29109	-0.197431	0.84349	1
ARFGEF2	0.249719	-0.244538	1.23941	-0.197302	0.843592	1
UGCG	0.260213	-0.267164	1.35449	-0.197243	0.843637	1
FAM102A	0.248149	-0.283015	1.43529	-0.197183	0.843684	1
ZNF143	0.163395	0.437085	2.21734	0.197121	0.843733	1
RPS6	1.31634	0.231035	1.17266	0.197018	0.843814	1
FGF12	0.148072	-0.452348	2.29713	-0.196919	0.843891	1
PSMB7	0.0849988	0.666121	3.38681	0.196681	0.844077	1
SDR39U1	0.0510555	0.980508	4.98878	0.196543	0.844186	1
SH2B3	0.121295	-0.514255	2.62551	-0.195868	0.844713	1
CERS6	0.152373	-0.416002	2.12469	-0.195795	0.844771	1
TMEM175	0.0980586	0.594752	3.03775	0.195787	0.844777	1
WDR12	0.128032	-0.503816	2.57393	-0.195738	0.844815	1
ENSG00000233912	0.0849138	-0.592867	3.02948	-0.195699	0.844846	1
PCCA	0.160633	-0.356196	1.8212	-0.195583	0.844936	1
KCNH8	0.329669	0.21361	1.09337	0.19537	0.845104	1
LPXN	0.224582	0.268915	1.3783	0.195106	0.84531	1
ACAT1	0.156952	-0.387787	1.98867	-0.194998	0.845395	1
PTPN4	0.107633	-0.426998	2.19074	-0.19491	0.845463	1
TRIR	0.3332	-0.316413	1.62369	-0.194873	0.845493	1
DPEP2	0.184369	-0.347779	1.78491	-0.194845	0.845515	1
SRP19	0.117573	-0.494112	2.53594	-0.194843	0.845516	1
FOXO3	0.278253	0.199324	1.02489	0.194483	0.845797	1
ACAA1	0.0379162	0.994986	5.12352	0.1942	0.84602	1
AGO3	0.358335	0.196802	1.01375	0.194132	0.846072	1
NOP58	0.176459	0.319059	1.6439	0.194086	0.846109	1
PPM1K	0.360577	0.198931	1.02535	0.194013	0.846165	1
CTSB	0.127499	-0.522918	2.69711	-0.193881	0.846269	1
TCERG1	0.31129	0.223883	1.15565	0.193729	0.846388	1
CEP170	0.27203	0.254952	1.31916	0.193268	0.846749	1
LMO4	0.128601	0.472046	2.44859	0.192783	0.847129	1
CUL5	0.202704	-0.303297	1.57491	-0.192581	0.847287	1
RALA	0.240803	0.349638	1.81699	0.192427	0.847408	1
ATP5F1C	0.0938755	-0.663661	3.44997	-0.192367	0.847455	1
SLC24A1	0.104185	-0.571132	2.96945	-0.192336	0.847479	1
N4BP2L1	0.173959	0.414546	2.15589	0.192285	0.847519	1
GAS6	0.0405572	1.08985	5.66833	0.192269	0.847531	1
TSPAN5	0.134273	-0.56174	2.92444	-0.192085	0.847676	1
PPWD1	0.0983412	-0.522897	2.7241	-0.191952	0.84778	1
RPS25	0.947728	-0.251526	1.31049	-0.191933	0.847795	1
SP4	0.09588	0.621317	3.238	0.191883	0.847834	1
NAA15	0.238096	-0.255898	1.33402	-0.191824	0.84788	1
CWC25	0.111111	-0.522895	2.72768	-0.191699	0.847978	1
CKM	0.030788	1.04933	5.47579	0.19163	0.848032	1
MYO1G	0.095351	0.657191	3.43082	0.191555	0.848091	1
MRRF	0.125765	-0.522891	2.73202	-0.191394	0.848217	1
GRK2	0.208225	-0.370567	1.93934	-0.191079	0.848464	1
TYW1B	0.0949657	0.621385	3.25237	0.191056	0.848482	1
MAPK1IP1L	0.0777528	-0.665575	3.48512	-0.190976	0.848544	1
DUOX1	0.0754377	-0.67079	3.51301	-0.190945	0.848569	1
XRRA1	0.166171	0.355789	1.86356	0.190919	0.848589	1
PLN	0.0453728	0.838876	4.39842	0.190722	0.848743	1
TAF3	0.181351	0.335781	1.76064	0.190716	0.848748	1
CMYA5	0.110793	-0.561442	2.94426	-0.190691	0.848768	1
ZSWIM5	0.0490946	1.08048	5.66806	0.190626	0.848818	1
TGOLN2	0.172823	0.431071	2.26277	0.190506	0.848913	1
HLA-DPA1	0.594974	0.234196	1.23045	0.190334	0.849048	1
SNX14	0.183578	-0.321025	1.69063	-0.189884	0.8494	1
EGLN1	0.0755248	0.666583	3.51883	0.189433	0.849753	1
MITF	0.0577955	0.860286	4.54335	0.189351	0.849818	1
CSNK1D	0.180581	-0.38986	2.05997	-0.189255	0.849893	1
PPIG	0.170166	0.273445	1.44604	0.189099	0.850015	1
SIK2	0.216327	0.282606	1.49464	0.18908	0.85003	1
SMAP1	0.188606	0.288054	1.52374	0.189044	0.850058	1
ERP29	0.209909	0.38986	2.0631	0.188968	0.850118	1
PCF11	0.27394	-0.262163	1.38924	-0.18871	0.85032	1
PRKAG2	0.358035	0.209361	1.11102	0.188441	0.850531	1
PAN3	0.869308	0.137431	0.729477	0.188396	0.850566	1
PPP4R2	0.234447	0.322462	1.71191	0.188363	0.850592	1
SNX13	0.13658	-0.392495	2.08584	-0.188171	0.850742	1
SIDT2	0.113292	0.536526	2.85267	0.188079	0.850815	1
WWC3	0.158252	-0.402212	2.13885	-0.18805	0.850837	1
KLHDC10	0.155982	-0.387116	2.06252	-0.187691	0.851119	1
LINC02241	0.133301	-0.522849	2.78743	-0.187574	0.85121	1
ZNF235	0.126229	-0.443337	2.36554	-0.187415	0.851335	1
STK38	0.272897	0.22489	1.20004	0.187402	0.851345	1
SLA	0.168079	-0.426681	2.27886	-0.187234	0.851477	1
UFM1	0.077798	0.735193	3.92942	0.1871	0.851582	1
KIF13A	0.0862812	0.595439	3.18517	0.186941	0.851707	1
MED15	0.0999218	-0.592811	3.17299	-0.18683	0.851794	1
RAB12	0.224819	0.325522	1.7431	0.18675	0.851857	1
CCNDBP1	0.189389	-0.317432	1.70035	-0.186687	0.851906	1
R3HDM1	0.334653	0.209304	1.12243	0.186474	0.852073	1
RPA3	0.0806051	-0.60656	3.25294	-0.186465	0.85208	1
RPL38	0.433969	0.262866	1.41272	0.18607	0.85239	1
MKRN1	0.183156	-0.346291	1.86284	-0.185894	0.852528	1
CCDC191	0.125048	-0.372286	2.00403	-0.185768	0.852627	1
IMMP1L	0.0622505	-0.778888	4.19522	-0.185661	0.852711	1
MIGA1	0.149147	-0.426613	2.29905	-0.185561	0.852789	1
ZNF565	0.122827	-0.51358	2.76934	-0.185452	0.852875	1
SLC16A4	0.0854911	-0.663641	3.5794	-0.185406	0.852911	1
CMPK1	0.111654	0.561618	3.03064	0.185314	0.852983	1
FLNB	0.154434	-0.383854	2.07447	-0.185037	0.8532	1
RRAGB	0.097341	-0.5928	3.20432	-0.185	0.853229	1
SYNE1	0.269936	-0.245826	1.32978	-0.184862	0.853337	1
NUCKS1	0.181258	-0.27829	1.50631	-0.18475	0.853425	1
VPS45	0.0977311	-0.592798	3.20938	-0.184708	0.853458	1
ZNF780B	0.13306	-0.448117	2.42871	-0.184508	0.853615	1
RAB2A	0.206693	-0.255462	1.38587	-0.184333	0.853752	1
LIN9	0.110926	-0.592797	3.21614	-0.184319	0.853763	1
CD40	0.217591	-0.289367	1.57091	-0.184204	0.853854	1
DGUOK	0.0946025	-0.596411	3.24107	-0.184016	0.854001	1
SREK1	0.164258	0.372365	2.02406	0.183969	0.854037	1
FBXL7	0.0974547	-0.668551	3.63418	-0.183962	0.854043	1
LINC01572	0.130053	0.548894	2.98532	0.183864	0.85412	1
UGT8	0.0989264	0.657532	3.57751	0.183796	0.854173	1
BRD3	0.10837	0.563061	3.0654	0.183682	0.854263	1
COMMD1	0.132299	0.423883	2.30993	0.183505	0.854402	1
S100A4	0.382803	0.317469	1.73015	0.183493	0.854411	1
AMBRA1	0.276574	0.214443	1.16874	0.183482	0.85442	1
DROSHA	0.0802171	-0.59825	3.26297	-0.183345	0.854527	1
ZNF236	0.167008	-0.383802	2.09396	-0.18329	0.85457	1
UBA2	0.12775	0.450639	2.45869	0.183284	0.854575	1
INPP5A	0.126322	0.450651	2.45996	0.183194	0.854646	1
PAPSS1	0.124617	-0.435696	2.38181	-0.182926	0.854856	1
SHISAL2A	0.098738	-0.552173	3.02023	-0.182825	0.854935	1
BTRC	0.128752	0.375942	2.05691	0.18277	0.854978	1
LRIG2	0.112031	-0.522799	2.86092	-0.182738	0.855003	1
EPHA4	0.0952911	-0.592785	3.24595	-0.182623	0.855094	1
PRICKLE2	0.0334039	1.03469	5.66892	0.182519	0.855176	1
SLC6A6	0.133272	-0.400393	2.19377	-0.182513	0.85518	1
TRMT10B	0.149984	-0.436467	2.39179	-0.182486	0.855202	1
PIH1D1	0.0981603	-0.522796	2.86758	-0.182312	0.855338	1
RPS6KB1	0.148253	-0.664011	3.64223	-0.182309	0.85534	1
PDCD2	0.102593	-0.57178	3.13691	-0.182275	0.855367	1
LARP1	0.170982	-0.334998	1.83911	-0.182152	0.855463	1
ZNF516	0.106464	-0.561548	3.08511	-0.182019	0.855568	1
CLNS1A	0.167816	-0.351858	1.93326	-0.182002	0.855581	1
FUBP1	0.224158	0.224887	1.23594	0.181957	0.855617	1
MIA3	0.123584	-0.522788	2.87712	-0.181705	0.855814	1
CWC27	0.138937	0.396955	2.18502	0.181671	0.855841	1
LUC7L	0.154418	0.376024	2.07082	0.181582	0.855911	1
TSC22D1	0.138453	0.451287	2.49182	0.181107	0.856284	1
DYNC1H1	0.207569	-0.311386	1.71997	-0.181042	0.856335	1
SARAF	0.415869	-0.212121	1.1724	-0.180929	0.856423	1
ITCH	0.391431	0.157135	0.869238	0.180774	0.856545	1
POLK	0.0975538	-0.493721	2.73237	-0.180693	0.856609	1
ARHGEF3	0.132023	-0.417323	2.3098	-0.180675	0.856623	1
SUDS3	0.0905354	0.598444	3.3145	0.180553	0.856718	1
CD82	0.161791	-0.314433	1.74434	-0.180259	0.856949	1
GLUL	0.0984241	0.688253	3.81873	0.180231	0.856971	1
DENND3	0.115405	-0.45997	2.55592	-0.179963	0.857182	1
SIDT1	0.292361	-0.237184	1.31801	-0.179956	0.857187	1
PIK3CB	0.15048	0.376472	2.09298	0.179874	0.857252	1
KTN1	0.401736	0.179664	0.999392	0.179773	0.857331	1
RPL22	0.571013	-0.315618	1.75599	-0.179737	0.857359	1
EPS8	0.0589784	0.813342	4.52589	0.179709	0.857381	1
ENSG00000267645	0.0720777	-0.638829	3.55489	-0.179704	0.857385	1
WDR6	0.130924	-0.436375	2.4291	-0.179645	0.857431	1
FKTN	0.0968518	-0.577284	3.21477	-0.179572	0.857488	1
METAP2	0.132463	-0.453006	2.52292	-0.179557	0.857501	1
ABCB7	0.132974	0.399747	2.22661	0.179532	0.85752	1
WDR26	0.172385	-0.29654	1.65426	-0.179259	0.857735	1
ANKRD27	0.138554	-0.466452	2.60311	-0.17919	0.857788	1
TMEM260	0.0694548	0.683733	3.81979	0.178998	0.85794	1
SNRNP200	0.145752	-0.398459	2.22612	-0.178993	0.857943	1
TPR	0.162246	0.380986	2.12936	0.17892	0.858	1
MTPN	0.195997	0.325342	1.82247	0.178517	0.858317	1
AP2B1	0.224336	-0.234641	1.31696	-0.178169	0.85859	1
ABCB4	0.1694	-0.343027	1.9273	-0.177983	0.858736	1
IGLV10-54	0.0790126	-0.581809	3.2691	-0.177972	0.858745	1
THOC1	0.215663	-0.273094	1.53491	-0.177922	0.858784	1
SPPL2B	0.118442	-0.52275	2.93888	-0.177874	0.858822	1
MIR99AHG	0.0913369	0.661785	3.72103	0.17785	0.858841	1
RANBP2	0.140878	-0.352131	1.98028	-0.177819	0.858865	1
SCAF8	0.390634	-0.164939	0.928359	-0.177667	0.858984	1
NUMA1	0.178683	0.394664	2.22362	0.177487	0.859126	1
CUL9	0.0643818	0.736843	4.15248	0.177447	0.859158	1
EMP3	0.134742	-0.466373	2.62938	-0.17737	0.859218	1
DCAF15	0.112937	-0.45748	2.58117	-0.177238	0.859322	1
SINHCAF	0.137504	-0.36987	2.08823	-0.177121	0.859413	1
NSL1	0.104094	-0.52274	2.95407	-0.176956	0.859543	1
ENO1	0.126036	-0.436287	2.46591	-0.176928	0.859565	1
TM2D1	0.12682	-0.417217	2.36111	-0.176704	0.859741	1
TPI1	0.165506	-0.466339	2.64084	-0.176587	0.859833	1
CPNE1	0.143871	0.391123	2.21584	0.176513	0.859891	1
DMXL1	0.697412	-0.134773	0.763658	-0.176484	0.859914	1
HGSNAT	0.169675	-0.351985	1.99577	-0.176365	0.860007	1
GNB4	0.141482	0.394651	2.23876	0.176281	0.860073	1
TBC1D15	0.120549	-0.489821	2.77932	-0.176238	0.860107	1
LDAH	0.131133	-0.425852	2.41748	-0.176155	0.860172	1
TLE4	0.213568	0.2754	1.56466	0.176012	0.860284	1
LINC00106	0.114818	0.524327	2.98302	0.17577	0.860474	1
RPS4X	1.2522	-0.215861	1.22828	-0.175742	0.860496	1
TECRL	0.109679	-0.638668	3.63844	-0.175533	0.860661	1
PTCD3	0.117244	-0.493587	2.81251	-0.175497	0.860689	1
RBM10	0.0725862	0.661714	3.77356	0.175355	0.8608	1
BCAP29	0.0888556	0.657886	3.75188	0.175348	0.860806	1
BCL10	0.0918185	0.736945	4.20361	0.175313	0.860834	1
CSGALNACT2	0.0922464	-0.514604	2.93759	-0.175179	0.860939	1
LENG8	0.341692	0.186137	1.06285	0.175131	0.860977	1
DAPK2	0.106548	-0.54746	3.12764	-0.175039	0.861049	1
XIST	0.546617	-0.174034	0.99497	-0.174914	0.861147	1
COL6A3	0.0979381	0.715473	4.09815	0.174585	0.861406	1
FRS2	0.168177	-0.316213	1.81323	-0.174391	0.861558	1
MTERF1	0.0885016	-0.581766	3.33751	-0.174311	0.861621	1
TP53	0.123266	-0.561406	3.22265	-0.174206	0.861703	1
WDR48	0.124422	-0.452917	2.6002	-0.174186	0.86172	1
LIMS1	0.179745	0.285607	1.64235	0.173902	0.861943	1
ZFPM2	0.0761881	0.69027	3.97143	0.173809	0.862016	1
DLGAP1	0.0193551	0.9844	5.66917	0.173641	0.862148	1
RNF168	0.0976275	-0.528625	3.04692	-0.173495	0.862263	1
PDCD10	0.0635576	0.771479	4.44697	0.173484	0.862271	1
ARHGEF6	0.152231	-0.345621	1.99534	-0.173214	0.862483	1
IL27RA	0.109047	-0.592729	3.42362	-0.173129	0.86255	1
ENSG00000254420	0.108669	-0.452897	2.61687	-0.173068	0.862598	1
TRAK2	0.209173	0.299203	1.73003	0.172946	0.862694	1
UXS1	0.0916019	0.510163	2.95013	0.172929	0.862707	1
BTBD2	0.0954613	-0.592728	3.42884	-0.172865	0.862757	1
NFATC2IP	0.168294	-0.27888	1.61361	-0.17283	0.862785	1
BANP	0.124734	-0.426115	2.46771	-0.172676	0.862906	1
RIOK3	0.162025	-0.385448	2.23255	-0.172649	0.862927	1
ZFHX3	0.192273	-0.315673	1.83122	-0.172384	0.863135	1
SUPT3H	0.214323	0.299376	1.73703	0.17235	0.863163	1
RAB27A	0.123	0.451981	2.62326	0.172298	0.863204	1
CDK13	0.651659	0.138921	0.806629	0.172225	0.863261	1
PPP2R2D	0.109932	-0.522694	3.03694	-0.172112	0.863349	1
KIF27	0.127895	0.464153	2.69798	0.172037	0.863408	1
PRCP	0.149658	-0.452881	2.63271	-0.172021	0.863421	1
ZDHHC2	0.100072	0.516304	3.00543	0.171791	0.863602	1
CYTH4	0.106669	0.454568	2.64635	0.171772	0.863617	1
ZNF264	0.0589609	0.726261	4.22821	0.171765	0.863622	1
IL13RA1	0.102724	-0.486963	2.83563	-0.17173	0.86365	1
NUDCD3	0.230347	-0.241566	1.40724	-0.171659	0.863706	1
AKNA	0.426957	0.163398	0.951887	0.171657	0.863707	1
AP1S3	0.192652	0.273739	1.59602	0.171513	0.86382	1
UBE2G1	0.282488	-0.213413	1.24543	-0.171358	0.863943	1
NIT1	0.122232	-0.522686	3.05037	-0.171352	0.863947	1
DPY19L3	0.0713687	0.737143	4.30895	0.171072	0.864167	1
RPL6	1.00297	-0.196326	1.14788	-0.171034	0.864197	1
FGD2	0.579457	-0.144259	0.843687	-0.170987	0.864234	1
FTX	1.12284	0.101076	0.591225	0.17096	0.864255	1
[truncated: 10,510 more rows]
